# Supplementary material for: Functional examination of lncRNAs in allotetraploid Gossypium hirsutum
Source: BMC Genomics. 2021 Jun 13;22:443. doi: 10.1186/s12864-021-07771-3 (PMC8201905; doi:10.1186/s12864-021-07771-3)
Supplement: Supplementary file 3 — Additional file 3: Table S1. List of C-lncRNAs in GhAT and corresponding syntenic lncRNA in Ga. [file 12864_2021_7771_MOESM3_ESM.xlsx]

## Sheet: Sheet1
Table S1: List of C-lncRNAs in GhAT and corresponding syntenic lncRNA in Ga
Ga	GhAT
XLOC_091161	XLOC_017393
XLOC_240495	XLOC_027813
XLOC_240816	XLOC_028031
XLOC_222651	XLOC_019649
XLOC_304044	XLOC_026992
XLOC_304110	XLOC_027021
XLOC_329870	XLOC_014721
XLOC_318915	XLOC_013015
XLOC_339352	XLOC_027543
XLOC_348128	XLOC_027314
XLOC_328118	XLOC_012960
XLOC_342424	XLOC_023950
XLOC_322063	XLOC_009479
XLOC_321646	XLOC_026095
XLOC_317927	XLOC_025058
XLOC_343450	XLOC_011918
XLOC_323661	XLOC_009791
XLOC_598486	XLOC_018111
XLOC_622726	XLOC_017322
XLOC_587462	XLOC_000852
XLOC_620257	XLOC_016539
XLOC_589707	XLOC_001888
XLOC_595831	XLOC_015982
XLOC_566395	XLOC_005646
XLOC_576544	XLOC_006232
XLOC_584008	XLOC_016746
XLOC_583914	XLOC_016832
XLOC_582879	XLOC_019012
XLOC_610386	XLOC_008604
XLOC_566338	XLOC_015921
XLOC_590098	XLOC_019973
XLOC_621053	XLOC_007064
XLOC_658424	XLOC_004087
XLOC_068703	XLOC_034095
XLOC_310422	XLOC_042096
XLOC_347259	XLOC_052987
XLOC_314802	XLOC_041097
XLOC_335357	XLOC_053477
XLOC_336267	XLOC_040483
XLOC_499115	XLOC_045243
XLOC_483839	XLOC_032951
XLOC_499190	XLOC_045281
XLOC_475035	XLOC_046430
XLOC_497744	XLOC_032267
XLOC_528307	XLOC_036730
XLOC_713347	XLOC_033947
XLOC_097484	XLOC_062082
XLOC_117377	XLOC_058893
XLOC_148714	XLOC_079466
XLOC_116918	XLOC_065122
XLOC_207378	XLOC_057712
XLOC_203829	XLOC_080558
XLOC_416646	XLOC_060078
XLOC_473401	XLOC_084343
XLOC_489209	XLOC_082786
XLOC_474051	XLOC_068534
XLOC_489694	XLOC_083116
XLOC_484546	XLOC_069085
XLOC_479212	XLOC_067412
XLOC_500043	XLOC_083776
XLOC_482830	XLOC_064057
XLOC_498145	XLOC_078492
XLOC_494845	XLOC_079902
XLOC_481172	XLOC_066004
XLOC_475966	XLOC_082697
XLOC_475950	XLOC_082719
XLOC_472222	XLOC_081263
XLOC_491750	XLOC_068877
XLOC_476885	XLOC_076167
XLOC_480002	XLOC_080744
XLOC_540410	XLOC_064019
XLOC_580511	XLOC_057159
XLOC_581002	XLOC_057480
XLOC_588055	XLOC_056153
XLOC_605780	XLOC_072894
XLOC_599480	XLOC_059736
XLOC_604368	XLOC_056947
XLOC_608525	XLOC_056255
XLOC_608369	XLOC_056394
XLOC_605540	XLOC_059059
XLOC_573207	XLOC_074841
XLOC_592664	XLOC_058005
XLOC_642454	XLOC_063800
XLOC_703889	XLOC_080877
XLOC_703908	XLOC_066553
XLOC_027471	XLOC_087316
XLOC_048023	XLOC_097296
XLOC_146666	XLOC_103803
XLOC_146740	XLOC_103850
XLOC_164205	XLOC_103943
XLOC_137322	XLOC_094169
XLOC_145073	XLOC_092283
XLOC_121806	XLOC_091454
XLOC_164001	XLOC_100483
XLOC_141228	XLOC_102803
XLOC_120996	XLOC_100810
XLOC_152426	XLOC_094800
XLOC_131521	XLOC_101874
XLOC_136718	XLOC_101383
XLOC_020311	XLOC_114140
XLOC_048886	XLOC_132455
XLOC_041245	XLOC_127218
XLOC_034647	XLOC_125633
XLOC_030583	XLOC_131600
XLOC_013473	XLOC_109497
XLOC_040002	XLOC_131187
XLOC_040226	XLOC_131356
XLOC_026730	XLOC_115608
XLOC_026817	XLOC_115666
XLOC_040334	XLOC_133330
XLOC_019478	XLOC_114781
XLOC_039366	XLOC_132849
XLOC_034955	XLOC_129656
XLOC_022268	XLOC_126197
XLOC_046361	XLOC_107743
XLOC_043238	XLOC_115393
XLOC_035474	XLOC_112002
XLOC_015754	XLOC_134788
XLOC_047782	XLOC_116080
XLOC_047629	XLOC_116167
XLOC_071879	XLOC_122610
XLOC_175176	XLOC_140974
XLOC_175191	XLOC_140989
XLOC_138628	XLOC_121583
XLOC_115704	XLOC_120527
XLOC_143915	XLOC_119650
XLOC_125859	XLOC_121704
XLOC_146193	XLOC_137025
XLOC_124492	XLOC_140630
XLOC_130507	XLOC_139002
XLOC_117543	XLOC_138279
XLOC_144249	XLOC_137611
XLOC_126652	XLOC_139464
XLOC_305822	XLOC_131753
XLOC_413632	XLOC_106821
XLOC_445936	XLOC_125408
XLOC_532337	XLOC_139514
XLOC_503392	XLOC_121428
XLOC_527582	XLOC_130802
XLOC_571441	XLOC_112192
XLOC_601833	XLOC_130451
XLOC_670793	XLOC_126467
XLOC_655704	XLOC_110772
XLOC_456740	XLOC_162176
XLOC_456788	XLOC_162196
XLOC_500853	XLOC_146543
XLOC_621331	XLOC_153437
XLOC_665114	XLOC_161877
XLOC_665147	XLOC_161893
XLOC_665169	XLOC_161909
XLOC_679816	XLOC_170566
XLOC_679847	XLOC_170583
XLOC_664127	XLOC_170707
XLOC_680228	XLOC_168674
XLOC_653677	XLOC_164275
XLOC_634660	XLOC_150588
XLOC_634723	XLOC_150620
XLOC_659836	XLOC_169275
XLOC_664335	XLOC_171460
XLOC_644862	XLOC_157187
XLOC_634023	XLOC_160314
XLOC_658255	XLOC_146850
XLOC_645543	XLOC_159361
XLOC_655103	XLOC_155930
XLOC_626358	XLOC_164889
XLOC_627536	XLOC_163472
XLOC_676847	XLOC_150639
XLOC_648829	XLOC_164701
XLOC_656891	XLOC_154732
XLOC_711988	XLOC_146647
XLOC_235681	XLOC_198443
XLOC_302475	XLOC_192664
XLOC_302512	XLOC_192675
XLOC_268788	XLOC_178837
XLOC_302982	XLOC_192994
XLOC_295383	XLOC_193665
XLOC_295408	XLOC_193687
XLOC_251499	XLOC_185295
XLOC_285553	XLOC_199278
XLOC_251640	XLOC_185386
XLOC_271525	XLOC_182298
XLOC_278709	XLOC_176421
XLOC_290753	XLOC_199768
XLOC_299066	XLOC_198367
XLOC_277766	XLOC_200490
XLOC_277705	XLOC_200543
XLOC_289500	XLOC_174464
XLOC_289440	XLOC_174505
XLOC_270564	XLOC_201436
XLOC_289846	XLOC_174754
XLOC_255817	XLOC_188987
XLOC_293061	XLOC_175948
XLOC_299652	XLOC_175655
XLOC_306374	XLOC_178001
XLOC_272237	XLOC_192083
XLOC_261855	XLOC_200917
XLOC_300336	XLOC_184671
XLOC_259430	XLOC_191571
XLOC_257606	XLOC_192152
XLOC_281924	XLOC_184817
XLOC_252239	XLOC_195987
XLOC_276648	XLOC_196097
XLOC_310623	XLOC_182010
XLOC_275441	XLOC_194830
XLOC_388653	XLOC_192236
XLOC_371339	XLOC_199661
XLOC_485162	XLOC_178334
XLOC_653500	XLOC_179332
XLOC_031781	XLOC_221369
XLOC_009179	XLOC_221339
XLOC_009173	XLOC_221346
XLOC_009169	XLOC_221348
XLOC_083446	XLOC_228416
XLOC_123351	XLOC_204219
XLOC_134512	XLOC_221622
XLOC_183408	XLOC_205586
XLOC_303491	XLOC_218673
XLOC_387469	XLOC_220100
XLOC_387502	XLOC_220111
XLOC_387647	XLOC_220212
XLOC_376200	XLOC_213468
XLOC_400284	XLOC_228667
XLOC_376532	XLOC_213663
XLOC_383809	XLOC_229770
XLOC_396150	XLOC_231894
XLOC_358757	XLOC_211241
XLOC_382112	XLOC_228015
XLOC_366357	XLOC_211542
XLOC_393369	XLOC_227558
XLOC_401469	XLOC_216492
XLOC_384286	XLOC_215504
XLOC_359504	XLOC_230825
XLOC_386018	XLOC_218014
XLOC_361382	XLOC_233342
XLOC_390481	XLOC_204396
XLOC_390129	XLOC_204660
XLOC_360649	XLOC_221185
XLOC_402876	XLOC_214965
XLOC_371544	XLOC_228486
XLOC_395626	XLOC_213377
XLOC_365015	XLOC_229445
XLOC_394186	XLOC_217041
XLOC_404000	XLOC_205807
XLOC_379987	XLOC_220858
XLOC_403948	XLOC_205847
XLOC_367954	XLOC_231180
XLOC_055269	XLOC_258289
XLOC_000919	XLOC_260155
XLOC_104985	XLOC_256461
XLOC_079210	XLOC_243790
XLOC_079285	XLOC_243854
XLOC_079851	XLOC_244230
XLOC_086751	XLOC_259742
XLOC_103142	XLOC_257381
XLOC_103241	XLOC_257461
XLOC_100113	XLOC_259126
XLOC_082279	XLOC_245126
XLOC_091648	XLOC_248992
XLOC_108006	XLOC_255550
XLOC_106115	XLOC_255896
XLOC_062350	XLOC_242898
XLOC_088272	XLOC_253393
XLOC_061190	XLOC_235856
XLOC_083828	XLOC_237061
XLOC_090121	XLOC_246017
XLOC_062917	XLOC_253987
XLOC_062781	XLOC_254068
XLOC_089264	XLOC_241062
XLOC_089047	XLOC_241208
XLOC_077954	XLOC_257792
XLOC_077628	XLOC_257973
XLOC_099789	XLOC_242260
XLOC_102525	XLOC_242208
XLOC_069486	XLOC_256034
XLOC_082869	XLOC_249694
XLOC_201587	XLOC_254385
XLOC_233984	XLOC_241414
XLOC_052666	XLOC_277422
XLOC_146457	XLOC_282163
XLOC_114451	XLOC_266227
XLOC_113616	XLOC_278487
XLOC_199966	XLOC_275432
XLOC_290051	XLOC_276289
XLOC_348774	XLOC_294124
XLOC_465776	XLOC_264101
XLOC_480447	XLOC_288560
XLOC_480417	XLOC_288577
XLOC_720798	XLOC_279069
XLOC_721693	XLOC_279868
XLOC_684801	XLOC_264436
XLOC_694548	XLOC_266430
XLOC_718950	XLOC_282422
XLOC_719359	XLOC_282672
XLOC_707126	XLOC_290555
XLOC_723342	XLOC_291765
XLOC_699023	XLOC_275830
XLOC_691318	XLOC_271222
XLOC_719974	XLOC_290844
XLOC_710244	XLOC_283022
XLOC_702678	XLOC_274585
XLOC_723753	XLOC_283083
XLOC_708829	XLOC_293754
XLOC_695056	XLOC_276724
XLOC_705955	XLOC_265173
XLOC_729861	XLOC_265495
XLOC_705527	XLOC_281488
XLOC_700177	XLOC_279586
XLOC_700017	XLOC_279706
XLOC_710751	XLOC_266710
XLOC_686098	XLOC_282795
XLOC_710446	XLOC_266842
XLOC_710378	XLOC_266878
XLOC_711466	XLOC_273299
XLOC_708528	XLOC_265812
XLOC_705033	XLOC_282371
XLOC_097781	XLOC_312883
XLOC_098083	XLOC_313104
XLOC_137836	XLOC_315121
XLOC_219205	XLOC_313558
XLOC_372024	XLOC_304654
XLOC_449205	XLOC_317428
XLOC_417758	XLOC_300752
XLOC_449773	XLOC_317828
XLOC_457490	XLOC_319216
XLOC_457700	XLOC_319359
XLOC_458096	XLOC_319652
XLOC_443657	XLOC_316492
XLOC_466515	XLOC_325522
XLOC_466536	XLOC_325537
XLOC_435049	XLOC_308711
XLOC_466829	XLOC_325669
XLOC_422804	XLOC_310226
XLOC_422836	XLOC_310254
XLOC_408498	XLOC_309019
XLOC_440543	XLOC_325961
XLOC_428526	XLOC_308916
XLOC_420253	XLOC_305563
XLOC_450193	XLOC_315766
XLOC_426901	XLOC_306327
XLOC_465001	XLOC_320793
XLOC_467520	XLOC_312522
XLOC_437703	XLOC_316019
XLOC_437380	XLOC_316182
XLOC_418650	XLOC_314589
XLOC_439512	XLOC_298600
XLOC_432878	XLOC_328646
XLOC_424780	XLOC_328983
XLOC_452665	XLOC_309704
XLOC_452616	XLOC_309731
XLOC_463333	XLOC_310022
XLOC_443109	XLOC_300026
XLOC_420594	XLOC_326761
XLOC_468198	XLOC_310655
XLOC_406287	XLOC_321981
XLOC_464950	XLOC_303383
XLOC_509676	XLOC_297038
XLOC_724459	XLOC_317309
XLOC_082489	XLOC_345696
XLOC_070611	XLOC_346969
XLOC_520093	XLOC_344616
XLOC_529738	XLOC_343654
XLOC_517913	XLOC_332583
XLOC_546805	XLOC_347637
XLOC_538781	XLOC_348012
XLOC_553387	XLOC_348388
XLOC_507151	XLOC_341596
XLOC_536597	XLOC_357140
XLOC_507766	XLOC_342151
XLOC_506413	XLOC_334041
XLOC_552967	XLOC_350409
XLOC_524307	XLOC_335380
XLOC_512286	XLOC_337846
XLOC_531574	XLOC_360882
XLOC_530788	XLOC_361415
XLOC_518861	XLOC_357641
XLOC_550145	XLOC_334537
XLOC_521208	XLOC_349708
XLOC_504759	XLOC_359027
XLOC_533655	XLOC_344111
XLOC_555011	XLOC_343400
XLOC_528603	XLOC_355890
XLOC_509041	XLOC_348781
XLOC_537728	XLOC_333851
XLOC_528164	XLOC_356156
XLOC_556554	XLOC_341355
XLOC_514856	XLOC_355233
XLOC_524969	XLOC_349240
XLOC_511382	XLOC_356886
XLOC_523099	XLOC_350137
XLOC_517107	XLOC_348178
XLOC_545818	XLOC_333179
XLOC_713253	XLOC_360252
XLOC_688724	XLOC_360478
XLOC_198595	XLOC_372354
XLOC_199585	XLOC_373029
XLOC_225718	XLOC_376637
XLOC_217744	XLOC_384873
XLOC_181528	XLOC_369049
XLOC_222288	XLOC_387394
XLOC_236144	XLOC_383040
XLOC_195118	XLOC_377050
XLOC_228789	XLOC_375555
XLOC_188363	XLOC_388248
XLOC_239742	XLOC_371626
XLOC_207043	XLOC_385256
XLOC_206503	XLOC_385554
XLOC_225384	XLOC_378786
XLOC_223355	XLOC_364401
XLOC_193912	XLOC_379816
XLOC_203468	XLOC_386252
XLOC_229630	XLOC_365547
XLOC_211192	XLOC_365782
XLOC_211143	XLOC_365821
XLOC_184554	XLOC_384914
XLOC_216595	XLOC_371465
XLOC_216593	XLOC_371467
XLOC_232675	XLOC_368908
XLOC_200130	XLOC_382581
XLOC_241777	XLOC_379937
XLOC_241758	XLOC_366306
XLOC_212317	XLOC_381826
XLOC_388231	XLOC_384012
XLOC_666443	XLOC_378326
