# Supplementary material for: Functional examination of lncRNAs in allotetraploid Gossypium hirsutum
Source: BMC Genomics. 2021 Jun 13;22:443. doi: 10.1186/s12864-021-07771-3 (PMC8201905; doi:10.1186/s12864-021-07771-3)
Supplement: Supplementary file 4 — Additional file 4: Table S2. List of C-lncRNAs in GhDT and corresponding syntenic lncRNA in Gr. [file 12864_2021_7771_MOESM4_ESM.xlsx]

## Sheet: Sheet1
Table S2: The list of C-lncRNAs in GhDT and corresponding syntenic lncRNA in Gr
Gr	GhDT
XLOC_043795	XLOC_571924
XLOC_043890	XLOC_571960
XLOC_044599	XLOC_572199
XLOC_045862	XLOC_572739
XLOC_013907	XLOC_560033
XLOC_014276	XLOC_560167
XLOC_003646	XLOC_555396
XLOC_038501	XLOC_569628
XLOC_005543	XLOC_556514
XLOC_006643	XLOC_556922
XLOC_040963	XLOC_570669
XLOC_008865	XLOC_557982
XLOC_019613	XLOC_562130
XLOC_054614	XLOC_575816
XLOC_056547	XLOC_576223
XLOC_024465	XLOC_563419
XLOC_063956	XLOC_578508
XLOC_050140	XLOC_574295
XLOC_018392	XLOC_561508
XLOC_051133	XLOC_574572
XLOC_074373	XLOC_394042
XLOC_112075	XLOC_407622
XLOC_112781	XLOC_407899
XLOC_113527	XLOC_408239
XLOC_114650	XLOC_408605
XLOC_115214	XLOC_395901
XLOC_082548	XLOC_397116
XLOC_082960	XLOC_397255
XLOC_119184	XLOC_410156
XLOC_128457	XLOC_412229
XLOC_128555	XLOC_399294
XLOC_093658	XLOC_399700
XLOC_094431	XLOC_399903
XLOC_132294	XLOC_413535
XLOC_132743	XLOC_413664
XLOC_137096	XLOC_415405
XLOC_137402	XLOC_415545
XLOC_101362	XLOC_402773
XLOC_101424	XLOC_402813
XLOC_102196	XLOC_403175
XLOC_139042	XLOC_416476
XLOC_103485	XLOC_404097
XLOC_087846	XLOC_398240
XLOC_124394	XLOC_411221
XLOC_100677	XLOC_415136
XLOC_078040	XLOC_408538
XLOC_162604	XLOC_454580
XLOC_191857	XLOC_465737
XLOC_192498	XLOC_466156
XLOC_166219	XLOC_456458
XLOC_193593	XLOC_456860
XLOC_194127	XLOC_467200
XLOC_194168	XLOC_467226
XLOC_168636	XLOC_457944
XLOC_143903	XLOC_448866
XLOC_144795	XLOC_449236
XLOC_147615	XLOC_450384
XLOC_148057	XLOC_450518
XLOC_151306	XLOC_462794
XLOC_152241	XLOC_462509
XLOC_180576	XLOC_451889
XLOC_176811	XLOC_675447
XLOC_250338	XLOC_601383
XLOC_251216	XLOC_601695
XLOC_252342	XLOC_602019
XLOC_217872	XLOC_588393
XLOC_218673	XLOC_588599
XLOC_220823	XLOC_589388
XLOC_260133	XLOC_604833
XLOC_224361	XLOC_590817
XLOC_260599	XLOC_604968
XLOC_264558	XLOC_606816
XLOC_264975	XLOC_593077
XLOC_229222	XLOC_593250
XLOC_229406	XLOC_593360
XLOC_229719	XLOC_593532
XLOC_233516	XLOC_595817
XLOC_235183	XLOC_596783
XLOC_235644	XLOC_597011
XLOC_235881	XLOC_597121
XLOC_237299	XLOC_597758
XLOC_239425	XLOC_598525
XLOC_243245	XLOC_599588
XLOC_267583	XLOC_608450
XLOC_268210	XLOC_608928
XLOC_202049	XLOC_598156
XLOC_270797	XLOC_418932
XLOC_309838	XLOC_433726
XLOC_310286	XLOC_433983
XLOC_274843	XLOC_420986
XLOC_275244	XLOC_421176
XLOC_278454	XLOC_422294
XLOC_280634	XLOC_436821
XLOC_323406	XLOC_438277
XLOC_291123	XLOC_425775
XLOC_328760	XLOC_439661
XLOC_292636	XLOC_426189
XLOC_292726	XLOC_426242
XLOC_330691	XLOC_440240
XLOC_333955	XLOC_441246
XLOC_336123	XLOC_442015
XLOC_304607	XLOC_430577
XLOC_304926	XLOC_430749
XLOC_343716	XLOC_445359
XLOC_307420	XLOC_432179
XLOC_305498	XLOC_430926
XLOC_325552	XLOC_425677
XLOC_289455	XLOC_439123
XLOC_290773	XLOC_438657
XLOC_402125	XLOC_632314
XLOC_402382	XLOC_632513
XLOC_373019	XLOC_620642
XLOC_403092	XLOC_633017
XLOC_403517	XLOC_633344
XLOC_365656	XLOC_616412
XLOC_366731	XLOC_616978
XLOC_369001	XLOC_618166
XLOC_399023	XLOC_630493
XLOC_369876	XLOC_618704
XLOC_371852	XLOC_619891
XLOC_377490	XLOC_623317
XLOC_351321	XLOC_612596
XLOC_352259	XLOC_612862
XLOC_384900	XLOC_625678
XLOC_413695	XLOC_669443
XLOC_451207	XLOC_686449
XLOC_419473	XLOC_672144
XLOC_420085	XLOC_672407
XLOC_422525	XLOC_673295
XLOC_424332	XLOC_674005
XLOC_426243	XLOC_674654
XLOC_461432	XLOC_690342
XLOC_464078	XLOC_691336
XLOC_467056	XLOC_692285
XLOC_467784	XLOC_692542
XLOC_434505	XLOC_677419
XLOC_436945	XLOC_678602
XLOC_472278	XLOC_694411
XLOC_437847	XLOC_679082
XLOC_441240	XLOC_680379
XLOC_529744	XLOC_718120
XLOC_530006	XLOC_718222
XLOC_498116	XLOC_704742
XLOC_508849	XLOC_709991
XLOC_543449	XLOC_724281
XLOC_499246	XLOC_705147
XLOC_534025	XLOC_719509
XLOC_535349	XLOC_720146
XLOC_536022	XLOC_720469
XLOC_536027	XLOC_720474
XLOC_536036	XLOC_720484
XLOC_504206	XLOC_707503
XLOC_504746	XLOC_707759
XLOC_505110	XLOC_707957
XLOC_506185	XLOC_708489
XLOC_506784	XLOC_708811
XLOC_540958	XLOC_722899
XLOC_482089	XLOC_700053
XLOC_516919	XLOC_714372
XLOC_485127	XLOC_701363
XLOC_546367	XLOC_725976
XLOC_521745	XLOC_716022
XLOC_489410	XLOC_702534
XLOC_492898	XLOC_703235
XLOC_528947	XLOC_717694
XLOC_545490	XLOC_725527
XLOC_511715	XLOC_711579
XLOC_623798	XLOC_486170
XLOC_625569	XLOC_486751
XLOC_565594	XLOC_501961
XLOC_571277	XLOC_503574
XLOC_612301	XLOC_519253
XLOC_612717	XLOC_519361
XLOC_573455	XLOC_504163
XLOC_577848	XLOC_505434
XLOC_578507	XLOC_505766
XLOC_578764	XLOC_505896
XLOC_578859	XLOC_505930
XLOC_594761	XLOC_511135
XLOC_596968	XLOC_512472
XLOC_550301	XLOC_493111
XLOC_588987	XLOC_507180
XLOC_627373	XLOC_506316
XLOC_634303	XLOC_526196
XLOC_635068	XLOC_526759
XLOC_672616	XLOC_540890
XLOC_637482	XLOC_541335
XLOC_675592	XLOC_542079
XLOC_641810	XLOC_529569
XLOC_679018	XLOC_543281
XLOC_643898	XLOC_530227
XLOC_680665	XLOC_543822
XLOC_644309	XLOC_530382
XLOC_646442	XLOC_544662
XLOC_685410	XLOC_545469
XLOC_687461	XLOC_545985
XLOC_654968	XLOC_533216
XLOC_656673	XLOC_533711
XLOC_657255	XLOC_533901
XLOC_694444	XLOC_547507
XLOC_658255	XLOC_534178
XLOC_660752	XLOC_534932
XLOC_663324	XLOC_535863
XLOC_701597	XLOC_549881
XLOC_702252	XLOC_550145
XLOC_651705	XLOC_732793
XLOC_706674	XLOC_636272
XLOC_706993	XLOC_650322
XLOC_716164	XLOC_640948
XLOC_707131	XLOC_636618
XLOC_719887	XLOC_642321
XLOC_757086	XLOC_656278
XLOC_759211	XLOC_656828
XLOC_725794	XLOC_644071
XLOC_726202	XLOC_644190
XLOC_763099	XLOC_657949
XLOC_729005	XLOC_644791
XLOC_732129	XLOC_645712
XLOC_733108	XLOC_646077
XLOC_733684	XLOC_646270
XLOC_734787	XLOC_646688
XLOC_736183	XLOC_647224
XLOC_773122	XLOC_660937
XLOC_739471	XLOC_648439
XLOC_777829	XLOC_662724
XLOC_778008	XLOC_662864
XLOC_744454	XLOC_650869
XLOC_745021	XLOC_651279
XLOC_745456	XLOC_651544
XLOC_746497	XLOC_652135
XLOC_747359	XLOC_652536
XLOC_711857	XLOC_639161
XLOC_749339	XLOC_653442
XLOC_749456	XLOC_653477
XLOC_750901	XLOC_654141
XLOC_714776	XLOC_640490
XLOC_796939	XLOC_477228
XLOC_818819	XLOC_488638
XLOC_819233	XLOC_488841
XLOC_820049	XLOC_489173
XLOC_799211	XLOC_478213
XLOC_820844	XLOC_489516
XLOC_804655	XLOC_481051
XLOC_785056	XLOC_470709
XLOC_786108	XLOC_471164
XLOC_807423	XLOC_482479
XLOC_788222	XLOC_472107
XLOC_788607	XLOC_472255
XLOC_811473	XLOC_484053
XLOC_811942	XLOC_484183
XLOC_792634	XLOC_473393
XLOC_813998	XLOC_484669
XLOC_781208	XLOC_468586
XLOC_783033	XLOC_469496
XLOC_783115	XLOC_469547
XLOC_809512	XLOC_472213
XLOC_864187	XLOC_744198
XLOC_866113	XLOC_744798
XLOC_867536	XLOC_732136
XLOC_868380	XLOC_745482
XLOC_839754	XLOC_733573
XLOC_876420	XLOC_747376
XLOC_844242	XLOC_734962
XLOC_881857	XLOC_749234
XLOC_848747	XLOC_736437
XLOC_849055	XLOC_736560
XLOC_888890	XLOC_752272
XLOC_890739	XLOC_753310
XLOC_886245	XLOC_738439
XLOC_852976	XLOC_738064
