# Supplementary material for: Functional examination of lncRNAs in allotetraploid Gossypium hirsutum
Source: BMC Genomics. 2021 Jun 13;22:443. doi: 10.1186/s12864-021-07771-3 (PMC8201905; doi:10.1186/s12864-021-07771-3)
Supplement: Supplementary file 5 — Additional file 5: Table S3. Counts of differentially-expressed PCGs and lncRNAs under four stress treatments. [file 12864_2021_7771_MOESM5_ESM.xlsx]

## Sheet: Sheet
Table S3: The number of differential expressed PCGs and lncRNAs under four stress treatments
Type		Drought	NaCl	42℃	4℃
PCG	Up-regulate	4471	3117	4163	11784
PCG	Down-regulate	4646	6070	6782	7786
lncRNA	Up-regulate	180	216	1004	535
lncRNA	Down-regulate	188	216	188	998
C_lncRNA	Up-regulate	15	20	108	59
C_lncRNA	Down-regulate	24	31	15	117
NC_lncRNA	Up-regulate	132	179	834	401
NC_lncRNA	Down-regulate	157	170	157	856
