# Supplementary material for: Functional examination of lncRNAs in allotetraploid Gossypium hirsutum
Source: BMC Genomics. 2021 Jun 13;22:443. doi: 10.1186/s12864-021-07771-3 (PMC8201905; doi:10.1186/s12864-021-07771-3)
Supplement: Supplementary file 6 — Additional file 6: Table S4. Expression of adjacent PCG-lncRNA pairs and adjacent PCG- PCG pairs. [file 12864_2021_7771_MOESM6_ESM.xlsx]

## Sheet: Table S2
Table S4: Expression of adjacent PCG-lncRNA pairs and adjacent PCG- PCG pairs.
GeneID	Type	TM1_42_1	TM1_42_2	TM1_42_3	TM1_CK1_1	TM1_CK1_2	TM1_CK1_3	TM1_Drought_1	TM1_Drought_2	TM1_Drought_3	TM1_NaCl_1	TM1_NaCl_2	TM1_NaCl_3	TM1_4C_1	TM1_4C_2	TM1_4C_3	TM1_CK2_1	TM1_CK2_2	TM1_CK2_3	GeneID.1	TM1_42_1	TM1_42_2	TM1_42_3	TM1_CK1_1	TM1_CK1_2	TM1_CK1_3	TM1_Drought_1	TM1_Drought_2	TM1_Drought_3	TM1_NaCl_1	TM1_NaCl_2	TM1_NaCl_3	TM1_4C_1	TM1_4C_2	TM1_4C_3	TM1_CK2_1	TM1_CK2_2	TM1_CK2_3	correlation	P-vaule
Gh_A01G0001	PCG	4.62089	3.47818	3.7826	0.991993	1.3433	1.26702	2.35119	1.65047	1.29029	2.12861	1.51637	1.92282	0.389157	0.674709	0.396731	1.05998	1.2096	1.25385	Gh_A01G0002	5.8806	5.42322	5.65246	1.7934	1.77894	2.11693	4.05121	4.23843	3.12727	3.06875	4.21425	3.17142	0.779159	1.97373	1.85134	2.17644	2.67309	2.94392	0.908194	1.9e-07
Gh_A01G0026	PCG	0.060853	0.021601	0.086404	0.019589	0.013173	0.023794	0.106842	0.088959	0.126093	0.022453	0.030734	0	0	0	0	0	0	0	Gh_A01G0027	8.5622	8.86193	8.73999	13.7252	11.9998	10.0912	8.63175	8.37898	8.26836	7.18839	9.10065	9.86848	1.48377	2.80794	1.62508	6.03052	6.34645	5.37986	0.308337	0.213185
Gh_A01G0094	PCG	0	0	0.085583	0.071736	0	0	0.089058	0	0.083529	0	0	0	0	0	0	0	0	0.032367	Gh_A01G0095	26.5017	26.6995	24.9707	19.886	21.8934	22.2834	32.8215	29.4544	31.5625	21.3067	23.8557	22.4089	4.61276	7.63198	5.03195	27.7719	29.9842	29.412	0.360115	0.142122
Gh_A01G0127	PCG	0.780923	0.926489	0.836213	8.68246	4.47165	4.78286	3.28365	3.02891	3.6417	7.74668	8.57024	7.98677	4.84588	3.22797	5.88702	3.55353	2.4166	3.73322	Gh_A01G0126	0.591628	0.835704	0.82199	1.9962	4.57609	4.73615	1.7798	1.85266	2.38456	5.8976	5.47318	7.77086	3.39307	3.2549	4.84882	2.46701	3.44213	1.83778	0.747221	0.00036548
Gh_A01G0143	PCG	0.56993	0.651737	0.706118	0.362437	0.334357	0.604152	0.458817	0.531875	0.371103	0.733043	0.432948	0.355254	0.396005	0.478099	0.317426	0.74607	0.369305	0.570219	Gh_A01G0142	0	0.011983	0	0.069008	0.035926	0.008979	0.039847	0.097095	0.159878	0.018586	0	0.008002	0.034121	0.001287	0	0.020553	0.018203	0.016324	-0.276047	0.267513
Gh_A01G0163	PCG	44.3519	47.6956	44.0788	55.311	57.0152	63.5834	46.4073	42.9005	42.5336	40.829	42.709	43.7395	57.8685	56.2497	65.164	146.984	160.16	151.768	Gh_A01G0162	0.857597	0.682494	0.945968	1.59056	1.4325	1.44884	1.40278	1.29328	1.4545	1.09068	1.50281	1.40203	2.3358	2.82251	1.75188	0.90058	1.04633	1.81361	-0.0606122	0.811173
Gh_A01G0188	PCG	0	0	0	0	0	0	0	0	0	0	0	0	0	0	0	0	0	0	Gh_A01G0187	0	0	0.018802	0.014183	0.014929	0.036284	0	0.011953	0.009308	0.018021	0.01488	0.042669	0	0	0	0	0	0	NA	NA
Gh_A01G0189	PCG	7.70026	7.8306	7.5213	13.6009	16.8901	20.9877	9.27977	8.05258	8.41513	1.78591	2.34262	2.42723	0.124641	0.222521	0.086201	0.468234	0.333377	0.320308	Gh_A01G0190	0	0	0	0	0	0	0	0	0	0.08815	0	0	0	0	0	0	0	0	-0.168122	0.50487
Gh_A01G0215	PCG	3.73651	3.46942	3.59264	4.213	5.52903	4.79387	5.56106	5.0983	6.09943	6.24021	5.6451	4.9264	2.82428	2.19516	1.82965	3.02836	3.03629	3.25139	Gh_A01G0214	3.49719	4.33735	4.28829	1.60452	2.62905	3.07301	3.64975	3.13685	3.99465	4.29672	3.91521	2.6101	2.16263	2.49776	1.60473	3.29121	4.54366	3.96028	0.310952	0.209127
Gh_A01G0236	PCG	0.165168	0.664446	0.73445	0.516537	0.527801	0.28215	0.355659	0.374481	0.549433	0.052031	0.076117	0.087835	0.035407	0.033749	0	0.357915	0.152364	0.033221	Gh_A01G0235	0.141528	0.111997	0.034291	0.206814	0.063566	0.049687	0.240984	0.032518	0.234389	0.223993	0.21739	0.149035	0.133074	0	0.047412	0.028191	0.041301	0.083567	0.00816852	0.974338
Gh_A01G0270	PCG	0	0	0	0	0	0	0	0	0	0	0	0	0	0	0	0	0	0	Gh_A01G0269	0.147821	0.072729	0.225179	0.205341	0.276853	0.297247	0.093104	0.058779	0.155668	0.017308	0.05214	0.059672	0.102163	0.09627	0.10855	0.421996	0.220625	0.329191	NA	NA
Gh_A01G0279	PCG	116.538	128.913	118.358	141.365	129.168	120.688	97.8321	96.0034	94.2689	142.722	139.098	143.387	105.115	120.91	108.05	342.11	379.953	344.84	Gh_A01G0278	254.511	257.726	254.109	290.97	274.51	257.072	193.672	171.744	180.952	240.035	249.009	254.101	225.526	262.41	205.19	780.516	838.272	790.831	0.994452	4.43e-17
Gh_A01G0280	PCG	23.5249	26.0049	21.4282	3.06242	2.76111	3.95975	69.0548	75.4154	66.2925	8.02811	7.67337	7.65325	8.40833	7.58441	9.82479	8.4801	7.98408	7.33132	Gh_A01G0282	72.5793	63.5467	74.9681	63.4708	52.905	45.856	45.1985	46.0094	46.5645	29.0575	33.6808	33.632	41.8839	64.3061	40.5792	87.9068	81.0916	80.8762	-0.16011	0.525664
Gh_A01G0285	PCG	0.120969	0.096818	0.281712	0.068219	0.21248	0.226193	0.110867	0.18104	0.121353	0.008979	0.095646	0.088061	0.110537	0.050421	0	0.025388	0.051173	0.077353	Gh_A01G0284	0.681719	0.21232	0.637834	1.9571	1.5218	0.795244	0.689017	0.392206	0.240184	1.00111	0.880552	1.009	2.27952	1.14891	0.847802	0.924168	0.316096	0.352952	-0.0627789	0.804544
Gh_A01G0310	PCG	0	0	0	0.055923	0.040432	0.057478	0.034714	0	0.034163	0.033737	0	0	0	0.002925	0	0.042112	0.210368	0.048171	Gh_A01G0309	6.6762	6.05517	6.85966	5.84562	5.95082	5.05736	7.96683	6.14417	6.84816	6.2384	7.11513	6.39559	3.45821	3.23959	4.34415	5.29762	5.60512	7.13203	0.0275427	0.913611
Gh_A01G0325	PCG	0.076049	0.063788	0.053459	0.135742	0.215929	0.415312	0.035069	0.236989	0.091104	0.102362	0.033259	0.045042	0	0	0.098441	0.055963	0.080862	0	Gh_A01G0324	0.18423	0.045811	0.360256	0.254094	0.197611	0.180971	0.077193	0	0.038628	0.101215	0.024761	0.030975	0.030925	0.121812	0	0.095232	0.047669	0.033393	0.232754	0.352654
Gh_A01G0326	PCG	0.509516	0.454199	0.580291	1.07441	1.11636	1.43304	3.73547	3.8338	3.79144	2.15008	1.82099	1.69942	0.255515	0.206479	0.286178	1.60939	1.28981	1.80417	Gh_A01G0324	0.18423	0.045811	0.360256	0.254094	0.197611	0.180971	0.077193	0	0.038628	0.101215	0.024761	0.030975	0.030925	0.121812	0	0.095232	0.047669	0.033393	-0.333774	0.175857
Gh_A01G0327	PCG	2.53706	2.5278	2.49087	0.733044	0.863606	1.1972	1.52612	1.42871	1.49579	0.371384	0.990005	0.712323	5.42937	5.5654	3.81654	3.99235	2.20164	2.49503	Gh_A01G0328	3.0764	3.74753	3.07595	18.431	29.4086	33.8155	18.0151	18.764	20.2352	38.7029	41.671	41.0684	4.71248	7.93851	4.27798	2.77875	2.77717	3.47061	-0.714758	0.000857886
Gh_A01G0346	PCG	0.048293	0	0	0	0	0	0	0	0	0	0	0	0	0	0	0	0	0	Gh_A01G0347	0	0	0	0	0	0	0	0	0	0	0.006811	0	0.066416	0.260183	0.247082	2.40983	2.95593	3.1399	-0.11629	0.645859
Gh_A01G0355	PCG	0.002689	0	0	0.016232	0.006964	0.011197	0.009348	0.0575	0.024664	0.014676	0.02985	0.030313	0.062864	0.020613	0.016691	0.206768	0.089625	0.178551	Gh_A01G0354	0	0	0	0	0	0	0	0	0	0.058737	0.123842	0	0.39386	0	0	0.54987	0.238422	0.389483	0.89923	3.88e-07
Gh_A01G0389	PCG	2.68008	3.04484	2.07421	6.8152	7.12962	7.00851	36.633	38.8269	34.5402	67.0789	72.5524	74.6621	2.56983	3.6912	1.92979	0.685535	0.857212	0.905509	Gh_A01G0388	22.5648	22.7959	23.1117	66.8284	67.7769	64.075	190.595	199.103	196.752	266.071	274.152	288.83	25.3982	36.4327	26.0522	6.13872	5.70233	7.2667	0.981074	7.8e-13
Gh_A01G0390	PCG	10.085	11.0295	9.11178	14.2135	18.915	22.8888	7.35901	7.56524	6.97407	14.1216	14.1054	14.2315	62.508	96.304	73.6627	38.8983	39.1873	41.1794	Gh_A01G0388	22.5648	22.7959	23.1117	66.8284	67.7769	64.075	190.595	199.103	196.752	266.071	274.152	288.83	25.3982	36.4327	26.0522	6.13872	5.70233	7.2667	-0.47395	0.0469233
Gh_A01G0391	PCG	10.9484	12.2645	12.3003	22.2537	22.3306	19.4072	15.1743	13.8313	14.5312	16.9691	17.7086	15.9927	29.7608	25.4345	28.3324	17.6768	20.6326	18.2306	Gh_A01G0392	7.70914	7.16878	7.27474	5.31599	8.47084	10.803	7.23733	6.72355	7.15455	8.56614	8.53012	9.82451	3.46104	5.31766	2.58444	3.71863	3.35776	3.2546	-0.511567	0.030004
Gh_A01G0412	PCG	0.00486	0.058762	0.013649	0.010867	0.012672	0.072952	0.07287	0.03191	0.007801	0.048456	0.029958	0.043658	0.264359	0.078156	0.240881	0.022298	0	0.016659	Gh_A01G0411	0	0	0	0	0	0	0	0	0	0	0	0	0	0	0	0	0	0	NA	NA
Gh_A01G0413	PCG	3.55366	3.8866	4.03754	3.85165	6.01215	5.84336	5.11107	5.18926	4.9453	6.12475	6.04433	5.52389	8.90243	7.61648	8.41378	15.4441	16.4654	16.295	Gh_A01G0411	0	0	0	0	0	0	0	0	0	0	0	0	0	0	0	0	0	0	NA	NA
Gh_A01G0416	PCG	0.651489	0.646739	0.613089	0.864244	1.27592	0.746349	0.759942	0.395461	0.632777	1.39788	1.18903	1.38958	0.607756	0.498528	0.341833	0.417665	0.74966	0.741833	Gh_A01G0417	26.754	25.5771	25.8331	25.4741	31.978	35.4099	14.6454	16.1251	14.9097	20.5515	21.1559	21.3175	53.9923	48.3567	69.4266	15.2206	16.5786	15.0988	-0.294991	0.23469
Gh_A01G0439	PCG	8.1327	7.13193	8.75055	20.0522	18.1028	15.4015	8.71125	11.1214	10.5822	24.6305	28.6492	28.5205	0	0.266916	0.304449	6.20984	5.70619	6.14513	Gh_A01G0438	5.52123	7.4041	5.10575	2.63616	3.4143	4.3479	4.64039	6.31756	6.27974	4.37614	8.04222	5.14257	0.555204	2.62835	2.21362	1.4689	3.04383	2.54468	0.481569	0.0430193
Gh_A01G0454	PCG	0	0	0	0	0	0	0	0	0	0	0	0	0	0	0	0	0	0	Gh_A01G0453	1.63081	1.55879	1.08559	1.30812	0.949517	1.54502	1.86371	1.09699	0.887053	1.00445	0.934148	1.471	3.02271	2.62862	1.69041	2.36463	1.9283	2.1844	NA	NA
Gh_A01G0475	PCG	1.58926	1.52034	1.48147	0.353062	0.391158	0.562081	1.54782	1.05828	1.22183	1.43859	1.09143	1.01638	0.546066	0.378043	0.581065	1.22645	0.911139	1.22077	Gh_A01G0474	0	0	0	0	0	0	0	0	0	0	0	0	0	0	0	0	0	0	NA	NA
Gh_A01G0488	PCG	6.68567	7.65283	6.85208	6.16122	6.30081	7.07479	8.27726	7.91539	9.25226	7.24146	6.76535	7.15864	3.35933	3.25658	3.23672	6.34337	6.81076	8.04645	Gh_A01G0487	55.1147	53.1883	55.2192	25.9489	24.6187	21.6829	109.712	110.001	114.842	71.189	75.9693	78.6051	18.6165	13.2042	12.2637	68.3186	63.7489	57.7982	0.788801	0.00010011
Gh_A01G0489	PCG	0.037058	0	0	0.663327	0.455423	0.542213	0.692104	0.092495	0.577648	0.771344	1.02721	0.894199	2.82017	3.49741	2.29835	0.424449	1.13797	0.631791	Gh_A01G0490	0	0.057182	0	0.326387	0.057922	0.060536	0.479781	0.247221	0.354352	0.10482	0.078521	0.148778	3.12045	1.99474	1.20486	1.12117	0.844582	0.314597	0.843341	1.1e-05
Gh_A01G0504	PCG	0	0	0	0	0	0	0.260765	0.147129	0.393711	0	0	0	0	0	0	0	0	0	Gh_A01G0503	3.40879	2.73628	2.4097	2.03342	1.8987	2.1579	2.41568	1.84029	2.16162	1.57151	1.69027	1.66401	0.566469	0.562169	0.51509	2.78738	2.67016	2.33267	0.11581	0.647232
Gh_A01G0520	PCG	66.7829	66.1473	62.542	26.223	33.0345	37.8179	55.9243	61.5397	57.1684	79.1673	77.3018	74.3956	47.6421	54.4294	48.0117	74.6329	74.3502	75.9074	Gh_A01G0521	0.345093	0	0.349962	1.03859	0.645068	0.980736	0.500103	0.908586	0.284958	0.069597	0.144152	0.154923	35.9786	45.9713	31.7944	69.3103	89.0295	74.9926	0.29766	0.230283
Gh_A01G0528	PCG	3.85518	4.72166	4.5149	2.56583	2.35168	2.22932	2.44664	3.2747	3.40716	5.53897	5.11394	5.03776	6.1383	5.85921	5.0514	5.74547	5.92939	5.46277	Gh_A01G0529	0.025388	0	0	0.027745	0	0	0	0	0	0	0	0	0	0	0.043325	0	0	0	-0.123638	0.625
Gh_A01G0549	PCG	0.132568	0.832772	0.310636	1.03248	0.989961	1.01493	0.259835	0.077348	0.45645	0	0.049372	0.096672	0	0	0	0	0	0.483218	Gh_A01G0550	3.58076	2.51535	4.68158	2.40349	4.42021	3.65123	3.78564	3.32768	3.55746	2.22449	2.56602	2.63786	1.55921	1.90593	1.8234	2.58893	2.21427	2.17988	0.405642	0.0948919
Gh_A01G0552	PCG	13.3502	13.1272	12.866	33.2398	27.2005	21.9413	31.9679	33.065	33.2604	24.2041	26.083	28.8857	8.76829	7.45397	7.62303	31.1203	32.9897	29.2697	Gh_A01G0551	2.76024	1.72118	2.64868	0.685527	0.625342	0.950772	0.3831	1.05893	0.959079	0.914538	1.11282	0.669162	0.171151	0.395253	0	0.493084	0.61283	1.14782	-0.184139	0.464509
Gh_A01G0554	PCG	0.371278	0.169046	0.336286	0.17349	0.133687	0.156816	0.225678	0.065329	0.218274	0.35923	0.18242	0.361014	0.087253	0.057974	0.022043	0.174056	0.254972	0.31999	Gh_A01G0553	0.013758	0	0	0.058219	0.022554	0	0.031614	0.177419	0.035566	0.023024	0.03243	0.049344	0.060657	0.093564	0.195197	0	0	0	-0.638856	0.00431789
Gh_A01G0555	PCG	8.8714	8.7711	9.49626	21.3882	22.5859	26.3271	13.1067	14.513	17.4566	3.93232	4.79387	3.57122	2.9487	6.04565	2.78352	9.99598	9.83244	8.52077	Gh_A01G0558	46.3232	43.4309	49.2137	107.529	84.9477	71.1821	46.5609	41.565	43.2874	37.2117	36.7989	41.561	43.8147	50.7453	43.2929	41.5497	40.938	42.7142	0.735338	0.000506438
Gh_A01G0556	PCG	3.57287	3.17504	3.89766	1.35783	2.33373	2.69828	10.7554	11.4486	11.3923	4.48183	4.24209	4.73581	67.8176	65.8864	76.2605	2.04407	1.84949	2.87596	Gh_A01G0558	46.3232	43.4309	49.2137	107.529	84.9477	71.1821	46.5609	41.565	43.2874	37.2117	36.7989	41.561	43.8147	50.7453	43.2929	41.5497	40.938	42.7142	-0.165126	0.512601
Gh_A01G0557	PCG	6.35407	6.70594	7.97166	7.26187	7.79039	7.38755	9.00372	8.6777	9.25316	7.0572	7.57282	7.53961	3.4341	4.09524	3.59317	3.99063	3.74956	3.41561	Gh_A01G0558	46.3232	43.4309	49.2137	107.529	84.9477	71.1821	46.5609	41.565	43.2874	37.2117	36.7989	41.561	43.8147	50.7453	43.2929	41.5497	40.938	42.7142	0.20935	0.404434
Gh_A01G0565	PCG	0	0	0	0.145357	0.025387	0.092047	0.049051	0	0	0.048644	0	0	0.523456	0	0	0	0	0	Gh_A01G0564	1.27248	1.79475	1.64296	2.26713	2.72982	3.43733	2.06329	2.1687	2.36246	0.903391	0.896081	0.815444	0.2779	0.576049	0.239652	0.878623	0.910605	1.02751	-0.149529	0.553717
Gh_A01G0572	PCG	2.98583	2.86718	2.62769	1.26802	1.93856	1.87479	1.76556	1.66792	1.78969	2.2015	2.23416	2.56972	1.32798	0.94724	0.86141	0.91918	1.29377	1.15583	Gh_A01G0571	0.211549	0.197637	0.162817	0.589777	0.287015	0.74165	0.749668	0.901473	0.921082	0.676232	0.405657	0.478992	0.163328	0.164054	0.181747	0.467215	0.392696	0.474532	-0.0725832	0.774714
Gh_A01G0592	PCG	0.825431	0.757428	0.815144	0.530745	0.376039	0.684663	0.331146	0.514807	0.572628	0.353471	0.557838	0.800086	0.947571	0.579981	0.275464	0.588933	0.690307	1.01583	Gh_A01G0593	0	0	0	0	0	0	0	0	0	0	0	0	0.108953	0.115996	0.077549	0	0	0	0.0237287	0.92554
Gh_A01G0601	PCG	0.126248	0.070105	0.025414	0.367239	0.187008	0.215265	0.198996	0.327585	0.11696	0.413916	0.144995	0.25809	0.155362	0.007782	0.340154	0.071545	0.081575	0.036413	Gh_A01G0602	0.212418	0.133315	0.029661	0.19621	0.055168	0.086053	0.080795	0.056538	0.173404	0.194971	0.22212	0.182759	0	0.163991	0	0.071131	0.242012	0.036081	0.0405638	0.873033
Gh_A01G0609	PCG	10.4608	9.1216	11.3689	14.4885	12.5737	10.9995	14.4501	12.2777	13.9079	7.25793	10.609	10.5444	3.98814	4.63967	4.00314	14.0198	12.7597	11.996	Gh_A01G0610	4.65156	5.65876	3.86263	6.52939	7.34699	7.54803	6.4235	4.68637	4.99974	4.88103	5.48489	4.44803	4.28622	4.51862	4.13144	5.60729	5.50984	5.91836	0.532033	0.0230452
Gh_A01G0635	PCG	1.36597	0.864297	2.28735	6.79092	4.17965	5.29315	1.72485	3.01604	2.47956	2.11366	2.6111	3.42062	3.17094	2.66201	1.84948	2.35958	1.60737	2.52323	Gh_A01G0636	0	0	0	0	0	0.151162	0	0	0	0	0	0	0	0	0	0	0	0	0.434024	0.0719208
Gh_A01G0644	PCG	0	0.008575	0	0	0	0	0	0	0	0	0	0	0	0	0	0	0	0	Gh_A01G0643	0	0	0	0	0	0	0	0	0	0	0	0	0	0	0	0	0	0	NA	NA
Gh_A01G0647	PCG	0.008434	0.020211	0	0.009963	0.047015	0.100339	0	0.027677	0	0	0	0	0.032413	0.244971	0	0	0	0.010081	Gh_A01G0646	124.962	122.247	117.731	152.67	143.205	138.135	93.7667	87.7812	92.4913	102.325	98.611	97.7725	85.1807	93.1651	80.7264	186.968	182.152	180.963	-0.145709	0.564006
Gh_A01G0685	PCG	1.39439	1.26339	0.92662	0.863124	1.25782	1.4514	0.597176	0.398568	0.475236	0.281131	0.399608	0.421247	0.052932	0.269348	0.139369	0.327761	0.433905	0.518456	Gh_A01G0686	0.089932	0.056827	0.125449	0.254517	0.491439	0.038985	0.083313	0.247014	0.446996	0.163558	0.135699	0.284318	0.218558	0.020279	0.116542	1.02219	0.641154	0.103223	-0.210139	0.402624
Gh_A01G0696	PCG	0.277931	0.300727	0.251315	0.697723	0.810507	1.07078	0.752729	0.596502	0.683078	0.387485	0.402017	0.458798	0.315501	0.304276	0.070499	0.616226	0.439551	0.758519	Gh_A01G0695	6.03816	5.00012	4.50679	1.39202	1.87101	2.37456	2.30514	2.06276	3.82836	2.95161	2.12922	2.43016	0.733638	1.15476	0.298118	2.56386	1.87544	3.73584	-0.0394479	0.8765
Gh_A01G0701	PCG	34.2237	35.5733	35.1549	48.6519	50.2012	47.9935	33.9907	32.226	30.7427	35.1129	36.7254	39.3488	34.7775	45.3713	38.2701	28.1805	27.5239	25.403	Gh_A01G0702	0.019533	0.018051	0.029373	0.038589	0	0.011503	0	0	0.088729	0	0	0	0.021157	0	0	0	0	0	-0.0279449	0.912354
Gh_A01G0713	PCG	3.43306	3.32772	2.53873	11.8532	11.9939	9.60444	3.68806	5.47078	6.16828	0.944769	0.601482	1.22862	0.532772	1.6254	1.47396	2.24591	4.44117	2.92763	Gh_A01G0712	5.98442	5.83983	5.26595	2.60712	0.967691	1.18477	4.00906	3.86561	4.73822	0.861959	0.961015	0.778987	0.306591	0.495845	0.443231	7.03608	4.8068	4.41214	0.0127627	0.959914
Gh_A01G0726	PCG	0.207391	0.335528	0.175529	0.367605	0.295488	0.469785	0.24212	0.468718	0.198328	0.425905	0.211957	0.170783	0.1966	0.433975	0.048838	0.379024	0.219937	0.518419	Gh_A01G0725	3.04196	3.35633	3.70698	11.2591	13.4663	15.5417	8.55303	8.19975	7.66872	16.188	16.2734	16.3991	14.6998	16.6357	12.506	8.98813	9.04657	9.15053	0.118379	0.639904
Gh_A01G0736	PCG	0.922948	1.29598	0.98548	1.36883	1.42009	1.32022	0.778342	1.13627	0.783502	0.896306	0.768102	0.970161	0.464099	0.439503	0.407003	0.506559	0.397988	0.310182	Gh_A01G0735	10.0588	9.03545	8.9265	7.37524	9.36269	9.86443	11.3724	12.9114	12.4572	9.11342	10.968	10.6736	5.06783	5.84098	6.98124	10.6787	10.071	9.04971	0.253201	0.310696
Gh_A01G0754	PCG	0.238702	0.174313	0.319347	0.222404	0.234141	0	0.59342	0.368804	0.791972	0.062231	0.027245	0	0.004242	0	0.106759	0.788253	0.525685	0.399324	Gh_A01G0753	0.831617	0.525756	0.531129	1.14725	1.0835	1.64904	1.24887	1.05548	1.14418	0.300444	0.639147	0.833483	0	0.108831	0.039784	0.181345	0.506115	0.452314	0.153323	0.543582
Gh_A01G0761	PCG	0	0	0	0	0	0	0	0	0	0	0	0	0	0	0	0	0	0	Gh_A01G0763	8.44423	7.52507	7.7424	7.93433	8.26152	4.36334	4.82287	4.81784	5.92809	1.21848	1.75767	1.67999	0.53854	1.79618	0.534814	1.31548	2.09147	1.92332	NA	NA
Gh_A01G0762	PCG	1.34897	1.30723	1.31944	1.80834	1.78615	0.8232	1.31913	1.04141	0.752797	0.716739	0.303492	0.608747	0.203616	0.091052	0	0.169782	0.071186	0.10025	Gh_A01G0763	8.44423	7.52507	7.7424	7.93433	8.26152	4.36334	4.82287	4.81784	5.92809	1.21848	1.75767	1.67999	0.53854	1.79618	0.534814	1.31548	2.09147	1.92332	0.905176	2.43e-07
Gh_A01G0766	PCG	0.893902	0.875706	0.612169	5.91703	4.9491	3.75631	2.49024	1.67011	2.48291	0.185265	0.311643	0.360641	0.22176	0.258461	0.005076	0.47619	0.291597	0.706185	Gh_A01G0765	0.043655	0.016372	0.003537	0.032383	0.016023	0.055154	0	0.010411	0.014887	0.011146	0	0.016093	0.015336	0	0	0	0.021015	0	0.480636	0.0434836
Gh_A01G0775	PCG	70.622	76.3721	66.7196	156.399	166.6	169.398	66.0101	63.0673	59.4998	103.8	96.6758	96.3932	561.561	567.266	737.533	614.497	646.44	652.095	Gh_A01G0774	33.3866	34.7401	33.1724	70.4235	57.2638	54.2259	25.2136	23.4504	23.8265	24.0056	24.8849	26.2451	48.0146	50.6632	54.7829	81.9137	79.5504	82.6144	0.751503	0.000323551
Gh_A01G0777	PCG	1.13068	0.908599	1.60475	1.04422	0.686359	1.39327	3.24295	2.1587	1.73889	0.882563	0.959957	1.2564	4.9657	3.44984	3.82916	2.81469	2.86467	2.62788	Gh_A01G0778	0.289406	0	0.276914	1.07803	1.56709	0.565627	1.67668	2.02738	1.41402	0.665312	0.9224	0.884514	2.00446	2.64144	2.0011	8.31672	6.26788	8.54592	0.425486	0.0783455
Gh_A01G0780	PCG	1.99135	2.5279	3.30367	6.45869	3.52749	2.93302	4.84149	4.21292	5.15816	5.74841	5.12703	4.02011	2.49071	3.42861	1.88411	23.9852	24.9135	27.0934	Gh_A01G0779	0.603463	0.231431	0.494146	0.730644	0.937854	0.243597	4.83796	4.32847	2.53513	1.62117	2.03518	1.2751	3.08565	3.80814	1.14445	23.9521	22.619	22.6014	0.976569	4.24e-12
Gh_A01G0781	PCG	2.61971	3.27274	3.02833	5.57713	6.04346	5.15981	3.69337	3.05864	4.10931	5.55483	6.93601	7.93405	1.75768	2.56047	1.64094	5.67757	4.33212	5.49397	Gh_A01G0783	23.256	18.77	25.0386	40.1322	37.0269	29.1167	12.7543	12.8494	12.7551	15.6327	15.9619	16.7533	4.79547	10.7906	4.24006	9.73451	11.6121	11.3756	0.373999	0.126279
Gh_A01G0782	PCG	0.332551	0.226323	0.357117	0.275977	0.128212	0.447606	0.238379	0.284792	0.045054	0	0.077892	0.038351	36.0929	32.7106	28.5653	26.7506	26.7733	28.4723	Gh_A01G0783	23.256	18.77	25.0386	40.1322	37.0269	29.1167	12.7543	12.8494	12.7551	15.6327	15.9619	16.7533	4.79547	10.7906	4.24006	9.73451	11.6121	11.3756	-0.628033	0.00525683
Gh_A01G0786	PCG	0	0	0	0	0	0	0	0	0	0	0	0	0	0	0	0	0.031576	0	Gh_A01G0787	0.120186	0.075439	0.030193	0.022247	0	0.085601	0	0.049617	0.027364	0.07891	0.043791	0	0	0.07718	0	0.033505	0	0	-0.236371	0.345008
Gh_A01G0789	PCG	0.616071	0.680993	1.06838	0	0	0	0.058655	0	0	0	0	0	0	0	0	0	0	0	Gh_A01G0788	1.55565	1.42505	1.38224	3.24377	3.21035	3.10765	2.65261	2.95002	2.79711	1.93932	2.2176	2.18027	1.22197	1.86817	1.48347	1.95095	1.88914	1.23438	-0.427999	0.0764123
Gh_A01G0796	PCG	8.90932	7.26443	8.39866	12.4346	11.6654	11.2764	13.4795	15.0888	15.2345	11.1109	10.7126	10.2784	5.95602	5.21095	7.20936	8.95637	10.2417	9.3738	Gh_A01G0797	0	0.120068	0	0	0.050046	0	0	0	0	0	0	0	0	0	0	0	0	0	-0.187526	0.456189
Gh_A01G0819	PCG	0.321577	0.384044	0.398499	1.7854	0.965347	0.754976	1.2015	1.24044	1.25547	0.126984	0.035857	0.027675	0.024316	0.220869	0.098028	0.011945	0	0	Gh_A01G0818	14.5973	11.7064	16.7865	17.4159	18.6253	13.9923	23.2527	20.446	20.2417	16.1055	18.1732	21.1381	5.16667	5.83881	4.55614	10.8561	10.7183	11.0227	0.578472	0.0119045
Gh_A01G0839	PCG	1.26114	1.55498	1.11943	3.56408	3.48967	3.13413	1.99239	1.60631	2.15082	1.90155	1.67884	2.20297	0.1608	0.394026	0.161346	0.08531	0.264221	0.152461	Gh_A01G0838	258.434	249.699	259.44	555.678	451.738	374.358	389.611	398.732	433.91	352.458	382.743	382.906	140.712	137.986	127.858	307.499	294.72	294.407	0.815589	3.7e-05
Gh_A01G0840	PCG	0.022322	0.032765	0.062535	0	0	0.025415	0	0	0.07355	0	0	0	0.04819	0	0.065449	0	0	0	Gh_A01G0841	0	0.010195	0	0.054297	0.06886	0.025677	0.087584	0.086326	0.026136	0.021789	0.01419	0.017752	0.108022	0.094133	0.047252	0.154089	0.027411	0.064288	-0.282361	0.256272
Gh_A01G0860	PCG	0.402539	0.815369	0.355161	0.217615	0.358674	0.713318	0.891821	0.932397	0.731307	0.999692	1.16934	1.25667	4.79702	4.22746	3.46527	0.597006	0.307335	0.654873	Gh_A01G0859	1.11112	1.13881	1.46539	0.981306	1.65841	2.36929	0.516084	0.762487	0.586443	0.5079	0.281151	0.353231	2.43531	3.84976	2.78527	8.12417	7.90919	9.16748	-0.00504861	0.984138
Gh_A01G0888	PCG	1.22569	1.67263	0.574802	0.310021	0.125092	0.162489	0.170039	0.031592	0.07045	0.138445	0.133366	0.155539	0.362393	0.364349	0.210989	0.74046	0.341336	0.912827	Gh_A01G0887	6.3059	7.09504	5.97497	3.63543	4.71067	5.41705	5.9272	5.28948	5.66268	5.80628	5.53123	5.69263	1.56212	2.05587	2.32811	6.13885	6.35751	6.18099	0.374699	0.125515
Gh_A01G0898	PCG	91.5422	88.9199	96.3383	86.3478	75.4059	68.2959	289.685	273.775	293.97	419.751	467.417	453.302	225.916	247.949	189.742	15.0612	16.2964	17.4446	Gh_A01G0897	8.04712	7.47547	9.40366	6.55355	7.90103	7.03599	6.38081	5.654	7.19735	8.98597	7.44383	8.48829	12.33	10.2295	6.16772	1.51873	1.34425	0.874852	0.483027	0.0423016
Gh_A01G0899	PCG	6.03281	6.64033	7.51345	6.194	6.42399	6.08678	7.64217	6.30718	7.91059	6.35162	5.65838	5.93267	1.70041	1.27463	1.65358	4.81478	3.56218	4.81914	Gh_A01G0897	8.04712	7.47547	9.40366	6.55355	7.90103	7.03599	6.38081	5.654	7.19735	8.98597	7.44383	8.48829	12.33	10.2295	6.16772	1.51873	1.34425	0.874852	-0.0502567	0.843015
Gh_A01G0902	PCG	12.3535	13.7727	14.7477	6.7382	6.68273	7.06933	10.9057	12.0503	11.0548	3.31571	3.90175	2.30839	20.6577	31.7505	24.5967	13.7312	16.6308	17.5008	Gh_A01G0901	0	0	0	0.009407	0.019005	0	0.034998	0	0.007714	0	0	0	0.022179	0	0.065348	0	0	0	0.309626	0.211178
Gh_A01G0905	PCG	0	0.185351	0.06911	0.159388	0.061885	0.081926	0.431156	0.557699	0.683219	0.274482	0.051988	0.104336	0.1827	0.872774	0.096493	0	0.508651	0.095235	Gh_A01G0904	2.28555	1.59044	2.38122	1.72682	0.933311	1.16064	11.0286	8.54571	11.6366	2.27074	2.42936	2.03921	1.91626	2.58437	2.22509	1.98111	1.52553	1.42874	0.578	0.0119903
Gh_A01G0907	PCG	4.49468	4.15247	3.93303	3.0232	4.06718	4.63094	3.75422	3.35615	3.49013	1.76877	1.46408	2.10835	0.418092	0.706703	0.44715	1.27368	1.43683	1.65101	Gh_A01G0906	1.03028	1.13966	2.71928	6.6716	6.45277	3.6978	1.49337	0.429471	0.781442	0.881252	1.23985	0.58801	2.36868	2.10038	1.1523	3.72926	1.56934	4.07265	0.141799	0.574621
Gh_A01G0938	PCG	10.183	9.52041	9.83678	12.9912	13.2081	13.8072	6.01576	5.4594	5.122	2.97333	4.23765	4.19064	0.515707	0.783161	0.444313	2.15885	2.46455	1.20551	Gh_A01G0937	0	0	0	0	0	0	0	0	0	0	0	0	0.045584	0	0	0	0	0	-0.288367	0.245859
Gh_A01G0950	PCG	6.94456	6.78069	6.37668	6.18156	7.39251	6.59338	8.52813	7.41358	7.87085	8.25191	8.02474	8.82725	2.84482	2.40176	2.34431	7.63958	9.22452	8.05031	Gh_A01G0949	1.73867	2.00447	1.17997	1.05428	0.900273	0.705209	1.17629	0.825264	1.60079	0.527687	0.86863	1.196	0.261758	0.345956	0.450001	0.638389	0.543419	0.542231	0.37241	0.128026
Gh_A01G0953	PCG	12.0922	12.7133	12.8998	10.0388	12.4071	14.1209	8.11619	8.65435	8.21406	14.1022	14.4183	13.9371	6.92204	9.0495	6.55808	26.7296	23.3086	21.9249	Gh_A01G0952	10.0548	10.6078	10.4101	8.98377	10.5795	11.498	15.4137	13.3821	14.5386	13.9413	13.5146	14.3277	4.94657	6.15096	5.09597	11.7644	10.7017	11.9119	0.259724	0.297966
Gh_A01G0956	PCG	25.3313	26.7943	26.3469	30.3819	29.5327	32.503	31.2511	31.2243	33.4881	31.714	37.071	38.5389	52.3323	53.1877	59.2116	29.8848	26.8294	25.9897	Gh_A01G0957	6.26466	5.34171	5.50282	12.7085	13.4616	13.4591	1.04289	1.71037	1.1771	6.48473	6.12925	7.13142	4.2677	2.55254	2.9535	2.43563	2.20125	3.17282	-0.193832	0.4409
Gh_A01G0968	PCG	2.60836	3.01424	3.02791	2.58772	2.12171	2.73009	2.18801	0.77559	1.78207	0.776758	1.00232	1.09612	1.09896	1.29551	0.625964	1.81693	2.17657	1.85798	Gh_A01G0969	8.4846	5.8215	5.7328	7.78505	4.94872	5.36152	5.23878	5.2247	6.32731	5.44432	3.95575	5.1297	1.63378	2.49613	0.856415	7.4463	4.88987	7.73583	0.572074	0.0131112
Gh_A01G0970	PCG	11.9237	11.0957	10.3297	7.88298	9.2346	9.39923	9.01169	8.12363	8.5705	7.46108	7.80427	7.8409	1.05374	1.69148	0.930742	5.22221	6.5082	4.3886	Gh_A01G0971	2.95664	2.96724	2.51017	4.7387	3.26056	4.29767	3.41839	3.80393	3.03622	3.49025	1.89712	2.51835	0.260684	0.979448	0.075369	1.35559	1.41861	1.11674	0.779566	0.000136614
Gh_A01G0981	PCG	0.244215	0.400818	0.107054	0.106416	0.108425	0.147143	0.141126	0.128601	0.234057	0.053811	0.170396	0.219166	1.00276	1.38527	1.38497	0.18801	0.112493	0.165091	Gh_A01G0982	0.10592	0.293751	0	0.273718	0.116465	0.185068	0.109924	0.214443	0	0.547745	0.410319	0.225074	0.91811	1.27973	0.499085	0.445881	0.156068	0.022222	0.764312	0.000221441
Gh_A01G0991	PCG	2.58575	2.24926	2.79326	0.288775	1.53158	1.0138	0.449844	0.24657	0.598875	0.161132	0.55493	0.362476	0.048009	0.027548	0.082878	0	0.080043	0.051172	Gh_A01G0992	11.5658	11.9132	10.7996	11.7119	11.2255	12.5475	9.71499	11.7277	11.8779	10.9532	10.1403	11.1392	4.43339	3.4719	4.0606	9.75686	8.06355	9.2541	0.459695	0.0549418
Gh_A01G1003	PCG	3.59862	5.74373	4.35781	2.79094	2.41698	2.46928	2.62944	1.53715	1.43761	1.38907	0.671171	0.636948	0.132015	0.083845	0	0.529008	0.985124	1.03567	Gh_A01G1002	4.53034	5.03409	4.73163	2.53273	3.50273	5.42568	4.78629	5.30964	5.14029	5.13293	4.77911	5.74466	2.21764	2.70017	2.23846	6.57474	5.82881	6.19185	0.123289	0.625984
Gh_A01G1017	PCG	6.02302	5.83781	5.88336	6.75124	7.51622	7.80929	4.15902	3.8439	4.50262	6.29832	6.07439	6.29493	4.17224	4.37714	4.61646	6.1962	6.75226	6.02196	Gh_A01G1018	0.52741	0.222184	0.395428	2.6664	2.83936	3.81845	1.68688	1.95138	1.58591	1.1755	1.49672	1.57133	1.00522	1.08224	0.982372	1.03168	1.04995	1.22322	0.416864	0.0852516
Gh_A01G1023	PCG	6.02088	6.14453	5.50324	10.6912	11.5616	9.4579	6.00674	6.78377	5.81601	8.20062	7.45833	8.7601	1.10968	3.57439	2.11188	4.54889	4.12896	6.88909	Gh_A01G1022	12.5989	13.457	12.9119	1.93613	3.69071	4.05893	6.83596	7.05438	6.91131	4.98422	3.92033	4.6112	2.83087	2.19974	2.75192	9.95684	9.98922	10.396	-0.143012	0.571316
Gh_A01G1027	PCG	0.220271	0.143173	0.608162	0.181683	0.372467	0.261861	0.083778	0.050126	0.256535	0.130531	0.288549	0.192556	0.022242	0.044832	0	0.001876	0.00054	0	Gh_A01G1026	0	0.022785	0	0.04036	0	0	0.190171	0.048396	0.044979	0.048861	0.070242	0	0	0	0	0.48321	0	0.061873	-0.290425	0.242353
Gh_A01G1045	PCG	0	0	0	0	0	0	0	0	0	0	0	0	0	0	0	0	0	0	Gh_A01G1044	5.03233	5.94138	4.33579	4.10098	3.22179	3.40275	3.22743	3.18723	3.42005	2.6638	3.19619	3.53124	0.436265	0.753227	0.743941	0.662747	1.93709	1.16083	NA	NA
Gh_A01G1059	PCG	9.56781	10.8858	9.37714	14.8192	17.8571	14.4289	9.04034	9.92488	7.60491	8.91165	9.55421	10.3689	2.59118	2.24625	2.96481	5.62248	6.43297	6.84336	Gh_A01G1058	7.30271	5.91474	7.7742	7.37347	8.98943	7.8325	7.54772	7.13196	7.63432	8.18414	7.20453	8.28107	2.09103	2.27571	1.89635	5.32063	4.19956	5.89813	0.824791	2.54e-05
Gh_A01G1081	PCG	3.64084	3.69353	3.49621	3.47081	3.49921	2.86587	2.6045	4.03372	3.86029	3.07473	2.49465	2.79828	11.6781	12.1969	13.5133	3.10375	3.69021	4.22322	Gh_A01G1082	7.06135	7.20942	7.98307	2.07096	2.69801	4.06838	5.06156	5.28482	5.8061	6.92111	6.10891	6.70428	0.854306	1.14304	0.705555	3.62911	3.76841	4.03833	-0.715554	0.000841254
Gh_A01G1084	PCG	18.0373	18.1275	16.5609	20.2265	28.073	36.6606	28.075	30.7454	27.8322	34.5313	33.4336	33.8419	36.595	42.5672	36.7131	41.1568	40.1329	40.3877	Gh_A01G1085	7.51228	7.69765	7.23356	10.6393	14.6926	17.521	33.4881	32.1366	31.2094	25.2135	23.5155	21.9249	10.7317	9.75335	10.662	20.9471	19.1625	21.5538	0.289741	0.243516
Gh_A01G1093	PCG	1.52631	1.93554	1.46418	2.35961	2.75693	2.54052	1.19075	1.44265	2.02269	1.90883	1.99562	2.19146	0.147812	0.141931	0.021097	0.854096	1.06231	1.02533	Gh_A01G1092	0.227685	0.171138	0.361966	3.03783	3.38023	2.12044	3.84626	5.19631	5.46712	1.42027	2.0431	1.80809	2.81447	1.21724	2.18181	3.75806	0.618317	1.15492	0.104437	0.68004
Gh_A01G1101	PCG	9.27993	8.46459	12.4401	7.20573	5.21805	4.49908	8.34615	4.74373	7.78229	5.45762	4.59997	6.40198	0.259457	1.06173	0.742385	2.53463	4.09642	4.0369	Gh_A01G1102	11.5443	11.7354	11.7766	9.03894	8.2032	7.54057	12.3127	11.6861	11.5102	8.68674	7.6468	6.86185	17.534	16.5872	14.7537	25.344	23.2426	21.0494	-0.442797	0.0657329
Gh_A01G1129	PCG	0.258435	0.653116	0.485863	0.681514	0.572225	0.359743	0.354034	0.163845	0.204235	0.120129	0	0.284076	0.726925	0.69264	0.309019	0.072102	0.061041	0	Gh_A01G1128	0.977669	1.29849	0.764133	0.691556	1.36146	0.924422	0.925037	0.808046	1.13229	0.979103	0.804762	0.712764	0.310906	0.546497	0.238523	0.6352	0.779676	0.548071	0.0205067	0.935629
Gh_A01G1131	PCG	9.23542	11.1347	10.81	2.02906	1.9263	3.21227	10.9157	9.63732	10.8974	5.46639	5.29565	5.60375	1.73128	2.66683	1.72998	1.83273	1.67804	1.77135	Gh_A01G1132	5.27634	7.94338	6.85163	2.72008	2.34343	1.7548	3.69576	2.51837	4.00043	3.46731	2.61796	1.78934	0.485273	1.21959	1.04055	3.16479	1.79672	3.04888	0.742779	0.000413699
Gh_A01G1138	PCG	6.38711	6.61674	7.89195	8.35162	7.92828	8.97043	2.39501	1.29067	2.65361	8.33868	5.44347	5.46312	16.8888	20.2389	20.5411	12.0794	11.8123	13.162	Gh_A01G1137	11.2037	10.6424	11.0835	6.64171	10.1095	14.0881	12.6258	11.9364	12.0205	12.7987	11.3205	11.9466	4.29786	4.11728	4.19467	14.5683	13.7048	14.4319	-0.600683	0.00838547
Gh_A01G1158	PCG	4.44932	4.22009	4.39489	3.32495	4.62479	5.18561	5.39423	5.73662	4.92122	6.97522	5.82103	5.78701	2.57779	2.97559	2.47869	4.85776	5.46491	5.34663	Gh_A01G1161	1.28624	1.68685	1.32364	1.98585	2.74129	3.31867	3.92019	3.79587	3.77854	2.39485	2.16077	2.48339	1.38836	1.69969	1.25212	1.79863	1.68641	1.76151	0.501375	0.0340266
Gh_A01G1159	PCG	0.891018	1.09933	0.877751	0.445082	1.24113	0.913894	0.431362	0.641886	0.264669	0.137799	0.582801	0.159673	0.097489	0.054585	0.132807	0.358024	0.443561	0.13543	Gh_A01G1161	1.28624	1.68685	1.32364	1.98585	2.74129	3.31867	3.92019	3.79587	3.77854	2.39485	2.16077	2.48339	1.38836	1.69969	1.25212	1.79863	1.68641	1.76151	0.103505	0.682754
Gh_A01G1160	PCG	17.1243	16.2247	18.2118	12.4134	14.1295	13.9538	16.1043	15.8041	16.6982	11.8132	11.5953	9.88023	43.113	37.2067	34.9781	53.0291	53.5355	51.476	Gh_A01G1161	1.28624	1.68685	1.32364	1.98585	2.74129	3.31867	3.92019	3.79587	3.77854	2.39485	2.16077	2.48339	1.38836	1.69969	1.25212	1.79863	1.68641	1.76151	-0.470591	0.0487274
Gh_A01G1172	PCG	1.81704	1.64922	1.85257	1.18842	1.8298	1.87845	1.60136	1.59732	1.67567	1.72093	1.31426	1.81995	2.6826	3.56301	3.10926	2.19758	1.23608	2.02242	Gh_A01G1171	0	0	0	0.379456	0.069996	0.242181	0.018661	0.071615	0.104029	0.108696	0.042915	0.058906	0	0.104646	0.052208	0.167024	0.288697	0.332784	-0.242221	0.332842
Gh_A01G1184	PCG	4.50435	3.67788	5.22676	3.41248	3.96663	2.91928	3.57881	2.77759	2.86375	6.62764	7.93746	7.52873	2.37222	1.6639	1.92514	11.509	11.0164	9.27043	Gh_A01G1185	0.006969	0	0	0	0	0.03999	0	0	0	0.009898	0	0	1.02049	0.690494	1.10679	0.77913	0.434266	0.681536	0.0661968	0.794114
Gh_A01G1217	PCG	7.79741	8.77122	9.3769	7.88556	10.096	11.536	10.2384	12.3525	11.979	15.806	14.2023	12.6535	6.72977	6.18925	6.43891	11.2614	11.9679	12.5549	Gh_A01G1218	0.700231	0.618426	0.703966	0.719072	0.433976	0.728192	0.527441	1.10611	0.868538	0.867683	0.718856	0.491933	1.72109	1.09031	0.989554	0.546743	0.38717	0.677903	-0.37261	0.127806
Gh_A01G1224	PCG	0	0	0	0	0	0	0	0	0	0	0	0	0	0	0	0	0	0	Gh_A01G1225	9.95596	8.60081	8.42332	21.2097	23.6648	21.8321	22.0188	23.2877	22.9472	16.4302	18.8223	17.8716	26.6689	24.0748	19.2743	35.9536	34.6516	30.6171	NA	NA
Gh_A01G1236	PCG	0	0	0	0	0	0	0	0	0	0	0	0	0	0	0	0	0	0	Gh_A01G1237	2.53494	4.61205	3.62113	3.50475	3.19312	3.86772	4.4307	3.82023	3.70653	0.9842	1.13271	0.940981	0.207416	1.95298	1.13378	0.137534	0.115105	0.518931	NA	NA
Gh_A01G1247	PCG	19.8993	12.9259	16.8659	14.3409	11.4108	9.12906	14.2668	14.7206	17.7237	4.88077	6.72734	7.67092	6.07167	9.49668	3.29553	4.34697	4.58244	4.98966	Gh_A01G1248	0	0	0	0	0	0	0	0	0	0	0	0	0	0	0	0	0	0	NA	NA
Gh_A01G1274	PCG	3.1351	3.2559	2.78841	5.28707	5.46378	5.83577	4.33425	3.92891	4.87701	3.68199	3.4321	3.28647	9.81825	10.5271	7.26399	5.12375	5.38941	5.08542	Gh_A01G1275	0	0	0	0	0	0	0	0	0	0	0	0	0	0.101197	0	0	0	0	0.620348	0.0060193
Gh_A01G1285	PCG	1.12797	1.14229	1.40988	3.72787	3.63121	3.48317	1.08375	0.825829	1.1738	0.487947	0.50896	0.298953	0.108585	0.128174	0.329405	0	0	0.044518	Gh_A01G1284	0.049593	0.029121	0.117804	0.07374	0.151443	0.070371	0.111117	0	0.045487	0	0.004448	0	0	0.186494	0	0	0	0	0.484693	0.0414926
Gh_A01G1286	PCG	0.369569	0.383113	0.378931	0.651712	0.495465	0.755717	0.34148	0.444111	0.311746	0.113949	0.101633	0.134567	0.012508	0.098038	0.078535	0.20381	0.215834	0.079624	Gh_A01G1287	1.22082	0.941029	1.35852	3.47101	2.70449	4.40967	1.8577	2.50374	1.90824	0.420332	0.479257	0.32817	0.338874	1.79814	0.534299	0.511463	0.604239	0.389702	0.89692	4.62e-07
Gh_A01G1302	PCG	0	0	0	0.097408	0	0.011092	0	0	0	0	0	0	0	0	0	0	0	0	Gh_A01G1304	0	0	0	0	0	0	0	0	0	0	0	0	0	0	0	0	0	0	NA	NA
Gh_A01G1303	PCG	4.37359	3.99295	3.61368	7.14968	5.2022	4.7072	2.29433	3.01584	2.37114	12.8312	12.9685	15.1887	0.825231	0.703111	0.250748	1.15897	1.40324	1.08651	Gh_A01G1304	0	0	0	0	0	0	0	0	0	0	0	0	0	0	0	0	0	0	NA	NA
Gh_A01G1347	PCG	6.57705	6.95914	7.12521	7.15774	9.22316	6.71245	8.37476	8.68822	9.83385	10.673	9.12068	9.65038	2.48591	2.6136	1.88823	6.74616	8.00336	7.4713	Gh_A01G1346	0.278014	0.197735	0.153678	0.277571	0.237119	0.194761	0.420151	0.229482	0.102871	0.75172	0.548696	0.386865	0.616179	0.599177	0.249268	0.029563	0.088283	0.08209	-0.105578	0.67672
Gh_A01G1369	PCG	1.06298	1.41041	0.89134	1.52718	1.62839	1.89727	0.969478	1.36554	1.79835	0.656653	1.11338	0.622301	0.2462	0.517192	0.203307	0.256671	0.691804	0.568372	Gh_A01G1368	10.4646	9.0918	11.2768	3.47754	3.22919	2.64542	3.72866	3.7238	3.56141	4.08395	3.03811	3.28418	0.230577	0.079835	0	4.33682	2.55157	4.05623	0.257513	0.302245
Gh_A01G1373	PCG	0.00542	0	0	0.088318	0	0.001908	0	0	0	0.001889	0.038671	0	0	0.014039	0	0	0	0	Gh_A01G1374	5.15231	6.14513	5.50915	4.87542	6.3178	6.24514	5.52888	6.26961	7.14999	2.6324	3.26159	2.54146	0.647928	0.717585	0.390833	1.84715	1.342	2.07102	0.0444686	0.860918
Gh_A01G1387	PCG	17.3937	15.7603	13.9224	32.7366	33.1152	34.9889	21.7689	20.973	18.7052	43.9377	39.6041	42.4119	37.0239	46.7967	43.3328	24.1751	21.5998	23.1333	Gh_A01G1388	1.17542	1.31083	1.0967	4.38937	3.46327	2.57962	0.588628	0.730942	0.644055	1.23454	1.55506	1.89803	6.39635	6.39928	6.14494	19.7959	22.7708	21.789	-0.107927	0.66991
Gh_A01G1406	PCG	240.337	232.856	238.18	245.159	236.699	216.035	279.102	290.909	295.563	205.199	220.564	219.245	62.1135	86.6069	55.4702	110.11	108.245	104.24	Gh_A01G1407	19.5837	18.5629	22.9029	25.0728	17.8192	15.9958	20.0199	21.5296	23.2548	17.826	22.0111	20.0856	3.25353	3.65653	3.16037	12.5579	12.0836	10.3963	0.92782	2.95e-08
Gh_A01G1456	PCG	0.236285	0.217939	0.121043	0.061172	0.070213	0.23624	0.129002	0.264191	0.122896	0.125502	0.097027	0.143966	0.202913	0.045436	0.136796	0.118282	0.08944	0.298783	Gh_A01G1457	3.37898	3.50045	4.18102	8.53078	12.8839	12.4551	9.86858	9.27338	9.51565	15.0185	14.5771	14.0476	67.4829	55.0673	73.093	2.75603	3.6132	2.85708	-0.151728	0.547834
Gh_A01G1487	PCG	3.5386	3.6749	4.21503	4.39266	3.73587	3.48036	2.10171	2.36407	2.90292	7.93091	8.0244	8.27833	3.80295	4.79319	4.74509	1.14361	0.830618	1.13157	Gh_A01G1486	26.0812	24.3221	26.7058	8.03552	7.50238	8.16013	8.83576	9.56946	8.95223	9.16731	7.81055	8.14881	1.26648	2.69345	1.25074	5.38482	7.2328	6.30687	-0.00594811	0.981312
Gh_A01G1503	PCG	2.38816	2.33252	3.21395	0.848467	1.07959	1.02197	1.17244	1.6112	1.09826	1.45736	1.20426	1.56529	0.237332	0.250893	0.231298	0.730937	0.787328	0.781753	Gh_A01G1504	36.1401	35.6721	30.3624	26.7343	20.9194	19.7047	13.6559	13.5586	15.3331	13.3724	12.7962	14.7902	20.3013	20.9486	21.6552	27.6045	26.3768	24.3843	0.381013	0.118766
Gh_A01G1515	PCG	0	0	0	0	0	0	0	0	0	0	0	0	0	0	0	0	0	0	Gh_A01G1516	0.022774	0.028654	0	0.012689	0.052239	0.015465	0.006902	0.087691	0.015503	0	0.063461	0	0.005183	0	0.062695	0	0	0.078268	NA	NA
Gh_A01G1533	PCG	0.927038	1.0777	0.596159	1.24047	1.06924	1.059	1.73726	1.53591	1.62759	1.15014	1.39338	1.62297	0.740185	0.808873	0.46873	0.441772	0.472302	0.562286	Gh_A01G1534	13.2831	14.3455	13.007	6.70424	8.84665	10.4729	10.2288	10.0258	10.7117	11.9082	9.66674	11.5039	1.9928	1.75226	2.227	4.25607	4.63259	4.51102	0.552995	0.0172972
Gh_A01G1537	PCG	0.714464	0.983727	1.30987	2.79942	2.06722	2.01263	2.07838	1.06683	2.96944	0	0	0.149242	7.14919	3.8031	2.93443	0	0.681663	0.515136	Gh_A01G1538	0	0	0	0	0	0	0	0	0	0.059049	0.046775	0.111901	0	0.025141	0	0	0	0	-0.336181	0.17257
Gh_A01G1544	PCG	1.05561	1.20688	1.05662	0.221706	0.402783	0.281031	0.255536	0.384772	0.552923	0.621823	0.523355	0.72643	0.079553	0.088069	0.043165	0.261056	0.07028	0.229447	Gh_A01G1543	10.6338	11.516	11.6978	7.9899	11.3436	11.4403	12.8208	12.9029	12.3856	14.9435	14.4162	13.3931	7.58575	7.48041	6.53339	13.0261	13.646	11.5614	0.348414	0.156503
Gh_A01G1555	PCG	0	0	0	0	0	0	0	0	0	0	0	0	0.076043	0	0	0	0	0	Gh_A01G1556	1.00818	1.32142	0.956162	2.53387	1.80194	0.88863	2.96171	1.73667	1.84677	1.11024	1.2215	1.28613	35.9803	33.6639	47.0067	7.27141	6.41094	6.65592	0.477908	0.044863
Gh_A01G1563	PCG	37.3942	40.1111	35.6399	25.8348	30.5763	32.4017	25.9188	28.3569	27.2248	18.2581	19.0367	20.6395	15.0487	24.4516	16.7365	39.2121	39.2819	40.8702	Gh_A01G1562	18.043	16.8157	15.8202	40.9306	37.1387	32.2482	24.4307	27.1653	28.1667	51.6698	52.0451	53.6938	1.40084	1.73171	0.602456	6.417	5.87649	7.12394	-0.332818	0.177174
Gh_A01G1569	PCG	0	0	0	0	0	0	0	0	0	0	0	0	0	0	0	0	0	0	Gh_A01G1570	0.102722	0	0	0.054137	0.073995	0	0	0	0	0.064871	0	0	0.294867	0.297596	0.113429	0	0	0.041204	NA	NA
Gh_A01G1571	PCG	0	0	0	0	0	0	0	0	0	0	0	0	0	0	0	0	0	0	Gh_A01G1572	10.1913	10.6731	11.0159	12.6142	17.3126	18.5059	8.19008	8.33235	8.82848	4.6628	4.70482	4.26429	0.90717	2.06444	1.1937	2.95192	2.75707	2.67445	NA	NA
Gh_A01G1577	PCG	0.125197	0.172205	0.222317	0.069043	0.227026	0.333573	0.097106	0.244168	0.111613	0.012836	0.056049	0.01407	0	0.025123	0	0.01118	0	0.035629	Gh_A01G1576	112.421	110.007	111.824	30.1751	28.4414	22.2394	162.753	159.883	162.711	48.6756	43.0328	43.4801	115.963	92.5827	84.99	236.224	248.325	232.722	-0.281172	0.258366
Gh_A01G1584	PCG	0	0	0.013259	0	0	0	0	0	0.001176	0	0	0.015514	0.323007	0.227404	0.290964	0	0.121998	0.051309	Gh_A01G1583	0	0	0	0	0	0	0	0.006999	0	0	0	0	0.008449	0	0	0	0.037106	0	0.257841	0.301607
Gh_A01G1587	PCG	0.116817	0.056121	0.241585	0.524792	0.685209	0.603347	0.524306	0.564739	0.260263	0.595742	0.400895	0.332629	0.120233	0.326472	0.361881	0.172151	0.118315	0.164673	Gh_A01G1588	0.11524	0.219902	0.769797	0.213026	0.356397	0.337531	0.306628	0	0.068445	0.5676	0.237135	0.108981	0	0	0	0.206341	0	0.340401	0.266438	0.285197
Gh_A01G1602	PCG	0.372311	0.63745	0.754495	2.61675	2.77412	1.96732	1.37037	1.35684	1.44401	0.478477	0.743918	0.410576	0.886519	0.790436	0.03312	3.54002	2.92532	2.64535	Gh_A01G1601	3.47172	3.58262	3.50788	3.83839	4.34495	4.97083	3.12031	2.47519	3.27289	3.44797	2.84084	3.48966	0.768619	1.34499	1.28089	2.48658	2.57611	2.49799	0.215048	0.391465
Gh_A01G1606	PCG	46.6047	42.3393	50.9584	16.6563	11.9989	11.199	26.1737	20.0679	26.4961	12.4279	13.0681	16.3183	327.261	271.283	316.516	59.4849	61.7844	54.7039	Gh_A01G1607	123.117	102.121	131.148	27.5735	21.3533	16.4572	35.5296	33.7513	42.9026	16.7757	22.5328	22.8872	539.19	437.08	589.703	67.872	69.627	64.9004	0.989997	4.89e-15
Gh_A01G1608	PCG	0	0	0	0	0	0.016646	0	0	0	0	0	0	0	0	0	0	0	0	Gh_A01G1607	123.117	102.121	131.148	27.5735	21.3533	16.4572	35.5296	33.7513	42.9026	16.7757	22.5328	22.8872	539.19	437.08	589.703	67.872	69.627	64.9004	-0.154932	0.539311
Gh_A01G1609	PCG	0.996917	1.39863	1.42359	1.10109	1.15237	0.938681	4.5187	4.69997	3.86212	1.64391	1.23178	1.15924	0.479664	1.23498	0.326625	2.8797	2.73712	3.06369	Gh_A01G1607	123.117	102.121	131.148	27.5735	21.3533	16.4572	35.5296	33.7513	42.9026	16.7757	22.5328	22.8872	539.19	437.08	589.703	67.872	69.627	64.9004	-0.450466	0.0606558
Gh_A01G1617	PCG	5.20934	4.99175	4.81103	3.00276	3.10697	3.52673	1.74827	1.59306	1.49364	1.29627	1.04798	1.1313	0.143034	0.314719	0.260683	1.34527	1.66199	1.4665	Gh_A01G1616	0	0	0	0	0	0	0	0	0	0	0	0	0	0	0	0	0	0	NA	NA
Gh_A01G1619	PCG	0	0	0	0	0	0	0.007512	0	0	0	0	0	0	0	0	0	0	0	Gh_A01G1620	2.34649	2.1125	2.47411	5.56326	7.20564	8.51058	10.4352	10.839	10.1351	11.6164	12.6672	12.479	28.5187	25.3588	30.6615	3.18252	2.80468	2.38783	-0.00225427	0.992917
Gh_A01G1638	PCG	4.31866	4.326	4.84316	3.66785	4.68528	3.97609	3.30034	2.76777	3.43175	4.21174	2.77213	2.56163	1.19196	2.23344	0.753807	2.82574	2.72456	2.47204	Gh_A01G1639	142.421	127.388	150.172	230.424	162.713	126.39	99.5453	118.769	124.878	92.3046	122.621	125.869	45.0618	61.8512	47.0422	125.626	111.313	108.066	0.681511	0.00184216
Gh_A01G1640	PCG	22.7177	24.034	21.6024	22.8955	24.2807	25.3371	58.7792	60.2381	57.2316	64.352	57.5805	62.9731	98.0467	95.2577	111.005	11.8381	11.3503	11.5148	Gh_A01G1641	0	0	0	0	0	0	0	0	0	0	0	0	0	0	0	0	0	0	NA	NA
Gh_A01G1645	PCG	12.2544	11.7452	13.8048	14.0189	14.0007	13.7683	19.1044	16.746	20.1244	16.6253	16.705	17.9278	16.6555	12.722	16.0429	24.331	19.6004	20.6625	Gh_A01G1646	1.17227	2.3101	1.65088	1.6787	1.12258	0.675665	0.641574	1.77381	1.89289	1.47558	1.90644	1.71632	9.02122	9.04639	8.06698	1.69032	1.35902	1.52606	-0.183846	0.465235
Gh_A01G1653	PCG	1.24358	0.955699	0.990315	1.05252	0.532842	0.381912	1.17294	1.48138	1.24161	0.870465	0.786126	0.78594	3.09672	2.80899	2.7033	2.29799	2.12393	2.30381	Gh_A01G1652	0.214902	0.272588	0.390038	3.16757	2.90011	2.19413	1.45615	2.34857	2.67898	0.53386	0.819171	0.602625	5.6435	8.0349	5.67176	3.54922	2.46614	2.96436	0.778785	0.00014016
Gh_A01G1654	PCG	7.47002	8.51642	7.96098	5.12551	5.75888	7.22976	6.8632	7.27578	6.94482	6.04834	7.19356	7.33224	2.90461	2.79653	2.07617	7.26617	6.49149	7.01013	Gh_A01G1655	0	0	0	0	0.03769	0	0	0.067246	0	0	0	0	0.209898	0	0.025557	0	0	0.032654	-0.455283	0.0576203
Gh_A01G1671	PCG	31.4547	31.7598	30.5113	25.1579	23.1254	23.9951	26.9296	23.8572	23.081	28.1005	25.993	24.5673	2.92537	3.04807	2.20173	23.6893	23.4647	23.5914	Gh_A01G1672	1.52447	1.75318	1.94926	2.634	2.56857	2.67986	1.40747	1.02544	2.12123	1.10214	0.982863	0.934158	0.915687	1.26463	1.42768	5.66148	6.63648	6.2907	0.152715	0.545203
Gh_A01G1696	PCG	7.77398	7.37348	7.25069	6.32429	5.81787	5.04697	7.07614	8.30956	5.74828	9.02906	7.19148	7.26241	1.67654	1.40871	1.47382	4.34469	3.98118	4.16349	Gh_A01G1697	2.70053	2.43199	3.23917	2.57767	1.73989	2.16613	3.09875	2.66538	3.11744	1.82355	1.96874	1.77357	0.463636	0.203777	0.596613	1.64175	1.11053	1.28297	0.796673	7.59e-05
Gh_A01G1698	PCG	4.8566	4.3224	5.05495	3.61389	4.89425	4.82228	5.21629	5.04409	5.25957	5.89112	5.75339	5.81519	5.6547	3.85777	3.98976	2.71052	2.5987	3.39466	Gh_A01G1699	1.17236	1.67641	1.74785	1.7335	2.04427	2.30183	1.19965	0.814237	1.17601	0.468111	0.458658	0.456284	0.158548	0.411076	0.189551	0.82457	0.497572	0.449461	0.0254881	0.920035
Gh_A01G1702	PCG	7.85956	9.25769	9.10801	1.14342	1.28184	1.147	9.08049	8.85451	7.97372	12.341	11.7938	10.4966	4.28697	2.92784	2.52276	2.73742	2.82172	3.42886	Gh_A01G1703	9.98894	9.86065	10.4588	16.2839	17.5507	19.6747	17.89	16.7286	18.4446	25.7015	24.3905	26.4196	12.1526	12.84	10.8998	9.19121	9.49365	9.91391	0.485914	0.0409069
Gh_A01G1704	PCG	13.5581	10.2392	13.716	15.9672	13.726	10.4118	12.2516	14.2986	12.6722	9.08077	11.3389	11.823	11.0748	13.0027	7.38193	18.7205	20.8159	18.4023	Gh_A01G1705	1.14212	2.10681	2.5445	2.57248	1.90416	1.60466	1.55168	1.59229	1.51011	0.899123	1.69106	1.05347	1.24293	0.754132	1.20922	2.15433	1.4458	1.53511	0.328556	0.183127
Gh_A01G1735	PCG	0	0	0	0	0	0	0	0	0	0	0	0	0.080148	0.003479	0.245958	0	0	0	Gh_A01G1734	7.40316	6.45359	6.22549	2.69431	2.45204	1.48189	2.83464	1.80391	3.31248	4.85816	4.03776	4.49439	3.27907	7.79813	4.64768	9.36584	11.1459	9.545	-0.0975811	0.700088
Gh_A01G1736	PCG	2.11921	2.30339	2.17898	8.19171	7.86517	6.83457	2.2399	2.23484	3.14796	0.203237	0.321792	0.146495	0.385374	0.918238	0.262969	0.861258	1.53614	0.92794	Gh_A01G1734	7.40316	6.45359	6.22549	2.69431	2.45204	1.48189	2.83464	1.80391	3.31248	4.85816	4.03776	4.49439	3.27907	7.79813	4.64768	9.36584	11.1459	9.545	-0.469994	0.0490535
Gh_A01G1737	PCG	10.647	9.89075	9.79973	22.9842	18.2766	16.0312	19.3426	16.0829	18.6107	7.16174	8.90179	7.59335	7.96141	8.95205	5.12157	23.305	20.4101	21.9202	Gh_A01G1738	15.6187	14.5455	15.3905	2.64706	3.60902	3.6777	4.90994	5.47231	3.95497	6.95028	5.39881	4.67411	1.30732	2.30292	0.355755	4.78931	3.21417	5.46694	-0.205084	0.414292
Gh_A01G1774	PCG	37.5385	34.6896	35.9944	7.29869	9.2638	8.06699	10.8836	9.95496	10.1052	7.84639	7.5966	9.06406	0.151943	0.225577	0.332634	1.41295	1.58171	0.988424	Gh_A01G1773	109.449	113.573	105.876	75.3737	68.7389	64.6699	117.544	109.311	122.651	115.686	122.566	119.837	239.781	216.409	219.954	18.2107	18.3685	18.2579	-0.0635559	0.80217
Gh_A01G1775	PCG	0	0	0	0.092041	0.111867	0.056847	0.028954	0	0	0	0	0.034389	0	0.055568	0	0.073774	0	0	Gh_A01G1776	12.8097	13.1759	16.3166	45.3618	35.0573	27.9087	12.4954	12.8199	14.7077	14.0928	16.596	14.6343	6.59142	7.44004	5.74542	9.98212	10.0735	7.67038	0.698773	0.00125423
Gh_A01G1780	PCG	3.84427	3.83919	3.8387	2.74533	3.12405	3.28439	2.24151	2.53525	2.92143	0.871915	0.651024	0.710397	4.90227	7.79051	5.26912	2.58914	1.43012	2.31192	Gh_A01G1779	56.6393	52.8396	61.2828	98.8625	78.8125	56.3319	62.5238	56.3618	62.9938	42.478	47.1243	51.1354	19.7328	22.5349	13.4543	37.8544	32.6557	38.0107	-0.339971	0.167477
Gh_A01G1781	PCG	0	0	0	0	0	0	0.010635	0	0.024585	0	0	0	0.295902	0.099915	0	0.057941	0.06523	0.042979	Gh_A01G1779	56.6393	52.8396	61.2828	98.8625	78.8125	56.3319	62.5238	56.3618	62.9938	42.478	47.1243	51.1354	19.7328	22.5349	13.4543	37.8544	32.6557	38.0107	-0.520031	0.0269524
Gh_A01G1782	PCG	0	0	0.125332	0.03377	0	0	0	0	0	0	0	0	0.321908	0.74423	0.784478	0	0	0	Gh_A01G1783	0	0	0	0	0	0	0	0	0	0	0	0	0	0	0	0	0	0	NA	NA
Gh_A01G1792	PCG	75.4457	69.5075	72.5845	135.617	131.824	126.639	71.3739	71.3195	74.724	66.0212	69.3232	72.1678	107.49	127.915	127.047	92.2798	97.8652	98.3535	Gh_A01G1793	55.1191	55.3896	58.1711	90.7371	77.8855	72.741	30.3034	29.9	35.2793	38.4584	36.5044	36.3874	8.83659	13.6	13.5842	51.4573	41.3905	42.9943	0.219657	0.381144
Gh_A01G1801	PCG	0	0	0	0	0	0	0	0	0	0	0	0	0	0	0	0	0	0	Gh_A01G1800	0.007601	0	0	0.071483	0	0	0	0	0	0	0	0	0	0	0	0	0	0	NA	NA
Gh_A01G1815	PCG	8.3116	8.91063	8.03444	5.10318	6.03036	8.20411	7.98458	8.49018	7.98948	9.23124	8.75407	9.05103	2.19698	2.21345	1.79588	5.82909	6.16196	6.58564	Gh_A01G1816	15.8204	15.9212	14.8939	8.17209	8.32515	9.70644	10.2548	10.3141	10.2091	11.1779	11.466	11.4452	2.25838	2.60922	1.7368	8.38783	7.38073	7.50866	0.890511	7.33e-07
Gh_A01G1820	PCG	136.418	124.301	125.649	255.561	219.628	198.117	44.7926	61.2659	59.9415	61.5878	67.2531	65.9925	140.16	136.618	116.054	252.76	247.656	233.302	Gh_A01G1821	0.077319	0.137163	0.093798	0.687008	1.17586	0.593657	0.215386	0.102345	0.284579	0.061965	0.013315	0.018707	0.080345	0.077262	0	0.059091	0.349783	0.127114	0.501465	0.0339895
Gh_A01G1828	PCG	0.822948	1.15656	1.70471	1.64577	1.19066	0.543711	0.868017	0.560493	0.573543	0.317334	0.607684	0.616214	0.405443	0.798446	0.958815	0.898464	1.19855	0.666342	Gh_A01G1827	12.6451	12.118	10.8735	6.75745	7.59789	9.02462	7.28673	6.58553	7.09021	7.41058	6.98733	8.4285	0.756044	1.10994	0.617827	4.49657	4.13755	4.26644	0.235635	0.346556
Gh_A01G1834	PCG	0	0	0	0	0	0	0	0	0	0.019984	0	0.031586	0	0	0	0	0	0	Gh_A01G1833	0	0	0	0.110678	0	0.044131	0	0	0	0.011977	0	0	0	0	0	0	0	0	-0.0596516	0.814116
Gh_A01G1912	PCG	6.91106	7.36562	6.8157	1.36306	3.01445	4.37048	7.91846	7.77106	7.82849	7.72972	6.47126	6.11624	1.07037	0.807744	1.04713	4.24165	4.42654	5.04141	Gh_A01G1913	1190.62	1055.31	1281.52	438.929	311.417	233.269	909.987	969.057	984.844	383.816	434.266	454.088	574.336	561.69	562.448	1160.54	1217.03	1176.92	0.4028	0.0974531
Gh_A01G1933	PCG	7.80913	7.62089	7.71477	18.2381	18.2419	11.9909	5.25115	5.22082	4.64736	5.34917	4.93348	5.72593	1.05306	0.612079	1.21003	8.79215	8.99296	10.1613	Gh_A01G1932	0.512204	0.293952	0.641956	0.212661	0.591302	0.658255	0.144103	0.116982	0.062671	0.118187	0.080237	0.026115	0	0	0	0.031807	0	0.049665	0.552056	0.0175275
Gh_A01G2049	PCG	1.8347	1.8654	2.42668	1.19622	0.824768	1.65666	3.18727	3.43422	3.7305	1.87963	1.35927	1.65312	41.7831	33.4364	35.7355	0.421202	0.154916	0.150999	Gh_A01G2050	24.112	24.5954	24.669	72.7265	68.4625	69.6915	29.8122	29.733	29.6537	51.2474	52.5943	53.081	9.94561	11.9208	8.89342	32.3678	29.0875	30.446	-0.604765	0.0078413
Gh_A01G2064	PCG	18.9732	17.4662	17.9007	4.44994	3.48233	3.70259	102.479	98.8975	101.371	46.8514	43.0295	44.6709	85.9728	51.9345	78.4444	9.94506	12.0539	12.3228	Gh_A01G2063	0.251875	0.19287	0.446558	1.49646	1.68966	2.05997	1.47895	1.0654	1.38704	0.604662	1.24849	1.08083	5.39158	2.88007	3.71136	0.3385	0.410052	0.547852	0.45386	0.0585049
Gh_A01G2084	PCG	46.6516	41.3693	50.9482	33.4963	28.0161	23.7656	15.684	11.8675	15.7512	24.8496	24.5479	26.4735	2.50755	3.59832	1.96635	3.91737	6.3296	5.11589	Gh_A01G2083	4.11759	5.94487	4.28741	2.41689	3.593	3.73785	5.15272	5.11216	4.83504	4.5913	3.67181	3.79705	2.29839	2.51434	2.6669	4.53033	4.94258	5.25071	0.16754	0.506368
Gh_A01G2098	PCG	0.861629	1.06843	1.24524	0.721542	1.2929	2.18597	1.23493	1.17774	1.04209	0.781841	1.33552	0.453581	0.4234	0.638554	0.485475	0.588165	0.878232	1.0609	Gh_A01G2099	0.887834	0.838492	0.942314	1.65364	0.97438	0.385176	0.336021	0.065083	0.132629	0.67701	0.261326	0.374555	0	0	0	1.45029	1.23414	0.238736	-0.03961	0.875996
Gh_A01G2114	PCG	6.36724	5.95337	6.46434	4.72247	6.51813	6.13915	3.96443	4.9591	4.34823	6.95107	6.49374	7.04025	1.76653	1.75852	1.80881	4.54812	5.43851	5.35385	Gh_A01G2115	3.68453	4.7841	3.83167	3.01661	3.44401	3.24015	3.23581	3.23251	3.34459	3.81644	3.59394	4.37484	1.45307	1.54278	1.40783	2.69791	3.05153	2.59167	0.879784	1.49e-06
Gh_A02G0001	PCG	4.68369	3.64184	4.46264	4.01208	3.26393	4.84744	3.51527	3.18015	3.38804	2.71212	4.1656	3.74652	2.33819	2.12387	2.36734	2.50137	3.16262	2.39508	Gh_A02G0002	10.0228	8.82628	9.88787	12.2116	12.1297	13.167	12.9485	12.7132	12.9698	12.8854	12.1721	12.8427	2.86163	3.60155	2.3322	14.1366	11.7507	13.0211	0.415374	0.0864887
Gh_A02G0081	PCG	3.34436	2.69527	3.23911	1.54515	1.35732	2.1438	2.07053	2.35533	1.64042	2.7491	1.63123	2.72944	2.48668	4.42833	3.62154	3.54089	3.00542	2.70956	Gh_A02G0080	2.86263	3.31225	3.58517	4.20563	5.11197	5.67719	3.81549	3.28579	3.57441	4.59864	3.58176	3.97568	3.22478	3.48486	2.72949	3.39257	3.80711	4.82611	-0.457217	0.0564343
Gh_A02G0127	PCG	0.225116	0.063677	0.105299	0.22622	0.429945	0.492916	0.178374	0.153216	0.31989	0.091136	0.230766	0.245782	0.448714	0.42775	0.300216	0.113281	0.069252	0.057897	Gh_A02G0128	0	0	0	0	0	0.028329	0	0	0	0	0.018265	0	0.217801	0.202211	0.16296	0	0	0	0.580204	0.0115935
Gh_A02G0172	PCG	0.034701	0	0	0.019399	0.011273	0.070689	0	0	0	0	0	0	0.022503	0.016853	0	0	0	0	Gh_A02G0173	0	0	0	0	0	0	0	0	0.021673	0	0	0	0	0	0	0	0	0	-0.13184	0.602033
Gh_A02G0274	PCG	0.056791	0.115647	0.037561	0.165569	0.283138	0.428256	0.175756	0.190263	0.29144	0.213306	0.219211	0.142728	0.048697	0.180733	0.038993	0.022519	0.067935	0.108344	Gh_A02G0275	0.087131	0.033748	0.20881	0.117261	0.336581	0.132112	0.099943	0.159494	0.218197	0.057462	0.055743	0.177124	0	0.012854	0	0.180442	0.090739	0.073638	0.332623	0.177443
Gh_A02G0346	PCG	3.46906	3.14468	3.54693	1.8205	2.95036	3.1556	2.05357	1.53746	2.39596	2.61588	2.54927	2.29908	0.363457	0.526295	0.392131	0.724671	0.876499	0.933362	Gh_A02G0345	0.036357	0.093613	0.193068	0.287005	0.337955	0.296714	0.305057	0.309647	0.089234	0.362637	0.107426	0.122624	0.148896	0.038765	0	0.084855	0	0.435349	0.210365	0.402107
Gh_A02G0366	PCG	19.1018	15.3873	20.5733	38.4194	35.0639	29.31	25.9878	27.55	26.4594	26.7167	28.0237	30.1635	12.6753	15.1832	9.65332	19.9179	17.6138	14.4399	Gh_A02G0365	1.06968	1.55323	0.750903	1.36137	1.50888	1.59811	1.65542	2.02655	2.0836	0.543491	1.51223	0.880428	15.4424	10.2493	9.15768	1.83907	1.1484	1.65059	-0.561386	0.0153425
Gh_A02G0375	PCG	1.47576	1.01525	1.16924	1.65329	2.45914	2.19789	0.755049	0.800647	1.31778	0.353616	0.366441	0.291044	3.4019	6.87947	6.62326	0.681751	0.887501	0.651049	Gh_A02G0374	0.834819	0.682124	0.741411	2.09064	2.4387	2.27775	0.952847	1.40213	1.28346	0.285791	0.35775	0.948397	2.13258	2.54935	2.74769	3.78203	3.75541	4.06572	0.29298	0.238046
Gh_A02G0376	PCG	0	0	0	0.334505	0.325715	0.309389	0.049968	0.266873	0.056962	0.652669	0.345615	0.35942	9.67947	12.1092	9.97474	0	0	0.104799	Gh_A02G0377	0.096111	0.065246	0.176724	9.52674	6.88824	4.95723	6.04888	3.96926	5.17988	9.99319	12.8432	12.0399	25.8449	42.7639	22.3019	0.487262	0	0.087701	0.909038	1.77e-07
Gh_A02G0382	PCG	8.01982	9.67331	10.0592	6.58284	6.61282	7.52468	10.8165	12.6644	10.4167	3.87417	2.47633	3.61979	8.1803	12.4604	7.55565	20.1956	15.8865	15.9974	Gh_A02G0383	3.23096	3.17746	3.12275	5.70904	5.39886	5.49029	6.06083	7.91112	5.6736	3.10953	4.15118	2.72292	1.02575	0.850541	0.987839	8.64815	11.616	11.3081	0.637397	0.00443584
Gh_A02G0385	PCG	13.8923	13.7096	15.1467	16.1738	12.9722	12.3076	10.4044	12.9631	12.6518	13.5065	17.2691	17.6309	3.7563	3.64889	2.31937	12.0912	11.2626	9.46538	Gh_A02G0384	4.47715	5.24798	4.1923	2.54365	4.64383	5.41594	4.21709	4.39136	3.9762	6.53779	6.25589	6.15665	1.07289	0.680344	0.764132	3.93484	3.51649	4.37877	0.814795	3.82e-05
Gh_A02G0387	PCG	19.2746	20.8244	18.9171	18.487	16.0861	15.9773	19.9741	17.5172	19.6614	16.5316	18.0507	18.1598	9.38004	9.52778	8.4436	20.3066	16.7359	17.8949	Gh_A02G0388	0.528236	0.785833	1.07084	0.554212	0.814781	1.24881	0.87399	0.987344	1.32618	0.105838	0.073951	0.015706	0	0	0	0	0	0	0.429471	0.0752964
Gh_A02G0435	PCG	0.238182	0.230599	0.277252	0.611316	0.293934	0.914092	0.248846	0.209142	0.1905	0	0	0	0.200328	0.115622	0.234035	0	0.089673	0.156384	Gh_A02G0436	18.3661	20.9906	20.4267	17.1576	15.7674	6.96332	15.3988	18.1075	17.8194	13.8154	18.3879	11.6837	79.2768	42.5084	60.03	21.8493	22.1116	21.6119	-0.156586	0.534934
Gh_A02G0440	PCG	0.973918	0.841489	1.07266	0.805106	1.0597	0.913092	1.57253	0.853073	0.676748	0.824343	1.18464	1.51096	0.404231	0.621806	0.144769	1.10669	0.623317	0.671439	Gh_A02G0441	0	0	0	0	0	0	0	0	0.052868	0	0.061808	0	0	0	0	0	0	0	0.071606	0.777675
Gh_A02G0488	PCG	0.008839	0.018995	0.020702	0.023679	0.037695	0.060773	0.01309	0.047045	0.024393	0.062133	0.14981	0.066238	0	0	0	0	0.022501	0	Gh_A02G0489	9.74521	7.3392	9.99141	21.153	21.2025	18.9864	7.51776	7.39189	7.86756	6.52082	5.88268	7.16666	1.43606	4.80016	3.3807	8.8656	8.20512	8.59444	0.0966463	0.702837
Gh_A02G0512	PCG	19.9481	19.1284	17.5099	25.9078	22.6663	22.712	22.8113	23.8283	25.5883	18.6824	21.5051	23.9944	60.9261	63.1241	64.3382	22.065	18.9232	18.7777	Gh_A02G0513	4.5881	5.52965	5.74523	3.12611	4.30092	4.12372	3.11194	3.07474	2.96949	3.5898	4.0588	3.94938	12.2551	11.9601	16.5586	1.62924	1.75085	2.01027	0.922301	5.22e-08
Gh_A02G0535	PCG	5.02863	6.1467	5.70557	6.14442	6.6734	6.20147	9.16186	8.16684	8.62794	7.81469	8.30184	7.61044	1.8474	2.55216	1.33926	4.5266	6.83333	6.42807	Gh_A02G0536	0	0	0	0	0.285834	0	0	0	0	0.335764	0.418393	0.582374	0	0	0	0	0	0.415987	0.363651	0.137963
Gh_A02G0561	PCG	10.2206	9.91082	9.97455	15.4771	10.4201	11.246	6.22233	8.59646	9.43143	6.23486	7.23584	8.10859	5.60058	6.17803	6.07471	8.14372	7.93738	6.79805	Gh_A02G0562	3.23117	3.03064	3.20285	4.79412	5.71658	7.81757	2.33622	2.46239	2.27409	4.09432	3.93197	4.56227	11.8152	16.9747	12.2951	1.86235	1.64615	1.89125	-0.283711	0.253907
Gh_A02G0565	PCG	0	0	0	0	0	0	0	0	0	0	0	0	0	0	0	0	0	0	Gh_A02G0566	9.97501	9.80516	9.92332	5.00362	6.61177	6.84138	9.4685	7.97874	9.38824	9.05903	8.01509	8.64201	0.861679	1.15719	1.27912	5.54239	6.64677	5.81817	NA	NA
Gh_A02G0568	PCG	8.47001	9.11035	6.99836	5.01419	7.29132	9.07378	8.50087	8.52597	7.74837	9.21396	8.56518	8.65654	10.236	7.0957	9.71245	6.35929	8.35527	7.57729	Gh_A02G0570	1.91543	1.50278	1.05243	1.12275	1.16449	1.36723	1.17844	1.04152	1.55775	0.522544	0.454582	0.304302	2.49589	2.00431	1.44743	2.84074	3.04625	3.22429	-0.106313	0.674587
Gh_A02G0569	PCG	0.438246	0.563656	0.173671	2.90189	2.37861	1.26197	3.10069	4.67177	3.57872	0.619356	1.56637	0.847452	114.64	78.2248	91.0982	0.9311	0.535657	1.18776	Gh_A02G0570	1.91543	1.50278	1.05243	1.12275	1.16449	1.36723	1.17844	1.04152	1.55775	0.522544	0.454582	0.304302	2.49589	2.00431	1.44743	2.84074	3.04625	3.22429	0.231289	0.355779
Gh_A02G0623	PCG	0	0	0	0	0	0	0	0	0	0	0	0	0	0	0	0	0	0	Gh_A02G0624	9.50696	8.59888	9.34649	5.6893	7.7748	7.80346	7.15176	8.4423	7.74277	10.6115	9.14577	8.11038	1.6881	1.94743	1.68949	6.11436	6.52458	7.34734	NA	NA
Gh_A02G0625	PCG	0.040307	0.023949	0.085278	0.110368	0.015433	0.020548	0.045802	0.010021	0.020515	0.028217	0.008476	0.038404	0.009659	0.015961	0.151821	0.111636	0.419816	0.257596	Gh_A02G0626	108.227	115.01	106.214	157.733	195.942	206.019	251.641	262.856	263.663	302.092	329.271	340.444	172.312	117.058	140.901	258.703	269.747	268.085	0.1213	0.63161
Gh_A02G0629	PCG	1.13531	1.19594	0.866109	1.30905	0.826938	0.809436	1.22504	1.17054	0.826182	1.20071	1.10073	1.08708	0.477137	0.473623	0.392601	0.372668	0.410304	0.504332	Gh_A02G0630	0.279547	0.144551	0.29715	0.154724	0.481288	0.546434	0.159701	0.135916	0.152117	0.33423	0.165732	0.256315	0.436106	1.11946	0.685445	0.26365	0.213441	0.434801	-0.564455	0.0146731
Gh_A02G0667	PCG	6.56072	6.42022	7.2068	6.11625	6.5528	6.96191	10.0003	8.26255	9.51493	9.20694	8.21145	9.24394	2.72606	3.9725	2.70175	7.32752	8.40895	7.77103	Gh_A02G0666	2.37921	2.77409	3.17175	0.930024	1.63817	1.84729	1.73425	1.89884	1.55774	2.23223	1.74073	1.81585	0.392356	0.403325	0.267358	2.12725	1.90484	2.22469	0.623324	0.00571403
Gh_A02G0668	PCG	0.193149	0.334446	0.384037	0.560228	0.861934	0.750529	0.293271	0.579822	0.295871	0.30384	0.360411	0.309695	0.042679	0.093493	0.062925	0.02665	0.272795	0.125856	Gh_A02G0669	1.56481	1.45704	1.33516	1.54624	2.42229	1.18931	5.89572	5.06364	4.92134	2.6929	2.6625	1.89197	3.11702	2.34239	1.89736	2.46857	2.90287	3.71113	-0.0957989	0.705332
Gh_A02G0673	PCG	14.023	14.717	13.8838	13.019	16.6848	15.1316	15.2874	15.8404	15.0032	22.331	21.4214	21.8413	5.95889	5.87378	5.1761	16.519	14.926	13.1538	Gh_A02G0672	0.047764	0.006696	0.104384	0.078614	0.029496	0.046334	0.037192	0.060579	0.064968	0.049846	0.017925	0.002491	0.232789	0.140954	0.263119	0.01149	0	0.054059	-0.820396	3.05e-05
Gh_A02G0676	PCG	0.970277	1.20873	1.59167	1.11631	1.68342	1.09128	0.70223	1.00503	0.88807	1.62958	1.65592	1.9735	0	0.075167	0.033292	0.224139	0.227636	0.357509	Gh_A02G0675	0	0	0	0.055988	0	0.091116	0.090125	0	0	0	0	0	0	0.051002	0	0.123617	0	0	-0.268811	0.280764
Gh_A02G0677	PCG	11.4129	11.0229	10.1909	10.7891	17.5098	19.6694	3.37792	4.70442	4.4291	14.844	15.4031	15.8714	0.685669	1.37878	0.642757	4.80958	3.87508	4.30845	Gh_A02G0678	6.03415	6.27705	6.34813	3.22387	3.92522	3.34862	4.28124	4.0844	4.49948	2.64405	2.70033	3.03934	0.868559	0.698513	0.444521	3.38108	2.28725	1.94775	0.392432	0.107221
Gh_A02G0680	PCG	1.14328	1.10185	1.08595	0.325914	0.67177	0.703465	0.538009	0.411536	0.569954	0.601742	0.678697	0.648939	0.132737	0.068164	0	0.199107	0.153628	0.031084	Gh_A02G0682	0.097193	0.007005	0.008049	0.10995	0.154278	0.42946	0.308281	0.345012	0.33416	0.259041	0.224989	0.114043	0.126843	0.293484	0.372159	0.045638	0.123953	0.056419	-0.240867	0.335636
Gh_A02G0681	PCG	1.89905	1.47802	2.52295	4.35183	4.34851	5.04594	2.39059	3.39331	3.57487	2.91459	2.73409	3.62165	4.6651	4.24651	4.2703	2.86828	2.03074	2.66886	Gh_A02G0682	0.097193	0.007005	0.008049	0.10995	0.154278	0.42946	0.308281	0.345012	0.33416	0.259041	0.224989	0.114043	0.126843	0.293484	0.372159	0.045638	0.123953	0.056419	0.505917	0.0321855
Gh_A02G0693	PCG	8.19018	7.14974	7.17593	8.25962	9.28324	8.02329	3.41129	3.01913	4.09014	4.91831	5.15694	5.13944	4.95189	7.89784	6.51582	17.6778	19.3667	19.4837	Gh_A02G0692	6.66427	4.40056	5.93069	5.25062	6.46326	6.66465	4.84422	5.78606	5.52372	4.77451	4.4985	4.51367	2.55252	2.72335	1.95621	4.32151	3.78097	4.90599	-0.063106	0.803545
Gh_A02G0697	PCG	0	0	0	0.047568	0	0	0	0	0.04961	0.124648	0.037254	0.081382	0	0.125211	0.144739	0.136331	0	0.118092	Gh_A02G0696	0	0	0	0	0	0	0	0	0	0	0	0	0	0	0	0	0	0	NA	NA
Gh_A02G0714	PCG	40.2461	38.6423	39.3628	46.8576	47.4847	48.0102	69.3036	65.8189	63.8278	44.1257	44.5536	42.7902	4.89959	5.31227	3.68183	59.264	60.7652	59.3435	Gh_A02G0715	0.015177	0	0	0	0	0.015165	0.014676	0.020008	0.052178	0	0	0	0	0	0	0	0	0	0.411163	0.090055
Gh_A02G0738	PCG	25.8264	26.6589	24.4522	21.4273	23.2627	22.0298	14.208	12.8238	12.735	19.0097	20.0405	19.8695	3.22529	5.13717	4.91682	8.14864	8.37313	7.66404	Gh_A02G0737	0	0	0	0	0	0	0	0	0	0	0	0	0	0	0	0	0	0	NA	NA
Gh_A02G0767	PCG	0.276961	0.500781	0.536754	0.686751	0.825603	1.3849	0.366324	0.68242	0.090383	0.900895	0.303062	0.632989	2.28295	2.49821	2.54294	1.58669	1.36576	1.39123	Gh_A02G0768	74.6455	67.788	81.2396	136.674	119.2	99.3721	79.0691	78.0491	79.6882	82.1561	85.5017	84.0854	90.4664	107.259	93.9409	124.755	112.914	105.328	0.395119	0.104625
Gh_A02G0785	PCG	12.6036	12.7038	11.5578	8.45064	6.04503	8.88491	11.1577	11.1553	12.4503	9.84529	7.59815	9.17893	4.96878	9.2137	4.44274	2.97328	2.67554	2.85633	Gh_A02G0786	1.77439	1.79555	1.78276	1.39369	1.39338	1.2891	1.77541	3.04392	2.33121	4.46909	3.88403	3.66387	0.673311	0.422271	0.804388	1.0336	1.3546	0.925559	0.406833	0.0938327
Gh_A02G0787	PCG	5.03345	5.87076	6.0791	5.76668	5.54852	6.48884	4.45136	5.22461	3.89116	4.71019	5.7615	4.7768	0.290799	0.70238	0.721203	4.0507	2.90417	4.56296	Gh_A02G0786	1.77439	1.79555	1.78276	1.39369	1.39338	1.2891	1.77541	3.04392	2.33121	4.46909	3.88403	3.66387	0.673311	0.422271	0.804388	1.0336	1.3546	0.925559	0.459173	0.0552534
Gh_A02G0801	PCG	1.89806	2.49367	1.95666	0.558259	1.06401	1.28889	2.16982	1.6105	1.56178	1.60175	1.32309	1.21698	0.081349	0.199577	0.260067	0.344079	0.377482	0.457836	Gh_A02G0802	2.43992	2.86138	2.45309	1.02546	1.40938	1.40483	2.50719	1.98312	2.92373	1.35206	1.45415	1.70991	0.18904	0.249861	0.295633	0.348245	0.567274	0.301481	0.94079	6.3e-09
Gh_A02G0827	PCG	1.26106	1.54975	1.20809	1.48518	1.60002	1.98867	1.11231	1.18281	0.649212	0.635137	0.799709	0.881331	0.368403	0.062907	0	0.18157	0.178041	0.2828	Gh_A02G0828	1.26281	1.16326	1.03024	0.700351	0.790801	1.20045	0.578257	0.552057	0.917581	0.103592	0.120663	0.109654	0.248623	0.269792	0.203395	0.077271	0.133874	0.189308	0.778056	0.00014354
Gh_A02G0832	PCG	0.171201	0.266099	0.086429	0.481829	0.667567	0.587868	1.93531	1.99387	2.72301	0.678928	1.02272	1.14996	22.22	17.5919	28.845	0.132254	0.263559	0.274177	Gh_A02G0833	5.87328	5.88945	5.76757	3.66697	5.23661	5.34579	3.57399	4.02174	3.98319	1.94747	2.87343	2.093	1.6595	1.01276	1.58737	3.47537	3.75989	4.73853	-0.65227	0.00334886
Gh_A02G0872	PCG	4.99956	6.28878	7.00869	4.59724	4.23034	5.24803	7.64824	4.9386	5.07497	6.25748	6.55577	4.43962	3.00094	2.63222	4.1478	7.00815	4.77933	6.09216	Gh_A02G0874	5.80905	5.07276	4.57358	4.77888	5.79807	5.73222	8.57063	7.81544	7.50787	5.86953	6.71942	5.87832	5.70407	6.26835	6.07472	4.95944	5.32068	4.94989	0.0521626	0.837136
Gh_A02G0873	PCG	40.5617	35.6269	39.2557	173.735	146.105	117.661	107.047	116.688	116.232	92.8849	105.145	109.591	59.918	58.7801	62.8874	125.699	130.116	122.69	Gh_A02G0874	5.80905	5.07276	4.57358	4.77888	5.79807	5.73222	8.57063	7.81544	7.50787	5.86953	6.71942	5.87832	5.70407	6.26835	6.07472	4.95944	5.32068	4.94989	0.0760808	0.764142
Gh_A02G0886	PCG	13.3568	13.3056	15.7257	37.7799	34.1343	26.5832	16.0701	16.2611	14.7274	9.75303	11.2035	11.2919	5.44632	6.22894	6.72013	12.3696	10.2183	13.2915	Gh_A02G0887	0	0	0	0	0	0	0	0	0	0	0	0	0	0	0	0	0	0	NA	NA
Gh_A02G0915	PCG	10.2685	10.8432	11.8445	13.6569	17.059	17.3032	11.9868	10.4288	13.073	11.5828	11.6811	12.6566	3.04776	7.27839	5.2018	6.20645	6.19135	7.00046	Gh_A02G0914	0	0.063158	0	0	0	0	0.293279	0.517125	0.475938	0	0.200889	0.064985	12.201	5.4273	7.52609	0.245203	0	0	-0.642345	0.00404624
Gh_A02G0920	PCG	0.817532	1.13426	1.06205	6.11342	5.91553	6.07306	14.2599	11.5465	14.1885	3.5908	3.85797	5.02504	169.699	139.44	169.515	6.66387	6.26132	8.25439	Gh_A02G0921	20.0468	22.0504	20.4388	40.8161	38.5339	35.9339	28.1018	25.4145	29.2702	33.0053	36.5358	38.8798	33.0812	45.7561	34.8131	27.725	26.6484	30.1248	0.377608	0.122372
Gh_A02G0933	PCG	4.99968	5.50927	5.09031	3.88284	4.01084	4.37946	3.28983	3.30546	3.60577	5.03472	4.53626	4.82432	0.235527	0.664443	0.386068	1.07814	1.36678	1.68973	Gh_A02G0934	18.2197	19.8483	18.6346	6.53551	10.7252	15.1383	16.4134	17.0602	15.756	26.2098	23.7275	23.5064	2.62459	3.67747	2.45675	16.5552	16.1072	18.614	0.68498	0.00170863
Gh_A02G0935	PCG	2.38634	2.74424	2.37739	2.10632	2.55181	2.50096	1.85243	2.57629	2.83609	0.754586	0.87896	0.809114	0.590248	0.688821	0.413178	3.41508	3.85689	2.66686	Gh_A02G0936	4.69319	5.61593	4.53838	5.16337	6.06743	7.72642	2.81911	2.31056	2.95424	1.43328	2.28549	1.89616	0.410117	0.305188	0.456546	0.901132	1.13242	0.869556	0.360857	0.141242
Gh_A02G0939	PCG	3.11317	2.85503	4.55734	6.39449	6.23561	4.74887	2.67178	3.18535	3.15622	2.10776	2.32999	2.92516	0.981508	1.03104	0.251038	1.26519	1.85252	1.84579	Gh_A02G0938	6.07099	5.91757	5.78614	3.00644	5.53769	6.31237	7.55933	7.91179	7.47686	11.2941	10.3761	10.9134	4.31934	3.59412	3.65767	7.61816	8.41583	8.81394	-0.157531	0.532441
Gh_A02G0957	PCG	3.89134	3.05008	3.63228	5.3867	5.74016	5.65282	9.15182	8.55529	9.09121	9.28168	10.2962	10.4383	2.70892	2.84155	2.10477	3.51381	5.7922	4.2415	Gh_A02G0958	1.13951	1.16864	1.19263	0.356139	0.62163	0.884377	0.737533	0.956235	0.920245	0.419531	0.46141	0.372972	0.221291	0.41531	0.111312	0.521359	0.386546	0.772835	-0.0146942	0.953853
Gh_A02G0991	PCG	1.82762	1.59033	1.082	2.7816	1.24445	1.3288	0.881829	1.89476	0.818242	3.77866	3.72694	3.22264	11.6463	12.547	10.3333	0.772985	1.43458	0.858267	Gh_A02G0990	1.13424	1.19852	0.581892	1.017	0.942355	1.26638	0.56995	1.44236	0.82907	3.03228	2.34949	2.08266	12.8998	16.3071	14.3318	0.932988	1.59822	0.737145	0.982081	5.05e-13
Gh_A02G1063	PCG	0.144222	0.091732	0.087391	0.338483	0.258981	0.168912	0.069337	0	0	0.016847	0	0.026529	0.045933	0.285079	0.048494	0.02648	0.07464	0.171238	Gh_A02G1062	0.404016	0.669874	0.532696	0.759574	0.469136	0.376537	0.073873	0.286067	0.460193	0	0.17054	0.217142	0	0	0	0	0.196858	0.066944	0.374588	0.125635
Gh_A02G1071	PCG	0.797643	0.818001	0.849723	0.308659	0.382528	0.693099	0.732751	0.242593	0.263061	0.650261	0.507388	0.327349	0.195025	0.579177	0.092472	0.199952	0.120697	0.329378	Gh_A02G1072	12.387	11.9226	12.7538	8.77108	10.9404	13.3444	11.746	11.2394	10.3408	13.0498	11.6467	11.1973	3.13878	2.93203	2.37686	9.10257	10.2871	9.34167	0.534836	0.0222002
Gh_A02G1089	PCG	0.714485	1.03946	0.82138	0.483188	0.623298	0.832325	0.500268	0.645812	0.622848	0.754192	1.02649	1.13587	0.417527	0.098879	0.055753	0.496803	1.07913	0.830755	Gh_A02G1088	0	0	0	0	0	0	0	0	0	0	0	0	0.11198	0	0	0	0	0.049611	-0.14519	0.565407
Gh_A02G1091	PCG	1.5403	2.11469	1.79616	1.85756	1.41174	1.99696	1.77824	2.21995	1.52826	2.44271	2.88085	1.26335	1.34968	0.642063	1.20097	1.26011	1.5789	1.54811	Gh_A02G1090	4.90213	4.60548	4.62617	2.19635	2.86146	3.46624	3.62397	3.44431	3.82889	3.27557	3.59112	3.42545	3.94516	3.50522	3.85978	2.76917	3.19908	2.93981	0.0534813	0.833073
Gh_A02G1106	PCG	7.82896	6.84171	7.26339	16.9846	16.3699	14.7515	8.07127	7.82297	6.70917	7.47114	6.17472	7.60841	9.57904	9.26207	10.1164	30.3883	28.2431	29.5448	Gh_A02G1105	0	0	0	0	0	0	0	0	0	0	0	0	0	0	0	0	0	0	NA	NA
Gh_A02G1124	PCG	0.332364	0.69047	0.349421	0.39495	0.423202	0.574672	0.350384	0.471809	0.28211	0.347617	0.543127	0.451005	0.578159	0.614906	0.837475	0.321566	0.252846	0.507621	Gh_A02G1123	6.83517	6.61271	7.40331	8.63926	8.32879	7.05863	8.98112	8.49088	8.92806	7.7523	7.22777	8.00718	3.16023	4.13803	2.88121	9.16958	9.6769	8.47123	-0.781314	0.00012895
Gh_A02G1150	PCG	37.8936	33.4052	39.1269	68.0165	57.593	37.7143	34.3567	32.8134	27.4904	50.5318	58.3995	63.2514	10.5074	13.1265	12.4883	66.7956	72.9903	64.1951	Gh_A02G1149	0.122317	0.038249	0.042836	0.205195	0.119174	0.082851	0	0.020378	0	0.041011	0	0	0	0.059456	0.033787	0	0.051939	0	0.198307	0.430213
Gh_A02G1157	PCG	11.6029	10.058	12.9719	7.95577	6.80387	6.16383	6.107	6.66507	5.31589	9.01152	7.6007	7.85983	1.60023	1.02467	2.3367	5.5736	3.8735	5.77993	Gh_A02G1158	20.7122	21.4973	18.3353	11.2089	15.9395	18.125	17.3938	16.781	16.4945	24.2126	22.0255	20.283	3.63476	4.1338	3.28762	16.5896	16.3363	17.3425	0.762917	0.000231035
Gh_A02G1173	PCG	0	0	0.049042	0	0	0	0	0	0	0.105909	0.01322	0	0	0	0.227123	0	0	0	Gh_A02G1172	0	0	0	0.068433	0.036442	0.051431	0.039222	0	0	0	0.013354	0	0	0	0	0	0.099009	0	-0.226482	0.366143
Gh_A02G1194	PCG	19.6175	18.5812	20.2197	17.6562	14.4064	16.8147	12.6976	11.049	12.9276	11.258	14.0112	11.8121	11.2688	11.2299	12.6466	10.4324	9.75484	8.77983	Gh_A02G1193	12.7368	13.6506	17.4041	31.9526	24.3326	16.9311	19.64	15.9432	17.7392	14.9066	16.5534	16.9362	9.0687	10.2347	8.99697	11.815	13.2814	15.9055	0.334294	0.175143
Gh_A02G1205	PCG	1.76919	1.5864	1.58972	1.40241	1.88247	1.34963	1.9009	1.56867	1.5902	1.78285	1.8998	1.17363	0.194034	0.3249	0.66174	1.18494	0.999521	1.05627	Gh_A02G1206	7.76132	6.44417	7.18832	8.3592	8.99512	10.0018	7.56426	8.05768	9.37315	7.04166	7.44114	7.73677	2.77518	5.14294	3.75305	7.78169	6.18204	8.88421	0.687447	0.00161864
Gh_A02G1207	PCG	4.81153	5.52688	4.64156	8.97555	8.74026	6.56508	3.63985	5.74916	4.52189	3.93684	7.02528	4.60226	2.18016	4.17799	2.88425	11.1802	8.21595	6.4483	Gh_A02G1206	7.76132	6.44417	7.18832	8.3592	8.99512	10.0018	7.56426	8.05768	9.37315	7.04166	7.44114	7.73677	2.77518	5.14294	3.75305	7.78169	6.18204	8.88421	0.514218	0.0290207
Gh_A02G1216	PCG	0.357401	0.197324	0.760539	1.05635	0.608933	0.459397	0.493853	0.503955	0.533949	0.204836	0.322771	0.110079	0	0.046969	0	0	0	0.084322	Gh_A02G1215	4.93865	4.88636	5.57198	2.29295	2.0815	3.07468	1.7073	3.08083	2.42537	2.03111	2.41115	2.49397	0.41008	0.164883	0.119965	2.7476	2.87358	2.67416	0.36052	0.141642
Gh_A02G1221	PCG	0.180598	0.249073	0.123342	0.558181	0.516626	0.412057	0.436826	0.2222	0.23106	0.206182	0.144587	0.167439	0.141348	0.139443	0	0.059186	0.075855	0.07379	Gh_A02G1222	0	0.004506	0	0	0	0	0.145547	0	0	0.023475	0.022149	0	0.049479	0	0	0	0	0	0.270598	0.277455
Gh_A02G1241	PCG	0.333237	0.692087	0.382876	0.177056	0.282896	0.125596	0.159293	0.282125	0	0.038606	0	0	0	0	0	0	0	0	Gh_A02G1240	0	0	0	0	0	0	0	0	0	0	0	0	0	0	0	0	0	0	NA	NA
Gh_A02G1268	PCG	152.045	148.461	140.107	140.552	151.029	147.295	43.9178	40.0798	40.9259	21.665	20.9151	22.264	199.027	262.113	232.413	637.161	632.687	637.57	Gh_A02G1267	19.3951	18.1209	20.8323	7.76742	8.70393	9.33873	7.29235	7.71214	8.39907	13.601	11.3335	12.7313	0.956883	1.41875	1.65972	5.44754	6.02566	4.60826	-0.395297	0.104454
Gh_A02G1273	PCG	12.8565	14.5483	13.9854	34.5284	29.8301	25.0115	7.56276	7.50939	7.9312	10.5071	9.22607	10.0259	3.20758	4.87969	4.40106	3.25352	2.06076	1.7783	Gh_A02G1274	4.75383	4.17895	3.92134	5.73416	4.00972	3.94592	5.7229	5.30656	5.78151	3.97165	4.52433	4.0501	0.554245	1.26817	0.414179	3.61788	4.01969	4.43498	0.352474	0.151405
Gh_A02G1284	PCG	1.57166	0.782503	1.75825	0.896595	0.470017	0.474426	0.734209	0.76563	0.208872	1.40952	0.636239	0.518797	0.315203	0.210189	0.058551	0.556089	0.364834	1.18421	Gh_A02G1283	0.130961	0.333045	0	0.001038	0.714493	1.16994	0.544165	0.641335	0.47548	0.543842	0.697805	0.811886	0.012725	0.737087	0.192709	1.49674	1.58178	1.53627	-0.22537	0.368565
Gh_A02G1291	PCG	0	0	0	0.154741	0.130221	0.165185	0	0	0.07477	0	0.112166	0.021689	0.060162	0.217451	0.353077	0.091859	0	0	Gh_A02G1290	14.9595	13.6466	14.7269	11.607	11.3504	12.2498	11.3408	11.0214	10.8075	8.39754	9.12534	8.54492	3.00464	2.63408	3.12017	7.38772	7.54846	7.06461	-0.487147	0.040322
Gh_A02G1304	PCG	0.129645	0.108562	0.530416	1.34081	1.13471	0.918297	0.31088	0.350866	0.443448	0.285672	0.41322	0.422092	0	0	0	0.506473	0.361811	0.326657	Gh_A02G1303	3.934	5.94378	4.16133	2.83172	3.64223	3.86989	3.24563	3.78895	3.72859	3.77331	3.47835	2.84715	2.3537	2.86011	2.63218	7.05066	6.14576	5.8124	-0.0149819	0.95295
Gh_A02G1311	PCG	0.058189	0.272507	1.13438	6.96403	4.9358	3.11601	3.17917	1.88562	3.69532	5.3879	7.39568	5.23195	2.14515	2.26871	1.24699	16.9443	19.7765	18.9875	Gh_A02G1312	0.290098	0.470613	0.299509	0.733653	1.04337	0.777361	1.55368	2.31418	2.28097	1.75511	1.7036	1.66575	28.542	25.6433	33.3822	0.292614	0.243529	0.084238	-0.315084	0.202819
Gh_A02G1318	PCG	0.28558	0.244819	0.562762	0.960836	1.16505	0.995518	0.442803	0.516765	0.185018	0.26516	0.315008	0.282549	0.886599	1.22719	0.285506	1.17435	0.590585	0.91969	Gh_A02G1319	5.1066	3.76814	4.07266	5.36865	4.97421	5.24357	8.68708	6.27365	7.33212	7.39622	7.56254	7.40839	3.31313	3.72429	4.70934	3.34944	2.53084	2.34125	-0.532679	0.0228483
Gh_A02G1336	PCG	207.451	200.364	203.558	115.305	96.8511	80.6919	179.561	184.577	187.005	205.407	211.761	215.907	73.5327	73.4286	65.4726	119.609	119.426	106.453	Gh_A02G1335	12.1006	12.6463	11.4669	3.84934	5.59686	7.31116	7.8154	7.01063	6.71351	10.5793	10.7297	10.7477	0.587304	0.543024	0.450136	1.55466	1.38255	1.4673	0.870243	2.67e-06
Gh_A02G1338	PCG	0.477424	0.575486	0.454789	0.000178	0.376795	0.095727	0.24875	0.069964	0.121516	0.114346	0.183347	0.186167	0.725193	0.614853	0.855854	0.136358	0.094236	0.168473	Gh_A02G1339	0.768539	0.872299	0.644151	1.07806	0.534964	0.618276	0.36111	0.901004	0.596704	0.558309	0.658742	0.806147	2.59544	4.26278	2.71248	0.31603	0.429641	0.306495	0.690452	0.00151436
Gh_A02G1345	PCG	5.73544	7.5063	6.25694	3.43115	5.90421	8.75473	4.67598	4.93904	4.26546	3.834	4.04523	4.04136	3.86815	3.25879	4.53965	1.18136	1.14313	0.966055	Gh_A02G1346	2.21364	2.33772	2.9972	0.490701	0.109804	0.299799	0.176711	0.113405	0	0.723509	0.431336	0.577257	3.28415	2.44268	1.48013	0	0.12562	0	0.305611	0.21747
Gh_A02G1354	PCG	0	0	0	0	0	0	0	0	0	0	0	0	0	0	0	0	0	0	Gh_A02G1355	0	0	0	0.098239	0.030514	0.031759	0.075261	0	0	0	0	0	2.13829	1.1922	1.41669	0.049263	0.1986	0	NA	NA
Gh_A02G1358	PCG	0.041672	0.042293	0	0	0	0.169781	0.092239	0.10877	0	0	0	0.080947	0	0	0	0.130984	0.06742	0.212851	Gh_A02G1359	0.300979	0.063345	0.027056	0.182686	0.650482	0.33003	0.329314	0.878299	0.611685	0.308137	0.315275	0.097396	0.165185	0.195098	0.331859	0.280903	0.66271	0.140952	0.0288434	0.909547
Gh_A02G1362	PCG	29.6843	32.7838	30.6023	37.8067	38.8277	34.3693	23.8697	24.8126	26.7187	33.1501	31.4454	35.2331	28.0297	32.3699	32.8376	58.1008	63.2781	60.7503	Gh_A02G1363	9.96664	9.40338	9.90702	5.50543	5.33603	6.36919	7.5431	7.69627	7.27282	7.40513	8.51119	8.17638	1.04106	1.09824	1.13623	7.39889	9.10687	8.50232	0.201074	0.423675
Gh_A02G1367	PCG	0.050263	0	0	0	0	0	0	0	0	0	0	0	0.291487	0	0	0	0	0	Gh_A02G1368	0	0	0	0	0	0	0	0	0	0	0	0	0	0	0	0	0	0	NA	NA
Gh_A02G1369	PCG	0	0.019	0	0	0	0.020371	0.062955	0	0	0.081488	0.025382	0	0	0.221309	0	0.102057	0	0	Gh_A02G1368	0	0	0	0	0	0	0	0	0	0	0	0	0	0	0	0	0	0	NA	NA
Gh_A02G1402	PCG	5.93323	5.95074	6.0882	4.05743	4.67162	5.42073	12.2472	13.2805	13.6862	17.2536	16.5572	18.9924	7.48547	5.97324	7.19123	15.2695	15.4494	15.488	Gh_A02G1403	5.55146	6.59663	7.76868	3.00843	3.53927	2.03904	2.43814	2.29198	2.39522	1.97307	1.36674	3.13665	1.08844	0.794827	0.215328	8.06395	6.54387	3.12349	-0.00722152	0.977312
Gh_A02G1408	PCG	16.0701	15.1575	16.351	14.0448	13.9587	16.5899	19.8198	17.7983	18.0961	17.038	17.4197	17.8181	6.63355	4.67544	6.0548	14.0293	13.2611	12.1672	Gh_A02G1409	5.12925	5.07097	5.7296	5.71766	5.6726	4.68867	3.99172	4.65259	4.65887	3.47376	4.59575	4.60344	4.21814	5.48557	4.23803	7.27016	9.44497	8.98868	-0.167906	0.505425
Gh_A02G1444	PCG	18.7372	17.873	17.4191	24.6875	21.8352	20.5008	28.9932	25.9429	29.8262	24.1117	24.9266	24.8613	10.9944	9.27691	10.1099	21.0725	19.1286	21.4222	Gh_A02G1443	0.258125	0.313836	0.318969	0.012076	0.019378	0.013752	0.024112	0.141104	0.269003	0.102206	0.019991	0.09593	0.068723	0.14295	0.008967	0.08753	0.140709	0.045653	-0.0547787	0.829079
Gh_A02G1445	PCG	0.058545	0.143197	0	0.370544	0.225566	0.227963	0.480007	0.292508	0.324901	0	0.087472	0.08745	1.34396	3.87017	2.59817	0.499464	1.4372	0.366305	Gh_A02G1443	0.258125	0.313836	0.318969	0.012076	0.019378	0.013752	0.024112	0.141104	0.269003	0.102206	0.019991	0.09593	0.068723	0.14295	0.008967	0.08753	0.140709	0.045653	-0.150594	0.550864
Gh_A02G1446	PCG	0	0	0	0	0	0	0	0	0	0	0	0	0	0	0	0	0	0.082409	Gh_A02G1447	12.3213	13.028	14.1944	6.1595	7.68672	5.33841	17.6174	18.4043	21.7583	5.48944	4.2576	4.76536	3.59228	3.58482	2.22129	16.191	14.7477	14.8621	0.182753	0.467937
Gh_A02G1477	PCG	37.5812	37.4405	35.4336	30.4061	34.6356	35.3236	36.0658	33.0058	40.206	36.4809	38.2051	38.0301	12.4835	11.8471	9.38082	28.9869	28.6173	27.1222	Gh_A02G1478	16.1225	17.5853	17.4735	10.2697	9.76859	10.8976	10.0218	10.0742	10.4607	8.45847	8.2226	9.49449	2.65214	2.71722	2.34384	7.02796	7.59762	7.48554	0.770972	0.000180135
Gh_A02G1505	PCG	0	0	0.033379	0.21485	0.238869	0.400043	0.312076	0.444433	0.217182	0.139883	0.136699	0.142486	2.05571	1.22299	1.59342	0.24223	0.027319	0.054998	Gh_A02G1506	7.61947	6.18132	7.24992	36.0092	27.2411	21.1542	18.9933	18.1141	19.0406	20.7271	23.8055	19.9845	42.5857	37.5216	43.3294	28.4896	30.8388	27.4363	0.721358	0.00072803
Gh_A02G1535	PCG	4.75899	4.67222	5.47765	3.70755	5.06187	5.46334	3.16955	2.82585	3.42513	2.59454	2.04042	1.66987	2.22233	2.50295	1.95982	2.45432	2.87344	2.83628	Gh_A02G1534	7.62034	7.45828	8.01712	10.5685	13.0684	12.3733	7.73626	9.27492	8.95028	6.26566	7.78906	7.21349	4.85957	4.12258	5.32104	8.48004	6.3147	7.01891	0.629141	0.00515368
Gh_A02G1547	PCG	8.98347	8.66503	8.97769	5.91288	4.83795	4.5423	15.2045	15.7248	16.9097	4.22616	4.50816	3.76914	33.3368	28.1485	33.7329	7.38392	8.40879	7.27729	Gh_A02G1548	10.8331	7.6509	8.74831	3.81408	4.9646	6.39141	15.4046	17.5792	15.6502	4.62987	5.44473	3.79301	40.0637	31.7151	37.4699	10.4658	10.7879	9.89044	0.989261	8.6e-15
Gh_A02G1549	PCG	0.029262	0	0	0	0	0	0	0.046372	0	0.036457	0	0.056841	0	0.028234	0	0.048945	0	0	Gh_A02G1548	10.8331	7.6509	8.74831	3.81408	4.9646	6.39141	15.4046	17.5792	15.6502	4.62987	5.44473	3.79301	40.0637	31.7151	37.4699	10.4658	10.7879	9.89044	-0.106886	0.672925
Gh_A02G1747	PCG	21.3064	23.1174	22.6293	40.0382	36.2755	39.7332	51.6055	54.5149	57.1956	37.4307	39.8898	39.394	9.50377	8.61605	8.81476	49.895	51.9763	46.0193	Gh_A02G1748	0.053373	0.080934	0.147125	0.415899	0.057694	0.251957	0.058199	0	0.25061	0	0	0.072634	0	0.047316	0	0	0	0	0.151506	0.548426
Gh_A02G1784	PCG	0	0	0	0	0	0	0	0	0	0	0	0	0	0	0	0	0	0	Gh_A02G1783	0	0.001222	0	0.029509	0	0	0.003032	0	0	0	0	0.002401	0	0	0	0	0	0	NA	NA
Gh_A02G1801	PCG	1.03054	1.51926	0.714809	1.39204	1.17223	1.12981	0.839478	0.73941	1.44836	1.06707	0.932988	0.603301	1.21023	0.557323	0.846903	1.06066	1.41083	1.56729	Gh_A02G1802	2.31118	1.99704	2.47699	3.48339	3.78652	4.575	2.25025	2.11572	1.52897	1.25594	1.2552	1.89537	0.175128	0.157107	0.168166	0.635201	0.297712	0.260713	0.0239265	0.924921
Gh_A02G1823	PCG	0.028454	0.038117	0	0.022811	0	0	0	0	0	0.062338	0	0.067045	0	0	0	0.338836	0.049331	0.052455	Gh_A02G1822	0.158785	0.131889	0.08323	0.099672	0	0	0.048169	0.172322	0.101371	0.049636	0	0	0	0.142961	0	0	0	0	-0.245146	0.326855
Gh_A03G0029	PCG	7.45208	7.7131	8.20925	7.39717	10.7259	11.3336	5.94839	6.39428	6.50483	6.7682	8.66161	7.8476	12.7754	12.9196	11.7125	34.0927	38.2323	42.0309	Gh_A03G0028	0.033695	0	0.02	0.01725	0	0	0	0.004467	0	0	0	0	0	0	0	0	0.078551	0	0.376313	0.123765
Gh_A03G0051	PCG	0.38836	0.301413	0.387409	1.64804	1.31207	1.39122	0.348774	0.463591	0.351502	0.08927	0.090546	0.036171	0	0.012744	0.086695	0.01851	0	0	Gh_A03G0052	0	0	0	0	0	0	0	0	0	0	0	0	0	0	0	0	0	0	NA	NA
Gh_A03G0060	PCG	0	0	0	0	0	0	0	0	0	0	0	0	0	0	0	0	0	0	Gh_A03G0059	0	0	0	0	0	0.074322	0	0	0	0	0	0	0	0	0	0	0	0	NA	NA
Gh_A03G0062	PCG	7.42288	7.22575	7.25407	6.68359	5.85844	6.53576	3.63611	4.20139	3.42092	6.22567	5.44177	5.16315	7.6204	8.05149	8.78661	27.4822	28.0033	29.7015	Gh_A03G0064	0	0	0	0	0	0	0.052387	0	0	0	0.016524	0	0.198882	0.214935	0.507481	0	0	0	-0.096009	0.704713
Gh_A03G0063	PCG	0	0	0	0	0	0	0	0	0	0	0	0	0	0	0	0	0	0	Gh_A03G0064	0	0	0	0	0	0	0.052387	0	0	0	0.016524	0	0.198882	0.214935	0.507481	0	0	0	NA	NA
Gh_A03G0079	PCG	1.29615	1.01955	1.36886	0.655565	0.748722	0.591283	1.34675	1.54449	1.79983	1.62817	1.79892	1.45736	0	0	0.132296	0.647465	0.58792	0.325829	Gh_A03G0078	7.74698	8.86384	8.14236	8.66004	8.75892	9.90617	7.70584	9.01186	9.68101	5.48231	7.35269	6.8051	1.39168	2.76992	1.43648	7.04319	6.77539	5.68021	0.617487	0.00632514
Gh_A03G0080	PCG	0.618324	0.759932	0.527889	0.518913	0.763868	0.713225	0.803189	0.844607	0.734105	0.659116	0.456059	0.40587	0.023189	0.093327	0.098753	0.858237	0.45682	0.671262	Gh_A03G0078	7.74698	8.86384	8.14236	8.66004	8.75892	9.90617	7.70584	9.01186	9.68101	5.48231	7.35269	6.8051	1.39168	2.76992	1.43648	7.04319	6.77539	5.68021	0.830523	1.98e-05
Gh_A03G0097	PCG	6.9838	7.1405	6.23503	5.24292	5.74544	6.08668	16.1142	18.2003	15.5999	7.87863	8.1283	7.15828	1.75514	0.979335	1.35527	4.48388	5.24549	4.39691	Gh_A03G0098	4.20396	4.19512	4.36	4.41252	5.82365	6.90205	3.49743	3.49296	3.46551	3.31392	2.97928	2.83425	2.58798	2.79432	2.1566	3.7777	3.05385	2.78199	0.0881747	0.727903
Gh_A03G0111	PCG	3.71682	2.68312	4.87508	2.56125	2.70314	2.44118	3.26172	2.84816	3.363	4.0972	3.48398	3.50774	4.55211	5.0851	3.72259	2.399	2.88667	2.05823	Gh_A03G0110	0.654787	0.771973	0.49647	1.75422	1.81737	1.62095	1.89069	1.85557	1.94947	1.75564	1.707	2.14758	0.320963	0.120093	0.171549	0.74531	1.73498	0.672848	-0.417867	0.084426
Gh_A03G0118	PCG	6.05762	4.64181	4.27124	3.77652	3.87018	5.77279	5.66613	4.16402	5.56506	3.92194	4.28059	4.52959	2.99601	3.87687	2.54886	4.21136	3.71444	4.15944	Gh_A03G0117	3.49161	2.73569	3.88639	2.81602	3.20051	4.10048	3.61306	2.79611	3.62427	4.18239	4.15706	3.68175	1.27563	2.38767	0.754595	4.44114	3.39093	3.23028	0.62096	0.00595544
Gh_A03G0153	PCG	0	0	0	0	0.131403	0	0	0.067559	0	0	0	0	0	0	0	0	0	0	Gh_A03G0152	0.052982	0.099511	0.024751	0.137086	0	0.055628	0.005017	0.14778	0.099459	0.071966	0.023149	0.039565	0.029612	0.188948	0	0.027296	0	0	-0.0332618	0.895758
Gh_A03G0154	PCG	0.303879	0.109759	0.358549	0.242869	0.226341	0	0	0.058863	0	0	0	0	2.94027	2.98561	1.99358	0	0	0	Gh_A03G0152	0.052982	0.099511	0.024751	0.137086	0	0.055628	0.005017	0.14778	0.099459	0.071966	0.023149	0.039565	0.029612	0.188948	0	0.027296	0	0	0.220391	0.379514
Gh_A03G0155	PCG	0	0	0	0	0	0	0	0	0	0.186229	0	0	0	0	0	0	0	0	Gh_A03G0157	5.38727	5.76355	5.32821	2.7697	3.86167	3.92158	2.58526	2.56754	2.72453	1.63891	1.28188	0.869079	0.603357	1.35729	0.778035	1.86001	1.88282	2.1353	-0.152888	0.54474
Gh_A03G0156	PCG	3.97951	4.76061	3.91797	4.0215	4.10381	4.55608	3.86845	4.23021	4.66806	3.69847	3.93181	3.20617	1.11942	1.08296	1.47309	2.96488	2.90901	2.8878	Gh_A03G0157	5.38727	5.76355	5.32821	2.7697	3.86167	3.92158	2.58526	2.56754	2.72453	1.63891	1.28188	0.869079	0.603357	1.35729	0.778035	1.86001	1.88282	2.1353	0.669093	0.00239288
Gh_A03G0158	PCG	19.1587	18.2754	19.1848	11.5413	15.088	18.904	16.9162	18.7294	19.0644	21.1922	20.6904	21.8628	10.0808	8.40126	7.88618	30.6159	30.7808	29.9667	Gh_A03G0159	7.3541	7.4721	8.07472	8.12486	10.5837	8.8503	6.15479	5.85837	5.56159	4.37854	3.93176	3.16129	1.89451	2.5396	2.00231	8.60141	8.07714	7.98105	0.473499	0.0471625
Gh_A03G0171	PCG	2.51285	3.23789	2.69512	3.48902	3.51838	3.28458	3.05216	2.13811	2.43502	2.4851	2.71971	3.51976	2.23833	1.95723	0.851286	2.48707	2.78871	2.3749	Gh_A03G0170	30.1943	33.5133	31.8383	15.5424	15.8313	18.0721	15.9945	17.7437	14.935	18.0613	16.0507	18.0235	2.25625	1.91414	1.73656	4.53833	5.45378	4.69718	0.488356	0.0397549
Gh_A03G0180	PCG	12.3441	12.1652	13.8628	17.2086	13.3348	10.8539	10.324	11.4108	11.0839	14.7084	13.7864	16.0908	6.11657	5.31261	4.38369	7.94282	9.86935	9.70778	Gh_A03G0181	10.5651	10.3885	9.57902	2.01219	3.90655	5.69056	6.10558	6.26807	5.6592	7.5217	6.92338	6.5188	2.40892	2.71098	2.69204	5.74463	6.21541	7.05101	0.385445	0.114186
Gh_A03G0224	PCG	0	0	0	0	0	0	0	0	0.065211	0.033202	0.042958	0	0.169617	0.287201	0.096218	0	0.167635	0	Gh_A03G0225	6.74859	5.4955	6.85358	17.0523	17.2932	13.1563	14.588	14.4787	15.471	11.5933	15.0361	14.0687	1.26463	1.26361	0.697894	3.12601	3.74381	3.53815	-0.545316	0.0192537
Gh_A03G0229	PCG	3.29332	3.42591	4.3283	2.04159	2.06012	2.62208	1.86663	2.56637	2.22147	2.52391	3.51613	2.20381	0.968064	1.17335	1.4969	4.93101	4.72132	4.1185	Gh_A03G0230	0.317908	0.817443	0.484949	0.182782	0.510863	0.184613	0.136897	0.122441	0.249414	0.051092	0.154539	0.42003	0.510627	0	0.092914	0.36418	0.641017	0.300537	0.415349	0.0865098
Gh_A03G0231	PCG	1.11055	1.3617	0.89908	1.9197	1.21723	0.985591	0.820177	1.16013	1.48513	1.32965	1.08823	1.19645	0.544299	0.862693	1.07293	0.298645	0.394981	0.479239	Gh_A03G0230	0.317908	0.817443	0.484949	0.182782	0.510863	0.184613	0.136897	0.122441	0.249414	0.051092	0.154539	0.42003	0.510627	0	0.092914	0.36418	0.641017	0.300537	-0.200401	0.425261
Gh_A03G0260	PCG	12.0728	12.7064	11.8701	7.5415	8.32738	8.85013	8.16874	8.37263	8.86446	4.59723	5.13872	4.03181	0.974733	1.63597	1.50178	5.28658	6.03318	5.92642	Gh_A03G0261	6.04131	6.23652	7.21067	4.27268	5.53811	4.5977	4.83313	5.36662	4.61113	5.21305	5.72159	5.5865	2.02141	1.98575	1.52929	4.69076	5.61101	4.96629	0.777748	0.000144988
Gh_A03G0270	PCG	0.837274	1.04684	1.14512	1.5763	0.880244	0.71047	0.414354	1.27954	0.878637	0.379941	0.339168	0.334732	0.612237	0.719952	0.401213	0.837708	0.958308	0.769895	Gh_A03G0269	47.2586	44.9328	47.5609	26.5306	28.1718	28.2348	22.3193	22.0489	22.6778	28.0645	23.381	24.7258	2.75768	3.84491	2.40072	16.6838	18.9942	18.8575	0.348255	0.156705
Gh_A03G0292	PCG	8.91983	10.8965	9.59546	5.38052	7.13192	7.85601	5.43088	4.72713	4.93059	9.70049	8.58516	7.93527	21.6926	23.1032	17.9671	7.63449	8.1752	8.30322	Gh_A03G0291	17.3761	19.24	17.2826	45.7126	54.3839	55.9546	89.309	81.4157	79.8143	86.1198	85.183	81.754	239.557	229.824	225.106	10.0854	9.01262	9.44172	0.808153	4.96e-05
Gh_A03G0295	PCG	0	0.004457	0.018324	0.007988	0.048487	0.018282	0.012211	0	0.0123	0	0.038567	0	0	0	0.012538	0.007158	0.01498	0.046551	Gh_A03G0294	0	0	0	0	0	0	0	0.169317	0	0	0	0	0	0	0	0	0	0	-0.212245	0.397816
Gh_A03G0310	PCG	55.1494	58.6775	59.5508	187.22	156.626	122.399	57.0625	57.9615	62.7701	23.4379	23.9579	25.1792	12.3847	15.562	14.6631	31.6686	36.0911	32.7601	Gh_A03G0311	5.70801	5.19982	5.26676	3.188	4.04468	5.05679	5.63884	5.56979	4.89159	2.74168	2.82918	2.88598	1.56105	1.74877	1.34394	4.93973	5.03259	5.13796	0.261908	0.293776
Gh_A03G0312	PCG	0.795454	0.601745	0.925277	0.257247	1.08801	0.396204	0.720976	0.395728	0.272017	0.099271	0.299737	0.348383	0.130578	0.412507	0.219206	0.264502	0.477313	0.173496	Gh_A03G0314	3.51642	3.40587	2.79634	2.08208	2.73664	2.92432	2.81003	3.38776	3.57293	3.22261	4.06606	4.06058	0.512619	0.458801	0.461942	2.02751	1.57326	1.65282	0.267828	0.282596
Gh_A03G0313	PCG	0.064376	0	0.164838	0	0.214706	0.456371	0.020483	0	0.281469	0	0	0	0	0	0	0	0.31865	0	Gh_A03G0314	3.51642	3.40587	2.79634	2.08208	2.73664	2.92432	2.81003	3.38776	3.57293	3.22261	4.06606	4.06058	0.512619	0.458801	0.461942	2.02751	1.57326	1.65282	0.122848	0.62723
Gh_A03G0323	PCG	45.8031	53.9731	48.8978	72.4173	64.5592	60.0946	41.0607	38.7017	35.343	29.3605	33.935	39.0892	10.7067	17.141	11.2657	32.8824	31.9857	32.2509	Gh_A03G0324	5.98019	4.90208	6.34139	3.56284	3.90807	3.44249	9.79363	9.26024	10.5509	4.46282	5.36893	4.15388	9.89624	6.99959	10.7227	0.792331	1.22517	0.864355	-0.377956	0.122
Gh_A03G0337	PCG	39.6664	38.7285	39.9993	92.9321	71.362	56.1446	44.034	42.6373	50.9704	21.8369	23.499	23.9948	48.1942	49.9172	53.2064	26.6734	23.0887	23.8501	Gh_A03G0338	0.134899	0.076382	0.042557	0.205558	0.057948	0.039641	0.021593	0	0	0.090345	0.204473	0.032862	0.137749	0.026384	0.102477	0	0.002752	0.027969	0.311591	0.208143
Gh_A03G0347	PCG	2.03691	2.33731	2.32746	1.48861	0.950545	0.855175	7.23894	8.73896	10.0891	2.44226	2.30998	2.65163	0.806853	0.226374	0.868205	3.54927	5.71548	4.30839	Gh_A03G0348	0	0.197936	0	0	0	0	0	0.266775	0	0	0	0	0.15136	0	0	0	0	0.484779	0.215641	0.390129
Gh_A03G0354	PCG	5.76881	6.5723	6.3728	2.62362	3.96496	4.86871	4.13074	4.45769	4.45442	5.85559	5.73872	5.27652	0.895158	0.822978	1.07082	2.05293	2.33966	2.20069	Gh_A03G0353	0.271964	0.334291	0.24514	0.253847	0.314587	0.22424	0.245315	0.130885	0.303631	0.356202	0.460599	0.282592	0.450341	0.499033	0.598235	0.765913	0.767259	0.905459	-0.595513	0.0091181
Gh_A03G0359	PCG	28.4488	31.2949	30.417	30.8125	32.4897	30.124	16.2846	16.2186	17.78	13.6001	12.6185	15.1876	1.49573	3.20041	1.63189	6.83698	6.39999	6.27782	Gh_A03G0360	0.044802	0.025314	0.121633	0	0	0.065924	0	0	0.001674	0	0	0	0	0	0	0.017884	0	0	0.527381	0.0245032
Gh_A03G0372	PCG	3.38571	3.91422	2.89513	2.32741	2.17226	2.58432	1.51705	1.39096	1.62702	2.34786	1.54957	2.13013	0.492102	0.414159	0.396345	0.357544	0.408745	0.206235	Gh_A03G0371	9.99298	12.2973	11.0889	7.45993	8.35908	10.7398	13.4321	12.9914	13.8731	12.3822	12.0947	12.1367	2.13125	2.4543	2.35123	8.27425	9.64179	9.14055	0.521233	0.0265392
Gh_A03G0378	PCG	4.10945	3.58959	3.89474	2.63408	3.42156	4.16442	3.79142	3.43561	3.40488	3.77149	3.62108	3.28532	0.337371	0.299936	0.299011	2.06986	2.27284	2.19335	Gh_A03G0377	7.06788	7.90398	7.63695	3.36774	3.88896	3.89444	3.63274	3.18885	3.3292	3.65979	4.0674	3.57634	1.62674	1.43459	1.4591	1.87866	1.78588	1.5331	0.704488	0.001098
Gh_A03G0401	PCG	0.512307	0.760939	0.522268	0.363258	0.423904	0.523687	0.54373	0.359371	0.370905	0.827571	0.759321	0.447807	0.272452	0.294845	0.278705	0.366257	0.224815	0.286484	Gh_A03G0400	1.77066	1.72266	1.47105	1.0252	1.56674	1.46517	0.765637	1.29184	0.551215	1.2582	1.0972	1.44993	0.141391	0.200947	0.06946	0.83109	0.732579	0.569452	0.612523	0.00688558
Gh_A03G0415	PCG	1.80378	1.78541	1.7399	0.968232	1.26753	1.5849	1.14806	1.17393	1.36142	1.02679	1.12838	1.38567	0.220452	0.261935	0.400075	0.748103	0.689471	0.880714	Gh_A03G0414	0	0	0	0	0	0	0	0	0	0	0	0	0	0	0	0	0	0	NA	NA
Gh_A03G0416	PCG	0.111367	0.073516	0	0.039939	0.0314	0	0	0.082012	0	0	0.058524	0	0.039862	0	0.046762	0.034566	0.05157	0.04128	Gh_A03G0414	0	0	0	0	0	0	0	0	0	0	0	0	0	0	0	0	0	0	NA	NA
Gh_A03G0427	PCG	3.90173	3.81016	4.68114	2.25081	2.0603	2.58705	2.55821	2.70017	2.29162	3.11191	2.77469	1.56697	0.463958	0.693427	0.681785	2.04132	2.26893	1.27327	Gh_A03G0426	6.033	6.7878	7.07347	8.37827	9.33648	5.0414	4.73408	6.12023	5.07582	5.15805	6.70865	6.77731	6.82944	8.50375	6.82127	11.5492	11.1205	13.9846	-0.322251	0.192177
Gh_A03G0428	PCG	73.8424	82.1203	72.6608	38.283	46.7043	49.9726	43.2556	46.0283	47.1375	91.7406	91.8576	85.0641	47.7835	42.1113	51.8444	25.4587	27.7076	26.1535	Gh_A03G0429	0.456513	0.572084	0.53945	1.68863	1.41177	1.69633	0.4727	0.313951	0.217457	0	0.056184	0.037458	0.060041	0.03216	0.034605	0.057582	0.059367	0.055817	-0.12719	0.615012
Gh_A03G0433	PCG	0.143607	0.01282	0.1114	0.148176	0.22384	0.278522	0.403392	0.288779	0.140125	0.158234	0.259758	0.089814	0.29969	0.416085	0.209297	0.171921	0.284682	0.255992	Gh_A03G0434	2.32706	1.3093	1.5104	0.836555	0.990574	1.0338	2.4544	1.84262	1.38485	1.89479	2.02658	1.96203	0.253115	0.034237	0.171434	0.370645	0.497727	0.606857	-0.214059	0.393699
Gh_A03G0448	PCG	5.30857	5.50999	4.66613	4.29712	4.83566	3.87119	4.50941	4.7795	5.14461	4.50973	4.75865	4.04082	0.765222	2.3153	1.14399	4.25351	3.98705	3.64641	Gh_A03G0447	7.01725	7.38516	5.97247	5.62705	8.48593	8.0037	6.516	6.00731	6.32122	5.3105	6.34245	5.89446	1.47481	2.28058	1.57105	7.34062	7.87835	8.10607	0.803528	5.9e-05
Gh_A03G0454	PCG	9.3768	10.739	9.04289	6.83349	8.00386	7.228	14.5392	14.0448	14.3382	13.7597	13.6974	14.3015	7.78819	7.00788	7.82761	9.1542	10.3163	9.85018	Gh_A03G0453	0	0	0.059827	0	0	0	0.011571	0.132626	0.296082	0	0	0	0	0	0	0	0	0	0.435526	0.0708316
Gh_A03G0457	PCG	0	0.111886	0.078229	0.103917	0.077994	0.030397	0.10303	0.264925	0.251616	0	0.052206	0.130395	5.18453	3.37623	5.35213	0.151097	0.097604	0.130921	Gh_A03G0458	0.821153	0.128588	0.112216	0.152276	0.045859	0.088274	0.248108	0.033696	0.0695	0.047764	0.038637	0.111943	0.230716	0.18284	0.032241	0.028078	0.175441	0.015765	-0.0149929	0.952916
Gh_A03G0472	PCG	0.30482	0.266097	0.107665	0.16144	0.213793	0.150514	0.167706	0.178711	0.323232	0.107276	0.218616	0.11291	0.868643	0.623137	0.803881	0.179787	0.061409	0.031723	Gh_A03G0471	0.130747	0.350231	0.208743	0.283355	0.280088	0.147788	0.27377	0.320899	0.267445	0.245513	0.307227	0.219685	1.43405	1.51116	1.19979	0.059181	0.291263	0.247039	0.90401	2.67e-07
Gh_A03G0496	PCG	14.0771	12.9296	13.4615	9.19361	11.1299	9.56161	8.55998	7.76307	7.74465	9.66669	12.3594	13.948	5.65035	6.4059	3.27936	28.2579	27.8848	24.3407	Gh_A03G0495	12.0797	9.43453	12.4733	10.9184	11.6793	8.12753	16.2727	14.7603	16.0721	11.1262	14.9091	16.0756	153.196	138.475	137.038	33.1318	39.4431	33.9024	-0.320657	0.194513
Gh_A03G0509	PCG	40.2099	40.3703	38.2971	52.118	43.6166	37.2987	31.1908	33.8915	35.8811	31.1227	32.3492	31.0098	15.696	19.3145	15.2671	7.48621	8.00195	8.12657	Gh_A03G0510	0.050685	0	0.072167	0.047119	0.073118	0.055832	0	0.037374	0	0.122536	0.020876	0.079167	0.051267	0.13466	0	0.262917	0.185414	0.156214	-0.618947	0.00616757
Gh_A03G0513	PCG	3.86998	4.11914	3.68081	2.76409	4.24705	5.12574	3.07508	2.96116	3.44345	0.359979	0.489303	0.598638	0.245622	0.365891	0.263182	0.487415	0.291116	0.439205	Gh_A03G0514	11.3089	13.1021	11.9306	30.2074	24.2013	20.4328	19.5075	19.2767	19.5977	19.6096	19.8906	20.5663	9.44357	8.83344	8.57942	12.4535	13.0948	14.5953	0.357274	0.145527
Gh_A03G0519	PCG	2.70818	2.47842	2.08218	4.11088	5.82999	6.62356	3.51811	2.48501	2.92283	2.80663	2.96316	2.92812	1.40072	1.61172	2.17854	4.69476	3.6789	4.05534	Gh_A03G0518	0.020447	0.01282	0	0.026225	0	0.027769	0	0.004523	0.009217	0.00901	0.017245	0.014882	0	0	0	0.008521	0	0	0.367816	0.133174
Gh_A03G0528	PCG	0.137865	0.335668	0.353981	0	0.064519	0	0.137377	0.124089	0	0	0	0	0	0	0	0.415527	0.083701	0	Gh_A03G0527	0.127865	0	0	0.100039	0	0.026489	0.030945	0	0	0	0	0.021365	0.067303	0	0	0	0	0	-0.137964	0.585112
Gh_A03G0536	PCG	6.61043	5.20987	4.94623	7.34143	7.23455	9.55139	13.1641	11.837	12.2252	7.72567	9.67526	8.66603	20.8693	19.3299	17.6179	8.01609	7.68446	7.3962	Gh_A03G0537	5.24677	5.0057	5.31269	10.0138	8.10057	8.12149	5.05377	6.39492	7.04349	6.55282	6.35582	5.92114	6.10708	8.50857	8.93543	8.58	8.60514	6.21868	0.181013	0.472259
Gh_A03G0568	PCG	5.35168	5.3403	6.43113	4.77507	4.58805	4.73705	3.75129	3.02007	2.72127	4.22791	4.42006	4.2317	3.05873	2.52672	3.15028	3.57076	2.45395	2.07338	Gh_A03G0569	41.5846	44.7626	43.553	57.8269	75.6015	84.2383	46.1359	47.1517	44.0164	113.111	107.857	109.247	22.533	28.8556	20.5199	47.8901	50.0086	49.4131	0.297224	0.230998
Gh_A03G0591	PCG	176.87	181.838	164.595	241.196	240.498	245.379	100.407	97.7902	98.1381	107.242	113.825	120.323	34.8212	59.1469	34.8874	190.651	198.158	199.525	Gh_A03G0590	10.3993	12.1896	11.7999	11.6508	11.0333	9.51548	7.62791	6.93086	6.83526	5.3819	5.91097	5.98985	8.28069	7.51571	8.21388	6.53822	6.48618	5.89515	0.434936	0.0712583
Gh_A03G0594	PCG	1.10327	0.803713	1.17788	0.492283	0.39154	0.500954	0.524524	0.514369	0.577525	1.73302	1.3639	1.13017	6.31481	6.24381	4.63353	1.55758	1.57052	1.93184	Gh_A03G0595	12.0049	11.8943	13.1877	7.49407	10.2567	10.5838	15.2244	15.6169	13.6029	18.0871	17.4689	18.0166	4.42419	4.01644	3.31312	9.55778	11.4196	12.0052	-0.689508	0.0015465
Gh_A03G0604	PCG	67.2966	64.1168	61.613	125.405	111.518	94.2165	77.4889	76.9639	78.563	74.9043	74.1911	80.9871	22.3492	27.1805	16.5969	48.5332	49.868	42.6664	Gh_A03G0603	0.036949	0	0	0.064794	0.050455	0.052645	0	0.025811	0	0	0	0	0	0	0	0	0	0	0.7143	0.000867554
Gh_A03G0625	PCG	6.08437	6.20221	5.82904	13.8968	12.479	13.2719	2.82078	2.40301	2.53473	0.773763	0.521441	0.523285	0.018765	0.191173	0.16155	0.542948	0.485603	0.34925	Gh_A03G0626	7.67124	7.21522	10.0595	29.0838	18.8411	11.7296	14.7347	9.44296	7.99201	8.15612	8.18102	6.98019	6.49628	5.85562	9.0331	11.2837	13.713	9.59389	0.679082	0.0019407
Gh_A03G0627	PCG	18.2202	19.552	19.6104	43.1413	44.2871	40.2015	23.557	26.0757	22.9633	26.3326	21.3718	23.6251	44.7405	40.0983	37.1897	41.2048	39.8755	40.9325	Gh_A03G0628	5.83669	6.29825	6.54271	1.53079	3.20811	4.22566	4.90605	5.26113	5.50464	7.54653	6.68581	6.37762	1.56365	1.67399	1.76496	4.77913	6.08302	5.9894	-0.695425	0.00135403
Gh_A03G0631	PCG	0.105305	0.100395	0.063854	0.183001	0.075688	0.10296	0.059434	0.033797	0.055245	0.018308	0.017826	0.033486	0.018532	0.065826	0.078789	0.01393	0.103646	0.055802	Gh_A03G0632	11.9273	11.6369	12.7996	2.8731	3.04532	3.62161	3.7921	4.5902	4.10189	3.85202	4.01086	3.4688	0.190943	0.219033	0.086432	1.56503	1.83328	1.47476	0.212	0.398373
Gh_A03G0652	PCG	10.5728	8.10651	8.92315	16.8865	12.4632	11.0551	10.8926	11.4449	12.6153	10.7086	11.4708	12.0344	2.96259	2.88245	4.46569	9.8978	9.12546	8.31962	Gh_A03G0651	10.9082	10.858	10.2792	7.67546	9.52044	10.3864	15.3553	14.5977	14.1268	15.577	14.8032	15.9003	5.40934	5.25125	3.91274	12.5531	11.3854	11.7075	0.581751	0.0113213
Gh_A03G0666	PCG	6.77363	7.15984	7.37212	1.16941	2.09595	2.15993	2.8927	2.22673	2.01672	5.22829	3.93732	4.70485	0.347818	1.34452	0.466309	5.79143	7.83135	6.57497	Gh_A03G0667	7.98991	9.21448	8.13448	3.57141	3.45668	2.78329	3.31555	3.58342	2.87419	6.3411	6.77532	5.24188	0.964021	0.87593	1.32352	5.59223	5.8867	6.32568	0.905831	2.31e-07
Gh_A03G0673	PCG	0.473873	0.389642	0.734272	2.05119	1.09767	1.17239	0.786165	0.926939	1.2079	0.618432	0.660727	0.810159	0.33209	0.642277	0.798602	1.02335	1.48573	1.95898	Gh_A03G0674	0	0	0	0	0	0	0	0	0	0	0	0	0	0	0	0	0	0	NA	NA
Gh_A03G0730	PCG	68.3018	74.735	61.7906	47.3925	49.61	61.3278	49.6452	66.7028	65.4668	108.779	85.8816	76.6732	3.20348	3.20025	2.73169	0.730034	1.30248	1.24736	Gh_A03G0729	2.85138	3.815	2.31256	0.704476	2.00557	3.88037	4.93289	5.2766	5.80207	11.0667	7.90957	6.47379	0.240327	0.228637	0.168204	0.019223	0.042104	0.03878	0.888736	8.29e-07
Gh_A03G0732	PCG	0.000189	0.003401	0	0.000253	0.008111	0.00041	0.002491	0.007873	0.022099	0.003955	0.000561	0	0.267319	0.028422	0.311463	0.018925	0.0457	0.02408	Gh_A03G0731	17.2928	17.4759	15.2674	15.9223	17.9914	24.0349	14.4632	20.9374	20.128	22.578	18.6598	13.5722	1.79826	1.57385	0.961836	0.036384	0.060954	0	-0.538722	0.0210691
Gh_A03G0738	PCG	1.13417	1.13564	1.18146	1.39045	1.83541	2.02384	1.388	1.15371	1.23353	0.536254	0.90863	0.691686	1.07725	1.11615	0.934777	0.422379	0.450561	0.798301	Gh_A03G0737	0.852986	1.0591	0.9853	0.887917	1.49081	1.47194	0.85087	0.415214	0.382438	0.18407	0.125711	0.127599	0.01739	0.263939	0.06029	0.19043	0.34777	0.197933	0.800713	6.55e-05
Gh_A03G0752	PCG	0	0	0	0	0	0	0	0	0	0	0	0	0	0	0	0	0	0	Gh_A03G0751	0	0	0.017649	0.016998	0.011655	0	0	0.095965	0	0.05076	0.047923	0.058285	0.038603	0	0	0	0	0	NA	NA
Gh_A03G0772	PCG	0.259181	0	0.11993	0.032198	0.289043	0.300291	0.114481	0.131803	0.129301	0.154875	0.073041	0.312185	0	0	0.09415	0	0.213186	0	Gh_A03G0771	0.747244	1.46619	1.29175	2.2618	1.51429	2.33335	1.02131	0.932965	0.48586	0.707417	0.191568	1.33552	0.466265	0.047224	0.368914	2.11867	3.15895	2.01202	0.207296	0.409165
Gh_A03G0775	PCG	5.85671	6.31401	5.3913	7.11016	9.28809	12.0187	2.73096	3.06924	2.61321	11.0995	9.45093	9.10644	3.42944	4.92637	4.31903	10.6162	12.6064	10.6709	Gh_A03G0774	2.37163	2.28633	2.81843	2.02054	1.81698	1.79658	1.74896	0.718954	1.0562	2.03739	1.66504	1.48893	1.34307	1.15385	0.442898	3.43348	2.58606	4.25922	0.561621	0.0152906
Gh_A03G0783	PCG	11.4138	10.1849	9.6598	4.22993	5.51373	4.77634	3.60832	3.83339	4.67967	4.86133	5.20664	3.63267	0.626696	0.433975	0.160092	5.1319	3.26612	3.21905	Gh_A03G0782	1.05762	1.27782	1.02806	1.04933	1.91252	2.24273	0.917593	1.09422	0.926712	1.07251	0.818935	0.921134	1.32021	1.16563	1.09179	0.812672	0.654843	0.468998	0.0763018	0.763476
Gh_A03G0788	PCG	4.90944	5.62315	5.52609	2.75023	3.38022	2.96437	4.71012	4.19727	4.75606	3.5071	3.51788	3.81954	2.34688	2.35941	1.9536	3.83703	4.29018	3.76953	Gh_A03G0789	0.406577	0.634218	0.384487	0.535304	0.404108	0.600674	0.540471	0.56371	0.645739	0.334322	0.505423	0.545985	0.105926	0.150066	0.170306	0.314632	0.293587	0.420202	0.554007	0.0170516
Gh_A03G0801	PCG	0	0	0	0	0	0	0	0	0	0	0	0	0	0	0	0	0	0	Gh_A03G0802	0	0	0	0	0	0	0	0	0	0	0	0	0	0	0	0	0	0	NA	NA
Gh_A03G0803	PCG	256.307	256.418	252.338	401.658	361.118	340.445	561.834	544.544	552.708	201.458	203.825	210.015	282.151	251.889	277.949	1892.03	1906.84	1869.57	Gh_A03G0804	5.48566	5.91444	6.24847	2.7896	2.54012	2.57448	3.45758	4.08459	3.63644	4.18589	3.49182	4.8173	0.936437	3.0739	1.06005	3.18652	2.4749	3.57256	-0.17092	0.497701
Gh_A03G0815	PCG	72.1275	64.9991	70.6425	87.2917	75.0831	59.4042	52.8527	52.6223	53.305	43.193	44.3483	46.3277	9.97309	13.9062	8.20751	29.464	29.2046	30.5675	Gh_A03G0816	0	0	0.052325	0	0	0	0	0	0	0	0	0	0	0	0	0	0	0	0.256897	0.303443
Gh_A03G0831	PCG	15.4744	14.4497	16.0469	14.4451	14.3099	14.058	22.8439	21.4348	23.8233	18.3838	22.01	20.3496	4.20778	2.78941	2.44249	16.4326	17.1557	17.3879	Gh_A03G0830	6.75733	6.65318	6.46246	3.88941	5.20303	4.90759	7.31268	7.03321	7.38991	6.32655	6.52127	6.64525	2.1735	1.80181	2.00934	5.58226	5.41847	5.39669	0.929995	2.32e-08
Gh_A03G0840	PCG	7.42589	6.5182	7.03564	18.3877	16.4084	16.8928	12.8254	13.3894	13.4031	74.563	76.9105	79.9701	57.1666	52.1177	57.3412	13.8254	10.6906	10.748	Gh_A03G0841	5.39535	6.21477	5.44952	5.38793	7.0161	8.87758	4.61307	5.71704	4.71379	6.41542	6.00978	6.46641	2.09562	2.81251	2.13079	4.95023	5.20003	5.08302	-0.206074	0.411994
Gh_A03G0860	PCG	25.0595	30.2885	29.0107	14.4619	13.6806	12.712	16.8149	17.2772	13.102	14.7848	14.9727	11.809	1.6602	4.84202	3.83595	13.7512	13.1787	16.2666	Gh_A03G0859	4.93762	4.26618	4.53021	1.46345	2.38227	2.60913	4.1615	3.15217	2.82832	2.71658	2.14544	2.116	0.387975	0.855284	0.619674	0.383634	0.386244	0.293008	0.771735	0.00017585
Gh_A03G0866	PCG	1.50309	1.63365	1.78984	0.474945	0.824701	1.07104	0.9641	1.17775	0.679068	0.63931	0.523598	0.447448	0.072872	0.096869	0	0.163898	0.188202	0.155893	Gh_A03G0865	9.9796	8.66525	10.2671	16.8033	12.9867	12.5343	9.11167	7.36128	8.29421	8.08937	9.40536	9.22234	3.14935	4.0155	3.14621	7.46328	7.75369	8.24841	0.424684	0.0789698
Gh_A03G0871	PCG	111.251	98.9466	106.966	58.0783	55.4482	51.966	177.621	194.188	188.362	50.9495	59.1211	60.8852	107.497	50.2857	55.9678	883.263	817.117	801.713	Gh_A03G0872	3.31245	4.01596	3.46488	1.9262	1.98687	1.88484	2.88401	2.63659	2.2289	1.64712	1.33398	1.73571	3.70108	3.49415	3.32414	3.13522	2.53877	2.42986	0.0794623	0.753959
Gh_A03G0903	PCG	2.00066	1.05607	1.82648	1.39114	1.19792	1.95242	1.2725	0.873659	1.33945	1.67267	1.25925	1.50264	0.618723	0.925622	0.614399	0.477978	0.289654	0.390725	Gh_A03G0902	6.33948	6.69213	6.15862	6.41951	5.75073	6.77277	5.00295	4.55946	5.12921	3.58717	5.18238	5.60339	0.356972	0.314368	0.597678	1.26817	1.72396	1.64541	0.781495	0.000128179
Gh_A03G0924	PCG	0	0	0	0	0	0	0	0	0	0	0	0	0	0	0	0	0	0	Gh_A03G0923	0.603528	0.742684	0.429356	0.527783	0.4509	0.621963	0.440392	0.756213	0.45289	0.562789	0.469537	0.936169	0	0.096419	0	0.26325	0.422726	0.530274	NA	NA
Gh_A03G0932	PCG	5.43083	5.25072	6.0394	3.12417	3.04263	4.29733	4.23694	5.44824	5.03626	6.2677	5.54473	4.74028	1.86085	1.24101	1.98405	5.23212	6.71516	5.42251	Gh_A03G0931	0	0	0	0	0	0	0	0	0	0	0	0	0	0	0	0.036817	0	0	0.114831	0.650032
Gh_A03G0953	PCG	0.054088	0	0	0	0	0	0	0	0	0	0	0	0	0	0	0	0	0	Gh_A03G0952	0	0	0	0	0	0	0	0.144789	0	0.054336	0	0	0	0	0	0	0	0	-0.0772504	0.760616
Gh_A03G0957	PCG	4.50337	4.50093	4.31368	5.85548	6.47937	7.39264	4.34194	4.12372	4.53957	5.95881	6.16509	5.90443	3.27534	3.5332	3.09188	5.82676	5.72402	6.15417	Gh_A03G0955	0.074648	0.050328	0.04379	0.796136	1.16563	0.871891	0.353353	0.246731	0.221003	0.323601	0.350742	0.258826	6.06686	5.62744	7.18609	9.08293	9.45546	8.98498	-0.100729	0.690859
Gh_A03G0958	PCG	0.988862	0.961969	0.289443	0.038026	0.42313	0.059915	2.1436	1.92157	2.58301	3.93767	4.46032	4.59107	3.90919	0.032981	0	0.114253	0.144057	0.04759	Gh_A03G0959	0.281962	0.435	0.231462	0.118136	0.942908	0.371621	0.219048	0.506436	0.172037	0.326828	0.586311	0.34879	0.746958	0.188299	0.01562	1.17517	0.900897	0.708516	-0.0480066	0.849967
Gh_A03G0960	PCG	1.35617	1.26303	1.03293	1.2948	1.80748	1.26184	1.63892	1.69782	1.40332	0.83165	1.16827	1.03499	0.506714	0.159903	0.312683	0.414924	0.413036	0.279078	Gh_A03G0959	0.281962	0.435	0.231462	0.118136	0.942908	0.371621	0.219048	0.506436	0.172037	0.326828	0.586311	0.34879	0.746958	0.188299	0.01562	1.17517	0.900897	0.708516	-0.164198	0.515006
Gh_A03G0966	PCG	0.796259	0.704106	0.827771	0.569388	1.26842	1.34733	0.639454	0.924783	0.586617	0.944484	1.2308	1.08379	0.211659	0.397975	0.18376	0.743589	1.00083	0.797178	Gh_A03G0965	1.67902	1.97692	1.47447	0.763509	0.871529	1.66248	1.96634	1.90071	2.22457	1.89285	1.94595	1.74241	3.55098	3.24724	4.53232	1.0934	1.2686	1.25559	-0.677192	0.00202037
Gh_A03G0986	PCG	17.6029	15.4948	20.1843	20.1126	18.8839	19.1173	29.0579	31.9774	31.9175	26.4115	26.0999	29.4114	31.1007	22.7739	30.7361	32.2352	29.2762	29.4269	Gh_A03G0987	0.220092	0.473914	0.138027	0.223772	0.483276	0.535104	0.100396	0.135277	0.30204	0.25691	0.285915	0.337521	0.362103	0.680557	0.314497	0.80933	0.849382	0.864209	0.107241	0.671896
Gh_A03G0993	PCG	0.750962	0.438028	0.958941	1.53399	1.07461	0.962193	1.66305	1.56562	2.91554	0.90452	0.89394	0.323788	1.17443	1.76124	0.13598	0.746965	0.378911	0.657998	Gh_A03G0992	0.004318	0.083589	0.005909	0	0	0.006692	0.006434	0	0.012369	0.039303	0	0	0	0	0	0	0.01447	0	-0.176585	0.483339
Gh_A03G1006	PCG	0.007383	0.008126	0.0094	0.005679	0.021472	0.006852	0	0.006899	0.012794	0	0	0	0.009094	0	0	0.00844	0.010704	0.000115	Gh_A03G1005	70.6155	70.7849	77.6389	86.9979	82.4488	76.5934	73.935	68.0813	72.4595	199.73	211.49	210.452	149.754	120.492	127.782	82.2199	83.7039	81.5142	-0.509576	0.0307592
Gh_A03G1030	PCG	31.8231	31.3868	31.3708	60.2537	45.5042	38.9368	40.0767	49.4565	50.0661	37.5569	44.4353	48.4132	51.1886	46.3903	43.821	40.6877	33.2907	34.7351	Gh_A03G1031	10.2128	9.42125	8.87277	12.2555	12.9752	11.1452	12.5774	15.0158	13.7051	9.33867	10.6069	11.6592	6.10896	7.0751	6.11332	12.8183	12.5825	13.2308	0.0922132	0.715919
Gh_A03G1035	PCG	0.983044	1.52793	0.898859	1.26936	1.37248	1.70132	0.308345	0.592173	0.392813	0.245292	0.176	0.237828	0.493183	1.09447	0.75297	0.275015	0.380131	0.252844	Gh_A03G1034	4.4882	5.28062	4.29945	2.00358	3.29015	5.27355	4.98389	4.8766	5.19299	6.6943	5.22222	5.57046	1.5359	1.57987	1.37027	4.95613	5.71946	5.13925	-0.340266	0.167085
Gh_A03G1044	PCG	0.175538	0.04571	0	1.43588	0.915203	2.39113	0.057725	0.063951	0.18809	0	0.06457	0.273058	5.35543	1.73478	4.90213	9.14065	8.56889	8.09804	Gh_A03G1043	0.784947	0.991367	0.912684	1.45055	2.44595	1.2302	0.602195	0.631258	0.515451	0.05042	0	0	0.033509	0.180367	0	0	0	0.031978	-0.41146	0.0898004
Gh_A03G1050	PCG	6.13597	5.91826	5.91726	4.10735	5.24191	7.12502	6.51158	6.60602	6.71283	6.31304	6.07728	6.82333	0.708578	1.34156	1.24661	8.01682	7.94972	7.5288	Gh_A03G1049	10.3178	11.0154	10.2571	24.3016	24.4157	20.6702	14.4398	17.1558	17.0527	17.6808	19.7576	19.3303	3.01347	4.32352	2.684	17.2962	16.9356	19.1158	0.683038	0.00178238
Gh_A03G1067	PCG	4.50142	4.63873	4.74758	4.17063	4.82449	4.86868	3.36406	3.94465	3.94968	3.16078	3.98356	3.72436	1.92231	2.03854	1.94944	2.39992	1.73659	1.95124	Gh_A03G1068	0.328141	0.186297	0.190277	0.167528	0.153697	0.592491	0.538519	0.464028	0.388358	0.181577	0.091301	0.180084	28.097	25.7652	71.1717	0.445904	0.799938	0.232617	-0.520721	0.0267146
Gh_A03G1080	PCG	1.0139	0.760743	0.768045	0.238114	0.188647	0.470223	0.346356	0.146755	0.274305	0.109166	0.106181	0.10337	0.031863	0.037495	0.075556	0.241506	0.315043	0.312795	Gh_A03G1079	19.7309	18.5827	16.2	14.1599	8.81855	12.8142	5.61957	6.20751	6.58127	11.0112	11.0345	11.0848	4.19105	3.63152	2.29944	8.17159	7.04863	7.74914	0.798588	7.08e-05
Gh_A03G1112	PCG	7.8988	9.31086	8.92959	12.9481	12.0309	13.5947	9.38721	8.1121	8.38921	7.88036	9.16451	10.4305	8.19308	7.48768	6.70497	12.1737	10.9521	12.3251	Gh_A03G1111	2.6602	2.85194	3.55157	4.04385	3.33103	2.90074	4.38289	3.83878	5.16978	2.20612	1.64996	1.63233	0.75076	0.836537	0.042937	2.96228	1.61055	2.09226	0.288684	0.245317
Gh_A03G1115	PCG	14.869	15.4888	15.4024	12.738	14.9113	18.8204	23.9293	24.1754	22.759	29.9493	24.2554	23.8243	12.4229	11.7526	11.8921	23.5336	22.6605	25.8796	Gh_A03G1114	2.07142	2.87003	2.1624	0.847874	1.31372	1.26492	1.58193	1.49611	1.30348	1.07646	0.993387	1.24935	0.619759	0.338889	0.569815	2.90496	2.81541	2.99169	0.336648	0.171936
Gh_A03G1116	PCG	2.86585	2.5305	2.51777	1.33733	1.80454	1.9166	2.11482	2.21042	1.81347	2.31671	2.21397	2.23174	0.422592	0.411766	0.232948	1.42022	0.996072	1.03286	Gh_A03G1117	5.00682	5.48139	5.39654	2.28718	3.28397	3.02417	3.43098	2.69613	2.71934	3.10611	2.34118	3.06204	1.2302	1.67402	1.01003	2.10209	2.39186	1.82415	0.841852	1.18e-05
Gh_A03G1124	PCG	2.12288	2.2403	1.70409	2.79282	2.93382	3.1584	3.23503	2.9445	3.84236	5.1199	5.38887	5.22291	2.97564	1.64192	1.76652	2.35279	3.70774	4.13183	Gh_A03G1123	4.4953	5.82333	5.25126	2.81859	2.91219	2.74043	2.80064	2.45173	2.65628	2.98268	2.92927	2.69306	0.391088	0.33894	0.284482	0.921839	0.783639	0.802052	-0.0434667	0.864024
Gh_A03G1134	PCG	0	0	0	0	0	0.110797	0	0	0	0.060049	0.058597	0	0.385097	0.646113	0.349783	1.28302	0.452821	0.717363	Gh_A03G1133	0	0	0	0	0	0	0	0	0.015231	0	0	0	0	0	0	0	0	0	-0.158215	0.53064
Gh_A03G1135	PCG	0.392698	0.441797	0.401168	0.853051	0.900628	1.09231	0.949304	0.519764	0.74276	0.273455	0.17363	0.205721	0.038839	0.221889	0.183176	0.051958	0.200593	0.213909	Gh_A03G1136	0.683528	0.659025	0.871475	0.67793	1.01285	0.70629	1.48134	1.57015	1.56575	1.47342	1.41955	1.29632	0.63123	0.748511	0.652482	1.74054	1.54074	1.97457	-0.1701	0.499797
Gh_A03G1138	PCG	0	0	0	0	0	0	0	0	0	0	0	0	0	0	0	0	0	0	Gh_A03G1139	5.68422	6.10639	5.48041	2.70446	4.27806	6.16021	5.08844	5.30715	5.45726	6.31806	5.54127	5.43453	1.99464	1.98107	2.22852	6.22502	6.91751	6.52176	NA	NA
Gh_A03G1141	PCG	1.01213	1.34975	1.59629	2.2785	2.78376	3.05654	3.68497	4.299	4.47157	5.22684	4.77875	3.86298	2.10575	1.7257	2.03873	1.81106	1.55611	1.69891	Gh_A03G1140	45.9713	40.8441	52.086	5.15044	4.35044	3.95352	55.9721	45.2758	48.2339	30.9312	33.7664	33.5492	17.2196	12.915	19.9546	1.50789	0	0.364789	0.341348	0.165652
Gh_A03G1146	PCG	18.1766	18.5531	18.7908	12.9319	13.11	13.5956	20.51	20.7667	21.11	19.3961	18.0907	16.8514	4.03448	3.73937	3.00288	16.7188	20.6158	20.5832	Gh_A03G1145	1.23775	1.90054	0.934984	0.674011	1.13396	1.28156	0.771152	0.67834	0.634103	0.460659	0.181775	0.269111	0.065618	0.220782	0.279917	0.213823	0.320091	0.414299	0.297887	0.22991
Gh_A03G1155	PCG	8.0957	9.31649	7.65029	6.60215	6.95972	6.62038	8.48488	7.36285	8.9093	9.98678	10.457	9.92046	4.24894	4.97596	4.85085	9.02968	9.51312	8.76648	Gh_A03G1154	1.33523	1.17232	1.39689	2.08468	1.66266	1.96985	1.07668	1.3335	1.1038	1.30457	1.57402	1.32136	0.216099	0.380522	0.144475	1.06539	0.918897	0.791735	0.401923	0.0982534
Gh_A03G1165	PCG	0.29744	0.222869	0.410782	0.161198	0.131102	0.185552	0.050716	0.102565	0.072837	0.120532	0.188559	0.227782	0.021948	0	0	0	0.00732	0	Gh_A03G1164	11.085	12.5917	12.2019	6.7013	8.63885	11.1763	12.6143	12.1288	13.1834	16.1379	14.2125	15.4072	5.43417	5.02607	6.10912	16.5768	18.6143	18.7447	0.0174907	0.945082
Gh_A03G1166	PCG	0.094841	0.28476	0.143061	0.606235	0.406843	0.418705	0.243783	0.34165	0.291351	0.838558	0.439461	0.423142	0.019402	0.15751	0.083349	0.065996	0.107895	0	Gh_A03G1167	1.25862	1.65542	0.598486	5.29399	3.18681	3.08299	0.935344	6.24797	5.0858	5.26583	6.12367	4.00242	2.2326	3.61391	1.70722	2.61539	1.08596	0.579655	0.703243	0.00113058
Gh_A03G1168	PCG	0.061588	0.180805	0.06712	1.71611	1.67145	1.59442	0.916368	0.443839	0.393933	0.972534	0.751914	0.370345	0.141221	0.449922	0.354956	0.281414	0.07948	0.073675	Gh_A03G1167	1.25862	1.65542	0.598486	5.29399	3.18681	3.08299	0.935344	6.24797	5.0858	5.26583	6.12367	4.00242	2.2326	3.61391	1.70722	2.61539	1.08596	0.579655	0.436191	0.070354
Gh_A03G1169	PCG	3.03457	3.44033	4.07076	2.83347	1.53112	2.20079	1.05119	2.22281	0.896401	3.01186	2.34257	2.16538	3.13867	4.07195	2.26639	0.748213	0.880209	0.486124	Gh_A03G1170	9.26411	8.57422	8.21674	11.1625	12.5731	12.5973	11.8596	11.071	11.5989	9.73767	11.914	10.3811	37.6348	34.5002	36.9216	11.7098	14.0694	13.177	0.241902	0.333499
Gh_A03G1201	PCG	0.389935	0.64834	0.595381	0.582754	0.804091	1.0302	0.440692	0.814323	0.210041	0.861513	0.705755	0.613493	0.91035	0.844636	0.62611	0.487374	0.463666	0.479415	Gh_A03G1202	8.323	8.22599	9.01052	6.53285	7.37884	6.85604	5.11811	4.86386	5.07001	7.4626	7.42675	6.69064	3.94567	4.4294	4.38344	12.8601	14.4164	15.7307	-0.352753	0.151059
Gh_A03G1211	PCG	14.5623	17.6305	14.5673	51.7072	46.6362	43.1887	64.6007	61.5022	59.1419	50.6025	51.1462	52.7862	42.5273	40.852	45.2572	46.3088	45.8397	46.2023	Gh_A03G1210	19.173	16.3711	20.0606	65.4024	52.0499	47.9182	31.5982	29.5213	34.6203	19.6627	25.5131	24.1345	52.4039	51.8752	49.171	42.3584	37.3919	37.2872	0.332771	0.177239
Gh_A03G1220	PCG	0.422797	0.062866	0.058089	0.027256	0.034486	0	0.006583	0.063861	0.284228	0.077762	0.049843	0.012831	0.545043	1.09866	0.879319	0.016026	0	0.170662	Gh_A03G1219	88.478	88.7206	88.9241	59.4752	60.9662	57.6482	24.6518	25.6357	28.2753	12.6318	13.0712	12.6791	73.7577	84.7728	71.233	242.736	245.18	235.944	-0.0399815	0.874842
Gh_A03G1246	PCG	0.948834	1.90016	0.772115	0.923449	1.14053	1.12978	0.762983	0.978372	1.94957	1.0716	1.08682	1.59104	0.338541	0.143478	0.670788	0.943664	0.902326	1.16706	Gh_A03G1245	1.95493	2.17443	2.03242	1.97429	3.24282	3.59793	2.31821	2.18157	2.58763	2.73913	2.91005	3.22174	2.56335	1.90936	2.09743	2.19647	1.9747	2.82355	0.368117	0.132831
Gh_A03G1255	PCG	0.97999	0.809699	0.567587	1.01578	0.648927	1.29394	1.25535	1.30294	0.872305	0.580966	0.473557	0.610323	1.39542	1.18186	1.23007	0.252764	0.586428	0.453542	Gh_A03G1254	0.018361	0.055194	0.014368	0.033221	0	0.053677	0.184201	0.023145	0	0.056156	0.086399	0.075535	0	0.038119	0	0	0	0	0.177379	0.481343
Gh_A03G1267	PCG	10.0521	9.69194	8.99309	4.20894	7.36737	9.19538	9.73479	9.75262	9.58844	11.4427	11.4121	11.4742	6.4941	7.46188	6.16772	10.4807	12.0981	11.7007	Gh_A03G1268	3.59003	3.72251	3.28664	4.94137	5.35214	6.92517	5.54504	7.29676	6.6227	5.67989	5.48266	5.19313	0.924616	0.899556	0.609177	1.8071	1.85185	1.79008	0.187268	0.456819
Gh_A03G1270	PCG	2.31119	2.73779	2.55881	1.09849	2.39983	2.86631	3.5259	2.97091	2.63069	3.8695	3.71423	2.62088	0.0814	0.505132	0.294107	2.56428	2.4651	2.81473	Gh_A03G1269	14.4259	13.208	12.4243	16.5778	18.7587	18.9133	16.9008	17.8928	15.5784	19.6635	18.7331	20	0.672791	0.867618	0.746162	4.94534	5.42034	5.97699	0.711553	0.000927574
Gh_A03G1271	PCG	2.28163	1.41525	2.13887	0.360215	0.879771	0.623685	1.37471	1.36897	1.70695	2.48886	1.43538	1.27444	4.02196	0.974031	1.01055	0.929824	1.78935	0.607565	Gh_A03G1272	0.581371	0.725667	0.555822	0.819823	1.14092	1.18962	1.71683	1.53335	1.6995	1.32675	1.46392	1.16778	7.29651	5.7872	6.16587	3.92637	3.94106	3.89193	0.241123	0.335106
Gh_A03G1283	PCG	3.36164	3.41608	3.37559	2.20253	2.57604	2.64003	2.89838	3.20098	3.5112	3.42579	3.74256	3.70964	1.96917	1.85901	2.38705	1.9163	1.59193	2.34477	Gh_A03G1284	21.2156	19.8187	21.6735	18.7366	18.2338	19.1435	15.7587	17.4983	16.9167	19.0086	16.6892	16.5435	2.41969	3.12128	3.81059	23.8659	20.9889	21.7971	0.295973	0.233061
Gh_A03G1314	PCG	0.19163	0.432605	0.129758	0.035259	0.340527	0.106212	0.187885	0.210681	0.062529	0.022472	0.113767	0.275657	0.054344	0.122118	0.214618	0.211699	0.040317	0.107744	Gh_A03G1315	12.2178	10.8796	14.1132	13.4985	12.7094	14.3449	22.6663	21.7865	20.3998	15.3327	14.7344	13.0146	17.1775	14.773	17.4316	6.81741	6.09686	6.93682	-0.072573	0.774745
Gh_A03G1321	PCG	0.021907	0	0	0.063542	0.026322	0.064161	0.003777	0.059533	0.103658	0.063946	0	0.057037	0.0174	0.036761	0.030474	0	0.016057	0.097521	Gh_A03G1320	0	0.038184	0	0	0	0	0	0	0	0	0	0.020587	0	0	0	0	0.035321	0	-0.243109	0.331017
Gh_A03G1322	PCG	0.050842	0.064193	0.076797	0.045632	0.034516	0.047165	0.018887	0.0485	0.039563	0.064154	0.045076	0.027791	0.062988	0.139464	0.016712	0.053893	0.032715	0.038432	Gh_A03G1323	1.08477	0.604503	0.529945	7.83032	8.3142	8.31527	9.264	8.85643	7.86692	11.223	10.3632	10.1609	2.2795	1.98629	2.40234	5.86704	6.00352	5.75782	-0.429833	0.0750236
Gh_A03G1327	PCG	0	0	0	0	0	0	0	0	0	0	0	0	0	0	0	0	0	0.027793	Gh_A03G1326	0	0	0	0	0	0	0	0.006408	0	0	0	0	0	0	0	0	0	0	-0.0588235	0.816654
Gh_A03G1333	PCG	1.67137	1.56163	1.82552	0.782539	0.658075	0.957924	2.13851	1.55136	2.12454	0.697831	1.23208	1.13999	0.895283	0.462404	0.609948	0.298665	0.522707	0.468779	Gh_A03G1332	6.97047	8.67222	9.01358	20.8605	20.0782	17.1677	33.4257	33.2782	35.9091	36.083	42.0707	36.8543	138.085	198.9	151.831	16.8333	21.8132	19.9673	-0.328409	0.183336
Gh_A03G1380	PCG	6.28793	6.01559	6.28815	3.91426	5.11279	8.02884	5.89564	7.44567	7.34779	7.52286	6.59762	8.3459	4.06071	4.08288	4.52859	5.57898	6.26396	6.01314	Gh_A03G1381	2.7612	2.34981	3.05108	1.28194	1.77225	1.20014	1.19006	1.15341	1.11998	1.60643	1.56082	1.61263	0.113399	0.081789	0.090851	0.579307	0.305356	0.555308	0.383244	0.116444
Gh_A03G1401	PCG	0	0	0	0.02202	0.064519	0	0	0	0	0	0	0	0	0	0	0	0	0	Gh_A03G1402	9.81198	8.84435	8.98858	8.82092	8.7483	8.48957	6.31384	7.15822	7.14725	6.5229	6.69571	6.50916	2.52063	4.11988	1.88046	5.78724	6.42734	6.18948	0.303249	0.221227
Gh_A03G1407	PCG	1.37306	0.625909	0.471109	0.336289	0.378257	0.059742	1.62927	1.14212	1.24803	0.149545	0.084554	0.136724	0	0	0.268249	0	0	0.061914	Gh_A03G1408	0.333323	0.098993	0.460059	0.717755	0.566042	0.256454	0.439107	0.949225	0.327449	0.549132	0.077038	0.525347	0.132626	0	0	0	0	0	0.449198	0.0614746
Gh_A03G1414	PCG	0	0	0.043119	0	0.023618	0	0.031112	0.134565	0	0	0	0	0.038268	0.059449	0.163247	0.073663	0.072498	0	Gh_A03G1413	0	0	0	0	0	0	0	0	0	0	0	0	0	0	0	0	0	0	NA	NA
Gh_A03G1416	PCG	216.289	221.421	219.395	256.166	228.515	209.398	199.648	175.232	177.342	216.751	238.233	223.77	393.955	424.418	400.417	414.642	421.853	410.683	Gh_A03G1417	0.705233	0.588812	0.934013	0.264276	0.672607	0.982425	1.07868	0.679612	1.47187	0.512895	0.644974	0.267976	0.112201	0.216169	0.064899	0.024541	0.234383	0.050358	-0.798808	7.02e-05
Gh_A03G1425	PCG	3.89034	4.68724	4.30333	5.00709	5.29643	4.27178	3.24538	3.50766	2.59085	3.35986	3.59973	3.80462	1.19929	1.53901	2.82982	5.30357	5.28878	4.40461	Gh_A03G1426	13.7525	12.7898	14.1235	16.9488	14.4137	14.8779	17.8529	20.2264	18.1959	13.45	12.7523	14.6235	248.281	254.116	253.609	44.2515	36.6024	38.0341	-0.70063	0.00120155
Gh_A03G1432	PCG	43.1311	40.6395	40.374	56.1896	55.6927	48.1165	28.3226	27.6019	27.1585	52.502	55.2016	58.155	8.05986	12.816	7.7229	5.4142	3.95142	4.82037	Gh_A03G1431	1.02905	0.493812	0.785832	0.444307	1.30973	0.308772	0.398928	0.271783	0	0	0.043979	0	46.991	57.9059	49.1201	0.096537	0	0.474946	-0.493216	0.0375362
Gh_A03G1437	PCG	0	0	0	0.029972	0	0	0	0.05068	0	0	0	0	0.020113	0.18506	0	0	0	0	Gh_A03G1436	0.218679	0.428174	0.294353	0.227212	0.11384	0.092568	0.160073	0.375386	0.117145	0.408274	0.635922	0.425611	0.349624	0.17794	0.422807	0.362172	0.427445	0.287658	-0.200351	0.425377
Gh_A03G1438	PCG	3.3625	3.21847	3.60919	0.845612	0.844644	0.984998	1.08755	0.928745	1.15419	0.790099	0.91606	1.0124	2.69527	2.79512	1.89684	11.5999	13.7486	15.4835	Gh_A03G1436	0.218679	0.428174	0.294353	0.227212	0.11384	0.092568	0.160073	0.375386	0.117145	0.408274	0.635922	0.425611	0.349624	0.17794	0.422807	0.362172	0.427445	0.287658	0.152487	0.545809
Gh_A03G1442	PCG	20.5132	21.8945	20.9113	24.6459	22.2677	19.4469	23.0227	22.4933	24.508	23.4529	23.7303	23.4585	16.2589	17.5156	13.9081	24.0987	23.8254	26.4924	Gh_A03G1443	0.649849	1.17424	0.918337	3.4453	3.07492	2.0975	1.77966	2.11147	2.57916	1.58101	1.92759	1.8897	0.886648	1.24543	0.820288	0.989605	0.56321	0.743335	0.3211	0.193861
Gh_A03G1449	PCG	0	0	0	0	0	0	0.031192	0	0.004807	0	0	0	0	0	0	0.008381	0.017602	0.0075	Gh_A03G1450	10.5106	11.0022	10.7323	6.06037	6.64503	6.98756	9.7467	8.08147	7.6784	9.77565	8.99709	9.55903	2.98962	2.21012	1.85075	10.4307	8.46224	12.8594	0.263645	0.290468
Gh_A03G1467	PCG	0.601065	0.630391	0.280083	1.04378	0.969491	0.51016	0.943478	1.58934	0.748332	0.995188	1.1702	1.30612	0.141002	0.053442	0.116812	1.27555	1.14634	0.66512	Gh_A03G1469	12.9122	14.0766	11.7062	13.6933	11.1125	12.1234	8.03749	7.95122	8.33368	13.0021	12.8259	16.5484	2.5253	1.83459	1.86831	1.90472	1.97719	2.27365	0.306302	0.216378
Gh_A03G1475	PCG	5.22476	5.07733	5.08974	2.52377	3.66886	4.02657	4.58568	4.2527	4.20717	5.19667	4.39053	4.31821	1.05587	1.50367	1.2503	4.65135	4.74883	4.92926	Gh_A03G1474	9.38443	11.7865	11.0141	11.4798	12.0725	12.0522	9.73014	9.02293	9.81473	11.4297	11.1991	10.5235	1.77775	3.79773	2.56659	5.16761	5.64894	5.58197	0.600522	0.00840755
Gh_A03G1517	PCG	0	0	0	0.529676	0.894056	0.555132	0.196721	0.098411	0.379791	0.125502	0.13062	0	14.5508	18.2155	15.6219	0	0	0.048454	Gh_A03G1518	11.127	9.02794	9.60479	2.60028	3.3713	4.20643	5.65609	6.76159	6.19064	6.0948	5.7138	5.51898	0.16219	0.33593	0.318067	6.11556	4.24714	3.63454	-0.721904	0.000718078
Gh_A03G1561	PCG	6.1216	6.76659	5.88325	2.06991	3.44155	3.5934	4.11653	4.72672	3.50633	5.11188	4.29008	4.06139	1.38233	1.12049	1.13986	5.41849	5.6234	5.46652	Gh_A03G1560	14.6668	14.3512	13.1995	10.1565	14.2585	16.2299	27.6294	24.4264	25.0198	25.7455	25.4116	25.2697	11.4189	9.633	9.60128	21.2349	19.7246	21.8863	0.439695	0.0678735
Gh_A03G1589	PCG	0.130683	0	0	1.34079	1.1435	1.10762	0.207628	0.442637	0.261901	0	0	0	0.692778	0.347746	0.382246	0	0	0.910404	Gh_A03G1590	0.995677	0.810006	0.752463	0.526432	0.115349	0.136712	0.108878	0	0.087175	0.028299	0.574154	0	0	0	0	0.756628	0.316053	0.282344	-0.267927	0.28241
Gh_A03G1639	PCG	7.06404	6.74184	6.35961	5.08996	4.81013	3.79613	2.91161	3.20557	3.53105	2.79794	3.8097	5.07741	22.0162	32.345	17.1027	0.514653	0.329084	0.67306	Gh_A03G1640	10.0082	9.29943	9.54761	15.1604	13.4069	8.89219	8.50489	7.91817	8.71622	7.10018	8.36257	9.40531	5.13464	7.28008	4.47798	6.76819	6.80115	6.02001	-0.277041	0.265724
Gh_A03G1652	PCG	8.78776	8.99366	8.93762	13.0002	11.6575	10.1307	7.72597	8.27753	8.64091	5.05867	3.58092	5.34031	33.2719	41.2456	45.9672	7.24114	6.654	6.88685	Gh_A03G1653	28.1777	28.2854	29.2205	15.0582	18.0987	19.0403	50.1245	50.6845	53.4406	24.457	22.1427	24.0315	30.8198	33.6685	31.7518	34.8462	36.1351	37.5395	-0.00975104	0.969368
Gh_A03G1718	PCG	1.11906	1.18132	0.977779	3.93433	3.46762	3.61105	0.844117	0.891674	0.991985	0.517325	0.456669	0.447983	9.45709	19.6906	10.0163	5.95298	6.37383	6.34201	Gh_A03G1717	0.101518	0.382593	0.34526	2.44569	1.86257	2.69681	0.200191	0.212377	0.397188	1.53437	1.24385	0.798965	0.486956	0.200105	0.35719	1.4334	2.37386	1.99461	-0.0419136	0.868842
Gh_A03G1751	PCG	7.74136	7.19369	8.27989	9.86714	9.05405	9.35445	8.79987	10.2678	9.27408	6.74105	7.24276	8.94739	8.76504	11.8435	8.83312	26.2072	23.8883	21.8346	Gh_A03G1752	8.64383	9.37504	8.63695	11.2515	14.0059	14.2461	14.8053	14.5127	14.2928	15.2723	15.2112	15.9592	8.99025	7.45637	8.79066	14.1877	17.0867	15.9609	0.384204	0.115455
Gh_A03G1784	PCG	0	0	0	0	0	0	0.459737	0.312695	0.223786	0	0	0	0	0	0	0	0	0	Gh_A03G1783	1.02519	2.31123	1.90879	0.571321	0.283438	0.291439	3.5687	4.51301	5.20071	0.664169	1.0564	1.95385	0	0.449299	0	0.546624	0.251504	0.295799	0.791494	9.12e-05
Gh_A03G1846	PCG	0	0	0	0	0	0	0	0	0	0	0	0	0.061371	0.149583	0.130899	0	0	0	Gh_A03G1845	0.128104	0.181983	0.368066	0.812986	1.02736	0.679531	0.359483	0.273069	0.202092	0	0	0	0.01741	0.566346	0.111951	0	0.007849	0	0.0420029	0.868565
Gh_A03G1902	PCG	0	0	0	0	0	0	0	0	0	0	0	0	0	0	0	0	0	0	Gh_A03G1901	0	0	0.065543	0	0	0	0	0	0	0	0	0	0	0	0	0	0	0	NA	NA
Gh_A03G2017	PCG	1.59864	1.02258	1.89248	0	0.407456	0.149539	11.4211	9.91844	13.4857	2.06787	3.18955	2.9926	6.22548	7.6955	12.2142	0	0.076388	0	Gh_A03G2018	12.2999	12.2108	11.5824	7.92789	10.0718	10.7723	9.9503	9.0826	9.39787	10.1144	10.4138	10.8357	11.8134	12.1449	13.2575	10.8602	11.1793	11.2553	0.0033508	0.989472
Gh_A03G2047	PCG	0.528323	0.253024	0.29276	0.226763	0.359949	0.279409	0.21644	0.318886	0.1812	0.276749	0.315806	0.196901	0.050375	0.020764	0.025172	0.160251	0.08218	0.198732	Gh_A03G2046	1.28567	0.989333	1.25144	1.43245	0.7944	1.52766	0.557862	0.584749	1.27599	0.206827	0.181345	0.399725	0.426072	1.1214	0.225012	0.662677	0.918383	0.66302	0.23015	0.35822
Gh_A03G2065	PCG	11.9246	9.51853	9.97872	16.9941	13.4293	13.9778	14.2617	14.2806	13.4659	9.90011	11.17	9.27047	10.7012	15.7303	14.3098	12.7461	12.9389	11.4793	Gh_A03G2066	1.33309	1.90532	1.61515	1.66796	1.31154	1.53961	0.720534	1.14505	1.20122	1.2332	0.585379	1.20846	3.90615	4.97879	5.17997	1.81214	1.36776	1.02045	0.26378	0.290212
Gh_A03G2075	PCG	7.91792	6.35521	8.50344	17.3652	13.0117	12.7174	8.49862	9.33089	7.33457	6.79247	6.90581	9.13006	5.60024	4.88009	1.85399	6.35191	6.46411	6.7666	Gh_A03G2074	1.24494	1.17708	1.38847	0.213315	0.391179	0.517833	0.532106	0.791329	0.455566	0.657338	0.669969	0.705712	0.028728	0.036333	0.032716	0.056366	0.094934	0.243747	0.138265	0.584286
Gh_A03G2111	PCG	9.18714	9.83132	8.56345	20.3639	18.1483	16.6547	20.1274	16.854	18.0976	5.49438	6.8718	6.93067	9.42904	12.1655	11.8696	11.3384	9.99048	10.575	Gh_A03G2110	5.52272	5.25844	5.40603	5.28843	5.93663	4.95982	6.53134	6.41089	6.73393	6.08313	5.80259	6.50523	0.624291	0.813454	0.675098	4.90619	6.01267	5.10543	0.153882	0.542097
Gh_A03G2118	PCG	0.029728	0.17421	0	0	0	0	0.109669	0.026305	0.135637	0.026646	0	0	0.035962	0	0.03861	0	0	0	Gh_A03G2119	25.84	28.3709	28.1069	28.8981	29.1051	32.7334	20.1953	24.0811	23.834	26.4165	24.6508	28.5017	9.79824	10.714	10.069	32.5243	33.8974	34.3359	-0.178454	0.478647
Gh_A03G2138	PCG	0.000635	0.005193	0.185483	0.00071	0.004126	0	0	0.202268	0.009139	0	0.113846	0.786696	0.00232	0.055512	0.163915	0.295651	0.087829	0.038094	Gh_A03G2140	0.37776	0.296305	0.412722	1.25509	0.92981	1.49355	0.671154	0.306843	0.37414	0.405598	0.632592	0.673628	0	0.15598	0.104164	0.465371	0.48192	0.322289	-0.0370644	0.883913
Gh_A03G2139	PCG	0.91847	0.744604	0.905868	11.9119	12.705	12.677	1.32612	1.84585	1.49725	2.59465	2.24438	2.21517	0.063203	0.092136	0	1.95434	2.73502	2.67832	Gh_A03G2140	0.37776	0.296305	0.412722	1.25509	0.92981	1.49355	0.671154	0.306843	0.37414	0.405598	0.632592	0.673628	0	0.15598	0.104164	0.465371	0.48192	0.322289	0.891688	6.75e-07
Gh_A03G2143	PCG	0	0.111107	0	0	0.05033	0	0	0.008597	0	0	0.04556	0.126857	0	0	0	0.0837	0	0.022129	Gh_A03G2142	1.7589	1.77881	2.43244	1.09078	0.818023	0.654305	0.482124	0.672504	0.645089	0.706883	0.494412	0.502411	0.348544	0.444112	0.262107	1.55201	1.38889	1.80748	0.12552	0.619701
Gh_A03G2153	PCG	0	0	0	0.698628	0.572062	0.365665	0.069605	0.111463	0	2.69111	3.16029	2.3564	5.80341	4.30303	2.03406	0.141415	0.015997	0.04836	Gh_A03G2154	493.378	479.342	469.247	982.18	702.266	592.352	167.123	158.097	164.461	192.547	217.974	214.789	185.429	299.218	219.511	761.637	782.883	767.121	-0.463989	0.0524254
Gh_A03G2160	PCG	6.52296	5.7217	5.41086	5.1989	4.50988	5.75669	6.32187	6.0762	6.47386	5.6288	5.92086	5.36431	0.346393	0.722471	0.478895	5.53171	4.61053	4.19926	Gh_A03G2161	0.017144	0.024652	0.055419	0.143397	0.141555	0.12527	1.44654	1.03825	0.454048	0.027827	0.067539	0	0.426782	0.21096	0.143098	1.57714	1.03174	0.921421	0.128843	0.610386
Gh_A04G0030	PCG	23.9328	23.9421	23.6119	12.1886	11.334	8.91107	55.2176	59.1759	59.2702	15.2559	14.3704	15.7304	5.11966	3.29692	2.55254	20.5803	22.3098	19.142	Gh_A04G0029	1.27221	1.40817	1.41788	0.923991	1.3411	1.36398	1.36885	1.33726	0.855311	1.23893	1.23991	0.941918	0.225224	0.632105	0.28173	0.936437	1.2509	0.99389	0.398965	0.100988
Gh_A04G0061	PCG	0	0	0	0	0.010439	0.044429	0.016796	0.013021	0	0	0	0	0.033267	0.021114	0.042347	0.111827	0.261803	0.361048	Gh_A04G0060	0.335025	0.219898	0.335195	0.624082	0.613096	0.34904	0.277868	0.115183	0.315141	0.023355	0.00351	0	0	0.017553	0	0.563153	0.277307	0.244082	0.0899301	0.722687
Gh_A04G0062	PCG	0.007316	0	0.035311	0	0.024478	0	0.056773	0.050395	0.051753	0.016903	0.010972	0	0.100468	0.072128	0	2.53412	1.97826	2.61037	Gh_A04G0063	0	0	0	0	0	0.001221	0.012441	0.005988	0	0	0	0	0	0	0	0.197924	0.22348	0.337099	0.972854	1.36e-11
Gh_A04G0064	PCG	0	0	0	0	0	0	0	0	0	0	0	0	0	0	0	0	0	0	Gh_A04G0065	0.160321	0.188217	0.452262	0.225241	0.342412	0.388665	0.065662	0.403126	0	0	0	0	0	0.077863	0	0.045142	0.034607	0.004821	NA	NA
Gh_A04G0082	PCG	6.05842	5.92366	4.45706	3.45866	5.60524	5.79436	3.83947	3.36994	3.60942	5.74502	6.8053	6.83735	5.82986	6.05939	6.18073	7.39013	7.72853	6.47244	Gh_A04G0083	13.2859	15.1894	14.7299	21.8504	20.4958	18.5574	18.6867	22.2978	21.333	28.211	26.7551	27.7573	14.4333	17.1518	10.6712	16.4785	15.0347	16.2955	-0.148263	0.557119
Gh_A04G0092	PCG	0.049851	0.039568	0	0	0	0	0	0	0	0	0	0.021012	0.036671	0	0.041389	0	0	0	Gh_A04G0091	0.054624	0.105336	0.150507	0.274507	0.456578	0.430286	0.28965	0.185082	0.349309	0.318351	0.59013	0.146305	0.518716	0.622376	0.360337	0.268179	0.030118	0.285226	-0.242742	0.33177
Gh_A04G0154	PCG	4.11722	4.13328	4.02081	2.05883	2.24789	2.3209	2.338	2.39042	2.15591	2.93609	2.6982	2.93931	0.672311	0.831304	0.712234	0.937539	0.726779	0.778377	Gh_A04G0153	3.71947	4.82858	3.65327	1.79876	3.3024	3.89339	3.36523	3.47355	2.9555	3.84544	3.64923	2.9737	1.73951	1.6578	1.26107	2.55303	1.58519	1.8277	0.865415	3.52e-06
Gh_A04G0155	PCG	1.56249	1.42992	1.56777	2.60205	2.94246	3.10304	1.10076	0.855003	1.05815	0.344516	0.420328	0.230757	0.328807	0.306742	0.137411	0.878742	0.540701	0.603635	Gh_A04G0157	0	0	0	0	0.041413	0	0	0	0	0.03036	0.009919	0.012409	0	0	0	0.152095	0.02589	0.111323	-0.106539	0.673931
Gh_A04G0156	PCG	0.023572	0	0	0.131335	0.061158	0	0	0	0	0	0.01032	0.049575	0	0.112345	0	0.25628	0	0.020134	Gh_A04G0157	0	0	0	0	0.041413	0	0	0	0	0.03036	0.009919	0.012409	0	0	0	0.152095	0.02589	0.111323	0.616184	0.0064685
Gh_A04G0162	PCG	1.89641	2.23775	2.18779	1.35709	2.12644	2.50546	0.786925	0.967922	0.955279	0.6786	0.673731	0.534875	0.147423	0.202857	0.242005	0.417945	0.51706	0.5936	Gh_A04G0161	13.647	13.6341	12.8333	12.5478	16.4484	14.831	22.8087	25.2115	24.384	18.8363	20.2645	21.0372	7.51682	7.89826	8.10523	20.8504	21.1177	18.7735	-0.0737031	0.771325
Gh_A04G0170	PCG	3.77707	3.44366	3.3659	7.14357	7.54699	5.929	4.12236	3.13523	3.51873	2.06998	3.28065	3.3198	3.09492	2.52092	1.74115	2.55773	2.30358	2.31429	Gh_A04G0171	0	0	0	0	0	0	0	0	0	0	0	0	0	0	0	0	0	0	NA	NA
Gh_A04G0184	PCG	0.306529	0.435819	0.201489	0.366937	0.284281	0.617902	0.034767	0.020081	0.087262	0	0.063083	0	0	0	0	0	0.173038	0.061537	Gh_A04G0186	1.26881	1.26932	1.43329	0.893923	1.07364	0.908209	0.753568	1.0106	0.837586	0.409318	0.66396	0.702867	0.047573	0.201665	0.025235	0.298309	0.633236	0.499147	0.630388	0.0050395
Gh_A04G0185	PCG	0	0.009175	0.005121	0	0	0	0	0.004856	0	0	0.006386	0	0.006661	0	0	0.006099	0.006147	0.00625	Gh_A04G0186	1.26881	1.26932	1.43329	0.893923	1.07364	0.908209	0.753568	1.0106	0.837586	0.409318	0.66396	0.702867	0.047573	0.201665	0.025235	0.298309	0.633236	0.499147	0.0365732	0.885441
Gh_A04G0198	PCG	1.94189	1.62906	2.09932	3.00625	4.06112	4.84046	2.46079	2.22987	2.15041	0.780097	0.773401	0.79357	0.192787	0.953747	0.200662	1.18432	0.779498	0.980699	Gh_A04G0197	11.6981	10.8456	13.1893	4.82707	4.94515	4.05548	2.76466	3.39589	3.02908	4.32412	3.2147	3.16692	0.248028	0.303881	0.265614	2.6778	1.92498	2.6084	0.310014	0.210577
Gh_A04G0202	PCG	15.9962	15.6966	16.8704	33.5352	31.2653	23.9751	23.0716	24.2084	27.0292	10.2366	15.2838	14.4673	14.2153	14.8361	11.4006	16.3213	12.2222	9.81382	Gh_A04G0201	0.662532	0.741486	0.500084	0.763022	0.567601	0.826881	0.256388	0.433643	0.421206	0.400166	0.418205	0.293604	0.106958	0.284985	0.263974	0.52286	0.548411	0.778177	0.264957	0.287984
Gh_A04G0207	PCG	0.197151	0.124894	0.213023	1.12054	1.15267	0.838915	1.23552	0.911241	1.09039	0.669526	0.543895	0.501702	0.060845	0.212721	0.198037	0.677557	0.651804	0.491983	Gh_A04G0206	0.657098	0.767171	0.823624	1.00791	1.28425	0.69547	0.629997	0.750736	1.00496	0.511746	0.938727	1.03777	0.646063	0.787933	0.746833	0.453873	0.531008	0.66588	0.304236	0.219652
Gh_A04G0228	PCG	0	0	0.032463	0.029227	0.147277	0	0.040346	0	0.078565	0	0	0	0	0	0	0	0	0.049988	Gh_A04G0227	0	0	0	0	0	0	0	0	0	0	0	0	0	0	0	0	0	0	NA	NA
Gh_A04G0235	PCG	43.696	39.1845	42.5783	67.4111	70.0541	65.4409	59.557	60.2633	57.6276	69.3468	74.3958	76.708	172.324	177.874	176.617	255.743	243.068	236.002	Gh_A04G0236	14.4374	14.8316	13.1686	29.2145	38.4685	39.3958	24.2094	23.1596	23.8505	37.128	34.8799	33.0266	34.5305	28.4548	31.9774	38.0319	42.4638	42.9517	0.623707	0.00567566
Gh_A04G0238	PCG	1.94292	4.59322	4.79284	3.51485	3.01163	2.5251	19.481	19.2973	21.0523	6.64921	8.80473	9.8719	2.38332	2.70695	3.78147	2.28437	4.23725	2.70461	Gh_A04G0237	2.75507	2.98708	3.0717	2.88569	3.96956	2.68104	4.32021	4.11733	4.46546	4.48682	3.32989	4.04044	3.26621	2.88784	1.3581	4.74146	3.1253	5.30294	0.38789	0.111713
Gh_A04G0239	PCG	33.4499	33.5955	37.3039	32.2544	27.2388	27.4979	33.092	32.2023	36.5094	15.552	17.105	15.9731	13.2664	20.0451	11.7978	28.8431	28.8037	30.2613	Gh_A04G0241	0	0	0.0536	0	0	0	0.044767	0.074769	0	0	0	0	0	0	0	0	0	0	0.40624	0.094359
Gh_A04G0240	PCG	173.867	189.562	166.124	223.489	204.415	189.748	74.3856	73.5501	75.6342	118.306	117.539	117.858	2.68202	8.61706	5.11384	48.5011	53.1429	52.302	Gh_A04G0241	0	0	0.0536	0	0	0	0.044767	0.074769	0	0	0	0	0	0	0	0	0	0	-0.0176453	0.944597
Gh_A04G0250	PCG	0.039859	0	0	0.009522	0.028037	0.010641	0.022701	0	0.033775	0	0	0	0.015351	0	0.060064	0	0	0	Gh_A04G0249	0	0	0	0	0	0	0	0	0	0	0	0	0	0	0	0	0	0	NA	NA
Gh_A04G0251	PCG	12.5996	13.6193	14.4049	14.0574	10.5607	9.92539	10.8657	11.5773	13.9995	9.70383	9.91983	9.69686	5.23249	4.98248	4.94311	8.18484	8.66535	8.90762	Gh_A04G0252	1.62685	1.53383	2.60949	1.22857	1.01594	0.935514	2.0229	1.1017	1.49071	0.735519	0.638126	0.726557	4.60708	4.07534	3.55569	1.01379	1.8953	4.69618	-0.542589	0.0199889
Gh_A04G0273	PCG	0	0	0	0	0	0.04956	0	0	0	0	0	0	0.209816	0	0.317306	0	0	0	Gh_A04G0274	0	0	0	0	0	0	0	0	0	0	0	0	0	0	0	0	0	0	NA	NA
Gh_A04G0280	PCG	0.70363	0.65026	0.687834	0.253933	0.247197	0.467553	0.164127	0.102252	0.059183	0.063961	0.069457	0	0.028903	0	0.060617	0	0	0.027119	Gh_A04G0281	6.56998	4.88286	5.17634	4.12413	4.4137	4.63416	8.52921	9.09179	10.3539	8.22829	8.2016	7.3332	1.04253	0.958479	0.833302	0.961542	0.818897	1.03121	0.172465	0.493766
Gh_A04G0283	PCG	1.2897	0.953455	1.02809	0.997227	1.61377	1.48324	1.63998	1.87062	1.64717	1.38374	1.16704	1.74092	3.24954	3.40144	3.34557	0.885913	0.932518	0.98613	Gh_A04G0282	2.91076	2.43431	2.49379	1.31551	1.46637	1.63082	2.2283	1.88518	1.9669	2.08062	2.40137	2.38949	0.328274	0.473071	0.287162	2.12855	1.71996	2.06197	-0.814818	3.82e-05
Gh_A04G0289	PCG	0	0	0	0.008056	0.147398	0.02224	0	0	0.112228	0	0	0	0	0	0	0.027576	0	0	Gh_A04G0290	0.008364	0.005378	0.008543	0.085983	0.024676	0.008541	0.0261	0.00208	0.034084	0.01155	0.005363	0.007294	0	0	0	0	0.020159	0.026983	0.236831	0.344041
Gh_A04G0295	PCG	0.360686	0.279521	0.379644	0.675272	0.448871	0.316864	0.201201	0.035098	0.418253	0.066721	0.047853	0.11818	0	0.01387	0	0.033247	0.114884	0.043814	Gh_A04G0294	3.95783	3.56337	3.4897	2.30243	2.50406	3.60054	4.28992	4.2	4.1412	3.92684	4.22728	5.42097	1.28802	1.69003	2.07842	3.20985	3.29482	2.63349	0.0643813	0.79965
Gh_A04G0309	PCG	0.883083	0.93731	0.878884	0.36549	0.763354	0.639475	0.799952	0.930411	0.596694	0.966007	0.812427	1.08847	0.129163	0.295793	0.208418	0.459619	0.869075	0.964813	Gh_A04G0308	0.92133	1.20715	1.42914	0.768748	0.792692	0.760956	1.12078	0.685559	1.07376	0.866849	0.680433	0.783908	0.443697	0.241399	0.549637	0.607454	0.973083	0.665393	0.577552	0.0120722
Gh_A04G0313	PCG	0.284659	0.56054	0.23078	0.495423	0.436233	0.610594	0.203106	0.473905	0.160598	0.373821	0.453843	0.321562	0.153365	0.820521	0.224994	0.042245	0.07112	0.359148	Gh_A04G0312	1.37628	1.14844	1.05581	1.57723	1.49674	1.87992	1.97308	1.989	2.25691	1.78807	1.87157	2.08352	0.942384	0.904684	0.768943	1.53575	1.60494	1.79998	-0.0933633	0.712518
Gh_A04G0314	PCG	11.9852	12.5605	12.6622	20.6548	15.1271	11.6143	17.1297	18.2785	16.9217	14.1891	15.5717	17.4916	7.70162	6.6898	7.78991	15.0803	11.765	9.46655	Gh_A04G0312	1.37628	1.14844	1.05581	1.57723	1.49674	1.87992	1.97308	1.989	2.25691	1.78807	1.87157	2.08352	0.942384	0.904684	0.768943	1.53575	1.60494	1.79998	0.702265	0.00115671
Gh_A04G0316	PCG	14.5591	13.8458	13.4141	19.2115	22.1364	25.6736	13.3692	13.3578	12.0721	27.1776	23.9551	23.8373	3.77908	3.32138	2.37255	11.9951	12.3213	11.2732	Gh_A04G0318	0	0	0.022339	0	0	0	0	0	0	0	0	0	0.05126	0.03696	0.037065	0	0	0	-0.705831	0.00106374
Gh_A04G0317	PCG	0	0	0	0	0	0	0	0.210693	0	0	0.346338	0.093295	0.144026	0	0	0	0	0	Gh_A04G0318	0	0	0.022339	0	0	0	0	0	0	0	0	0	0.05126	0.03696	0.037065	0	0	0	0.0319303	0.89991
Gh_A04G0328	PCG	0	0.066551	0.419477	0	0.084232	0.07747	0.120526	0.852898	0	0.255188	0.316953	0.13406	0	0	0.108101	0.187744	0.579974	0.55465	Gh_A04G0327	0.804424	0.332492	0.795842	0.814979	0.552026	0.760618	0.497025	1.41602	0.935386	1.4363	0.592131	0.997949	0	0.382022	0.287731	2.5135	2.48253	2.12758	0.597027	0.0088984
Gh_A04G0329	PCG	1.84663	0.971861	1.93443	3.34636	4.33332	3.76868	5.37084	4.61663	5.76344	5.16209	5.42512	5.39317	0.639057	0.491475	0.922469	2.0722	3.03628	2.29247	Gh_A04G0330	1.25758	1.41979	1.37463	2.00358	2.2889	1.30895	5.12923	3.98191	5.24332	2.78377	2.80412	2.75893	1.23153	1.38837	2.18827	1.14276	1.26122	1.06139	0.746621	0.000371698
Gh_A04G0343	PCG	0.282428	0	0.119322	0.66232	0.700666	0.737632	0.299186	0.173941	0.549019	0.038386	0.043113	0.202625	0	0	0	0.086363	0	0.087909	Gh_A04G0344	22.1186	21.6908	21.7653	42.7795	41.1245	36.82	16.4212	15.0764	13.65	16.4146	16.9048	15.3611	14.5345	26.1576	17.266	17.5905	19.5381	18.5478	0.709365	0.000977819
Gh_A04G0365	PCG	0	0.206604	0.082429	0.357762	0.239273	0.119305	0.62354	0.756572	0.158076	1.93347	1.4489	2.01691	0	0	0	0.391218	0.335653	0.15091	Gh_A04G0364	0.008399	0.020992	0	0.143061	0.098735	0.149123	0.209922	0.403404	0.164561	0.158545	0.110807	0.286247	1.95222	0.976672	1.90385	6.43086	6.27508	6.29024	-0.208849	0.405585
Gh_A04G0374	PCG	0.054066	0.024599	0.066232	0.162738	0.048172	0.008328	0	0.019925	0.087551	0	0	0.007651	0	0.00869	0.07468	0.017465	0	0.024744	Gh_A04G0375	8.75801	9.12048	8.77666	9.53595	11.1855	13.0059	12.8647	13.3881	12.3435	11.6557	10.9101	11.8493	17.3868	13.4051	17.6403	9.07774	7.74039	8.43779	-0.115872	0.647054
Gh_A04G0385	PCG	4.42289	4.77845	4.18442	5.77205	6.54127	7.59414	3.24006	3.78141	3.31259	4.17814	4.11281	3.85462	8.0803	6.66105	7.20595	32.1084	33.3005	34.2426	Gh_A04G0384	10.6443	13.1095	10.7732	11.0422	9.31192	9.83155	9.64378	9.934	9.44286	11.9881	10.3903	11.126	5.09718	5.63612	4.57037	8.68956	8.316	7.91182	-0.285215	0.251291
Gh_A04G0386	PCG	6.08454	5.57022	5.74317	4.02043	5.34676	5.30149	4.9409	4.95785	4.24564	5.57006	5.01293	4.54237	1.87957	2.34319	1.43457	3.43313	3.7545	4.7439	Gh_A04G0387	0.664411	0.481243	1.22197	0.044685	0.103867	0.07832	0.159563	0	0	0.351262	0.177564	0.195977	0.931488	1.4898	4.60431	4.54606	2.41127	3.68081	-0.535282	0.0220681
Gh_A04G0389	PCG	0	0	0	0	0	0	0	0	0	0	0	0	0	0	0	0	0	0	Gh_A04G0388	0.317438	0.311097	0.702383	0.345295	0.318291	0.099797	0.082426	0.25523	0.074859	0	0.113619	0.30167	0	0	0	0	0.142686	0.216731	NA	NA
Gh_A04G0447	PCG	0	0	0	0	0	0	0	0	0	0	0	0	0	0	0	0	0	0	Gh_A04G0446	0.533117	0.786394	0.792521	0.383041	0.290647	0.500532	0.320412	0.46718	0.662527	0.926004	0.581553	0.261023	0	0.062788	0	0.161978	0.078278	0.240885	NA	NA
Gh_A04G0460	PCG	12.5593	11.4875	12.5405	14.6472	15.3909	14.0069	36.145	33.4915	34.5129	17.5155	18.4357	17.0283	184.666	171.353	204.661	6.60418	7.54004	8.25883	Gh_A04G0461	44.7049	45.8743	42.4554	39.3867	37.3624	39.5421	27.0067	26.4759	26.9345	24.2945	26.2313	29.3023	9.88789	10.8412	8.87948	25.9111	22.7376	20.8364	-0.749264	0.000344936
Gh_A04G0482	PCG	4.09414	4.89923	3.54268	3.25019	3.79362	4.50156	2.52271	3.22697	2.99565	4.93525	4.04525	3.11435	0.366784	0.715847	0.673745	0	0.091166	0.031267	Gh_A04G0484	1.76654	1.73033	2.53357	1.1143	1.96437	1.69513	1.58442	1.63953	2.19772	1.9927	1.29579	1.90721	0.339158	0.700351	0.203921	1.96167	1.38772	1.7017	0.489572	0.0391905
Gh_A04G0488	PCG	0.199782	0.349904	0.183976	0	0.020382	0.063176	0.080549	0.027077	0.025335	0.046287	0	0.016817	0.074004	0.044737	0	0.02503	0.036467	0.138082	Gh_A04G0489	1.032	1.21453	1.29704	0.502377	0.373942	0.53761	0.561175	0.621749	0.694551	0.466769	0.30661	0.471788	0.01848	0.064169	0	0.100142	0.237492	0.349721	0.729024	0.000598239
Gh_A04G0531	PCG	0.175681	0.322883	0.099981	0.494262	0.956481	0.540114	0.875763	1.05109	0.760414	0.262526	0.616078	0.369208	0.513606	0.492921	0.205868	0.541698	1.47429	0.818167	Gh_A04G0530	2.05196	1.8656	2.12046	0.613361	0.60107	1.37799	2.66478	3.11663	3.22727	1.61243	1.97598	1.65098	0.782677	0.668219	0.569968	1.56613	1.74858	1.36418	0.230456	0.357563
Gh_A04G0544	PCG	62.2622	65.8978	57.5142	85.488	83.9894	83.7825	66.1189	63.885	67.6341	78.5584	74.7072	81.124	148.575	153.514	181.705	58.203	61.489	62.3446	Gh_A04G0547	41.4625	41.0781	35.8324	73.9104	73.6887	72.7413	49.0511	46.2173	46.4073	39.2685	43.014	44.3938	17.2679	19.8331	20.4978	27.5697	26.8509	25.2268	-0.379125	0.120757
Gh_A04G0546	PCG	2.09248	2.24975	2.23803	1.31299	1.80931	1.9953	2.09138	1.53023	2.27483	2.02666	2.68877	2.12486	0.531986	0.052891	0.167645	0.72287	0.690589	0.690812	Gh_A04G0547	41.4625	41.0781	35.8324	73.9104	73.6887	72.7413	49.0511	46.2173	46.4073	39.2685	43.014	44.3938	17.2679	19.8331	20.4978	27.5697	26.8509	25.2268	0.578158	0.0119615
Gh_A04G0548	PCG	0	0	0	0	0	0	0	0	0	0	0	0	0	0	0	0	0	0	Gh_A04G0547	41.4625	41.0781	35.8324	73.9104	73.6887	72.7413	49.0511	46.2173	46.4073	39.2685	43.014	44.3938	17.2679	19.8331	20.4978	27.5697	26.8509	25.2268	NA	NA
Gh_A04G0555	PCG	18.3723	20.0933	18.0297	11.9158	14.8865	16.8504	21.1823	20.9883	20.3647	20.8757	19.5122	19.3979	3.1993	3.96742	3.87228	12.2637	12.3817	12.5582	Gh_A04G0554	8.10761	7.71712	8.13453	3.82633	5.38656	6.61802	8.58011	8.32764	7.80859	8.16984	8.56958	9.16367	2.02429	2.26008	2.3986	6.15116	7.31227	6.54906	0.938268	8.73e-09
Gh_A04G0565	PCG	3.70147	3.4744	2.59534	1.83753	1.97853	2.3194	2.28222	2.0229	2.13165	1.63012	1.28747	1.69918	0.014175	0.115222	0.145407	0.626461	0.46099	0.582336	Gh_A04G0564	9.4675	9.17236	8.84561	7.09456	7.02929	7.74025	17.6732	17.6964	18.2685	9.88687	10.1311	11.4333	2.69358	4.4776	3.84857	8.08783	9.11088	7.02464	0.479133	0.0442396
Gh_A04G0576	PCG	6.13778	5.68667	7.56352	5.68154	5.8377	6.22727	9.36218	10.5626	10.9222	6.70107	8.23828	6.98335	8.39217	8.20864	8.57899	14.0276	11.3818	13.0816	Gh_A04G0575	14.7764	14.34	16.0134	10.2519	11.1351	12.0939	19.4992	20.0033	20.8149	12.6092	15.6545	12.0418	6.64667	8.47476	7.05298	25.8472	29.4384	27.0154	0.772935	0.000169283
Gh_A04G0607	PCG	7.33167	7.78601	6.38809	3.80177	6.0549	6.86594	8.15673	7.1698	7.24818	7.47537	6.81426	6.76134	2.0672	1.79169	1.84682	6.52304	5.97863	6.22537	Gh_A04G0608	7.94842	8.88469	7.24934	14.7767	14.6882	15.8604	12.0857	11.9645	11.1013	10.1242	10.6319	10.4313	14.1701	13.1498	13.7108	15.4362	15.5124	15.5709	-0.399375	0.100606
Gh_A04G0623	PCG	288.918	290.186	305.209	498.198	472.967	453.186	170.202	165.44	174.774	253.376	282.285	280.398	51.7987	63.0979	57.367	56.7288	52.6689	52.1524	Gh_A04G0624	4.13296	4.07865	3.84094	5.37833	4.07186	4.57552	8.00411	8.57894	6.68058	2.08959	1.56054	2.07281	1.50091	2.92218	1.24822	2.13889	3.51116	3.5689	0.204139	0.416494
Gh_A04G0628	PCG	1.21925	1.6337	1.4843	1.25346	0.459545	0.577433	1.64458	2.29502	2.235	1.27357	0.933362	0.844168	5.0816	3.65608	5.2759	0.610361	0.549824	0.56878	Gh_A04G0629	130.893	110.614	133.073	34.6898	36.616	26.6929	100.791	98.3677	102.694	19.5031	25.9761	25.3344	86.9728	118.558	65.1911	363.009	358.163	352.233	-0.241271	0.3348
Gh_A04G0692	PCG	4.82085	5.90665	5.05295	3.01252	3.04245	3.68383	2.11148	2.48638	2.51892	3.1828	2.73252	2.06204	1.00128	0.838338	1.03324	2.25306	1.91002	2.36205	Gh_A04G0693	4.42007	4.83936	4.3112	16.0074	15.0753	16.6478	5.67318	5.49843	6.03175	17.2928	16.7627	16.8642	51.2844	54.2996	61.7037	17.6886	16.8281	20.0913	-0.703535	0.00112287
Gh_A04G0703	PCG	0.597842	0.901058	0.888808	6.73808	7.99737	5.11323	1.25368	2.83854	2.83434	4.74294	4.36573	4.63436	2.35337	2.1882	2.08407	1.97727	0.818078	1.65662	Gh_A04G0702	2.08102	2.14253	2.6885	2.37193	2.02447	1.63462	1.47409	2.01275	1.32006	3.1447	3.27274	3.10689	1.13556	0.721604	0.474585	2.21333	1.9136	1.8421	0.298747	0.228502
Gh_A04G0704	PCG	1.03283	0.903522	0.967653	2.82285	2.74251	3.03907	1.65385	1.60459	2.08483	0.331773	0.24305	0.202051	0.026075	0.348914	0.059417	0.607628	0.318398	0.187981	Gh_A04G0705	27.9728	33.0557	30.4949	32.8613	32.3649	33.1813	20.6543	21.4726	20.9349	24.726	24.1813	25.0901	2.98261	4.51201	3.09316	19.2343	18.111	16.6144	0.623658	0.00568062
Gh_A04G0715	PCG	0.209583	0.111236	0.053287	0.967856	0.168136	0.606021	0.131059	0.109318	0.1692	0.101864	0.380769	0.100032	0.069086	0	0.073677	0.139078	0.315112	0.322592	Gh_A04G0714	0	0	0	0	0	0	0	0	0	0	0	0	0.144358	0	0	0	0	0.080217	-0.0946573	0.708697
Gh_A04G0720	PCG	1.07926	0.987429	1.13232	0.489559	0.82212	0.739685	0.69419	0.812829	0.585292	0.295094	0.143573	0.447069	0.062971	0.411081	0.05355	0.271091	0.402235	0.299857	Gh_A04G0719	0.288881	0.05757	0.200486	0.049113	0.153006	0	0.091576	0.114153	0	0	0	0	0.229588	0	0	0	0	0	0.516323	0.0282582
Gh_A04G0724	PCG	0	0	0	0	0	0	0	0	0	0	0	0	0	0	0	0	0	0	Gh_A04G0723	0.22108	0.37377	0.170012	0.577774	0.275376	0.249997	1.79046	2.25816	2.15135	0.224257	0.317862	0.209281	19.4769	13.9835	23.8211	0.104685	0.18456	0.099906	NA	NA
Gh_A04G0738	PCG	6.67133	8.39532	8.14575	14.6691	13.6238	14.1593	4.15853	4.11901	4.16949	6.94912	6.23106	5.42397	33.0537	37.1062	33.6442	6.11902	8.71373	7.73316	Gh_A04G0737	55.2575	52.0643	60.2733	25.9468	20.9642	20.2134	66.994	57.6354	68.2761	34.5008	37.5814	36.1298	183.925	187.832	223.8	8.65039	8.17644	7.7834	0.85211	7.16e-06
Gh_A04G0739	PCG	8.22107	8.71817	9.81574	7.16536	8.78116	8.99594	4.86611	4.43292	5.01966	5.71548	5.59699	5.39768	10.5894	13.2623	10.5147	17.3304	18.3088	18.9567	Gh_A04G0740	0.157013	0.183002	0.108078	0.721505	0.596546	0.448733	0.174833	0.243955	0.167427	0.001942	0.014328	0.034197	0.074146	0.024125	0.087652	0.045412	0.06588	0.017678	-0.269179	0.280081
Gh_A04G0773	PCG	7.73728	6.51523	9.75199	2.46357	3.45582	3.26449	5.48381	6.31462	6.25999	2.17434	2.16712	2.19136	1.22019	1.24535	1.21086	3.17734	4.04001	3.59158	Gh_A04G0774	3.03982	3.23314	2.70019	3.26526	3.10234	3.46348	2.49246	2.04367	2.35977	3.37425	3.14132	3.65721	2.66544	4.12499	2.74759	2.7718	2.98797	3.20142	-0.469464	0.049344
Gh_A04G0791	PCG	18.76	21.3288	20.6795	22.9861	23.6678	23.3789	10.6556	9.4512	12.1526	15.606	15.5276	14.9014	17.1419	20.2933	21.3843	18.1024	18.3827	20.8675	Gh_A04G0792	0	0.027335	0	0.020609	0.074859	0.024833	0.035701	0.021831	0.029846	0.074151	0.030473	0.064612	0.026938	0.028457	0	0.131564	0	0.034206	-0.0883889	0.727266
Gh_A04G0818	PCG	0.218671	0.167716	0.319556	1.38113	1.17768	1.76977	0.134528	0.220834	0.101224	0.307106	0.313479	0.326991	0.030464	0.125802	0.167085	0	0.124232	0.036998	Gh_A04G0817	1.79871	1.54166	1.47493	0.831351	1.50308	1.50406	1.56195	1.32256	1.89817	1.88917	1.78169	0.862049	0.382361	0.376994	0.260649	1.01768	0.925678	1.10261	0.131601	0.602698
Gh_A04G0841	PCG	0	0	0	0	0	0	0	0	0	0	0	0.003379	0	0	0	0.009937	0	0	Gh_A04G0840	6.49016	6.45677	6.65819	11.8946	10.4717	9.16773	7.4083	5.68198	6.57317	7.87137	6.67588	6.91867	5.98398	5.30689	4.96858	11.3107	8.38794	8.91245	0.410642	0.0905039
Gh_A04G0853	PCG	0.545208	0.86462	1.39579	3.01781	4.17268	3.52859	2.17805	2.15615	2.08696	2.41115	2.72333	2.84767	0.948622	1.17984	1.06134	0.916713	1.6135	1.34679	Gh_A04G0855	3.06485	3.35705	3.51281	8.92966	12.6768	13.7472	40.904	38.6655	36.0134	54.6608	48.0395	43.1916	6.67038	6.62136	4.55628	39.5966	42.98	46.4079	0.227985	0.362885
Gh_A04G0854	PCG	0.000593	0.160691	0.118186	0.197466	0.105122	0	0.25745	0.067087	0.134033	0.298814	0.103273	0	0	0	0.040412	0.101295	0.21826	0.175741	Gh_A04G0855	3.06485	3.35705	3.51281	8.92966	12.6768	13.7472	40.904	38.6655	36.0134	54.6608	48.0395	43.1916	6.67038	6.62136	4.55628	39.5966	42.98	46.4079	0.489778	0.0390956
Gh_A04G0869	PCG	0.175842	0.271638	0.039954	0.852691	0.579396	0.444792	3.01235	1.60512	1.81347	1.19937	1.55915	0.668734	1.5903	1.97958	1.60312	2.7687	2.11882	1.54368	Gh_A04G0868	74.4728	76.0365	74.2466	77.428	73.2788	70.2597	83.912	85.2302	92.4092	76.2583	74.0134	78.9113	51.1034	42.6616	48.7209	74.9673	71.0741	71.6459	-0.0569089	0.822531
Gh_A04G0883	PCG	0	0	0.096553	0	0.086732	0.051117	0	0	0	0	0	0	0	0	0	0	0	0	Gh_A04G0882	0	0	0	0	0	0	0	0	0	0	0	0	0.013303	0	0	0	0	0	-0.104618	0.679512
Gh_A04G0885	PCG	2.19008	1.94381	2.34615	0.764977	1.05609	2.59576	0.933234	1.46658	1.68648	1.87472	2.12516	1.58111	0.637753	0.608919	0.26246	0.698479	1.08572	0.91124	Gh_A04G0884	0.068409	0.123022	0.06636	0.040478	0.028245	0.139111	0	0.07871	0	0.05718	0.059456	0.159186	0.225899	0.208173	0.154659	0.27115	0.622185	0.965578	-0.305041	0.218373
Gh_A04G0886	PCG	8.68728	8.51444	9.68978	7.85869	10.2802	10.9822	5.43579	5.2789	5.68223	2.23523	2.38946	2.91701	1.5903	2.57469	2.29146	5.27345	5.07765	5.83951	Gh_A04G0887	1.539	0.982003	0.715608	4.17241	4.74402	4.65914	9.64643	9.08321	9.92053	3.92513	3.38874	2.0514	9.11124	6.28926	7.32906	0.395173	0.025731	0.066891	-0.297923	0.22985
Gh_A04G0893	PCG	21.6287	24.581	19.2564	8.43111	13.2337	14.673	27.631	27.9818	25.9672	22.5839	19.8213	19.7589	85.0231	69.4944	91.2413	20.0314	24.48	25.0771	Gh_A04G0894	84.9983	90.9295	104.935	39.5156	30.8316	26.4713	26.1777	28.9914	30.7147	20.5225	16.941	13.937	7.23147	10.1423	12.3164	27.6237	23.2386	24.2539	-0.382631	0.117079
Gh_A04G0913	PCG	8.08265	8.47087	7.50268	6.98332	8.35728	7.04329	7.22523	8.22552	8.19638	6.35693	6.83089	6.95438	1.76904	2.28936	1.80215	2.62641	3.28874	3.06664	Gh_A04G0914	3.94542	3.55644	3.73358	2.14149	3.15727	3.47332	2.9885	2.5408	2.39148	3.07156	3.25037	3.2926	0.396288	0.416051	0.702267	2.47397	1.94438	2.19963	0.814824	3.82e-05
Gh_A04G0929	PCG	4.80991	4.9162	5.22355	3.60247	4.58048	5.46212	4.53681	3.55057	4.16543	4.70014	4.48936	4.55928	1.17102	1.48416	1.09847	3.51693	3.10573	3.55631	Gh_A04G0930	1.40541	1.68662	1.57995	2.78929	2.38734	1.91583	1.30069	1.49511	1.368	1.14875	1.15224	1.138	0.994742	1.32908	1.02918	2.00656	2.38064	2.18652	0.196954	0.43343
Gh_A04G0963	PCG	0	0	0	0	0	0	0	0	0.029416	0	0	0	0	0	0	0	0	0	Gh_A04G0964	7.22616	7.20479	7.70189	6.80695	5.63117	5.9348	10.049	9.91474	8.80762	6.98213	7.05266	8.45837	0.637332	0.71507	0.48107	4.25579	4.05399	3.23848	0.244724	0.327715
Gh_A04G0981	PCG	2.4614	1.85256	2.14285	4.33984	3.73532	3.91391	3.26446	3.99998	3.80835	1.6783	1.65756	1.94194	2.86984	2.43755	2.56602	4.69264	4.34126	4.47233	Gh_A04G0980	10.4039	9.34135	9.7803	23.5685	22.9817	20.9542	25.6049	26.0803	28.5688	27.4925	31.4166	31.7171	14.5153	21.4145	14.2975	12.1035	11.3353	12.7445	-0.153738	0.54248
Gh_A04G0992	PCG	0.383751	0.17692	0.701221	0.80161	0.927469	0.878905	1.45242	1.9076	1.76012	0.505398	0.516105	0.557567	1.10854	0.992267	0.616966	1.87257	1.90824	1.85964	Gh_A04G0993	1.16276	0.814616	1.29204	2.16071	1.72442	1.20861	1.8742	0.853993	1.48293	0.545883	0.82489	0.709646	34.1652	38.9934	35.8712	2.54983	2.84717	2.4628	-0.0809522	0.749485
Gh_A04G1013	PCG	0.362179	0.837807	0.525842	0.182717	0.382504	0.262215	0.266426	0.403282	0.32486	0.068822	0.047999	0.146051	0.01077	0.02283	0.022895	0.228169	0.302897	0.206883	Gh_A04G1014	0.147117	0.14302	0.255744	0.357081	0.119984	0.316028	0.116146	0.092069	0.094014	0.044025	0.110612	0.110493	0.246779	0.229124	0.035977	0.255175	0.195944	0.191914	0.0232478	0.927045
Gh_A04G1016	PCG	0	0	0	0	0	0	0	0	0	0	0	0	0	0	0	0	0	0	Gh_A04G1017	0	0	0	0	0	0	0	0	0	0	0	0	0	0	0	0	0	0	NA	NA
Gh_A04G1020	PCG	1.10688	1.23381	1.13515	0.804358	0.77354	0.955791	1.53273	1.66689	1.68754	0.974064	0.928715	1.10099	1.8716	1.62135	2.152	0.516452	0.361205	0.655399	Gh_A04G1019	3.67245	4.37924	3.84012	2.40798	2.18896	2.19471	1.31476	1.14776	1.49551	0.967276	1.69852	1.4917	0.234133	0	0.141336	0.1865	0.434751	0.078754	-0.125846	0.618785
Gh_A04G1021	PCG	6.69012	6.53732	7.50417	7.39796	8.8803	7.77828	3.07564	3.14195	3.90748	6.29161	5.42293	6.06611	8.44042	8.90821	7.95086	4.38887	6.56616	6.51509	Gh_A04G1022	0	0	0	0.055319	0.049214	0	0	0	0	0	0	0.020883	0	0	0	0	0	0	0.316205	0.201131
Gh_A04G1039	PCG	20.5543	21.648	19.5322	7.12958	5.22009	6.71823	16.4131	18.0598	19.9379	13.9985	12.6649	11.1042	0.696083	0.33559	0.24247	6.1834	5.52615	6.34713	Gh_A04G1040	2.00522	1.08026	2.61022	0.059235	0.142057	0.223845	1.35337	2.14293	1.66755	0.71768	0.854361	1.06256	0.036485	0.108232	0	0.406406	0.543748	0.409357	0.874602	2.06e-06
Gh_A04G1047	PCG	90.4809	80.5808	96.3496	399.676	315.199	258.688	160.801	179.848	190.462	172.539	228.97	222.382	336.905	242.743	264.196	326.24	294.098	272.271	Gh_A04G1048	21.7147	21.7301	22.1463	51.9472	55.0431	54.4066	49.6842	57.3071	52.7961	17.8971	18.5288	18.5204	18.9867	13.9789	23.682	157.195	159.046	161.072	0.410778	0.0903862
Gh_A04G1066	PCG	0	0	0	0	0	0	0	0	0	0	0	0	0	0	0	0	0	0	Gh_A04G1067	0	0	0	0	0	0	0	0	0	0	0	0	0	0	0	0	0	0	NA	NA
Gh_A04G1078	PCG	5.69366	6.40432	6.02032	5.44085	5.65007	6.39439	8.92514	9.24568	9.72754	8.85801	8.56586	7.80886	7.05762	5.85122	6.03833	7.2364	8.16903	7.38573	Gh_A04G1079	33.8795	29.17	32.404	27.655	24.7975	19.4215	24.093	23.3798	20.5151	24.2556	25.1797	24.5091	15.3654	21.5535	14.8323	23.9239	25.6426	24.8988	-0.20299	0.419178
Gh_A04G1089	PCG	31.0081	30.3272	33.4611	42.328	40.369	39.529	16.5504	16.7762	18.8846	19.0467	20.8223	20.7406	4.67542	7.01534	4.69472	20.0924	18.8637	19.2928	Gh_A04G1088	2.50454	2.36382	2.22011	0.797628	0.675971	0.617555	0.453252	0.853669	0.411628	0.205892	0.127999	0.16176	0.097643	0	0	0.016205	0	0.152751	0.550272	0.0179721
Gh_A04G1092	PCG	0.045705	0.031292	0	0	0.013095	0.055205	0.013988	0.03633	0	0	0	0	0	0.019643	0.018443	0.087971	0	0.069558	Gh_A04G1091	0	0.003141	0	0.25984	0.349908	0.544379	0.239138	0	0.039488	0.019238	0.125463	0.145694	0	0	0	0.205209	0.237622	0.197031	0.256463	0.30429
Gh_A04G1093	PCG	52.8079	54.2657	52.2664	18.5827	19.9299	23.5926	48.2472	46.9874	46.4335	44.0245	48.1418	46.1927	0.93581	1.01888	0.506248	3.90111	3.62267	2.55782	Gh_A04G1094	6.65421	6.5327	7.54637	2.35345	1.63709	1.93384	1.45927	1.26152	0.995308	1.80793	1.58126	1.2367	0.066457	0.093083	0.050246	1.05325	0.895274	1.00722	0.618672	0.00619701
Gh_A04G1096	PCG	10.181	9.75422	10.7161	4.78197	5.89889	5.48037	4.93577	4.73799	4.32759	2.74892	2.69224	2.60923	1.29654	1.60263	0.856021	8.83108	8.32622	9.68141	Gh_A04G1097	0	0	0	0	0	0	0.078109	0	0.011017	0	0.003292	0.015905	0	0	0	0	0	0	-0.110672	0.66198
Gh_A04G1135	PCG	16.971	14.7149	16.6943	24.6854	19.0207	17.9045	25.5567	24.7397	22.6894	22.4116	23.8631	23.9634	22.8536	22.7089	23.243	44.4475	38.4395	43.4594	Gh_A04G1134	8.25937	7.34912	7.26976	8.55805	9.70401	9.91537	8.54842	10.1985	9.20583	8.50321	8.34337	8.17388	7.99838	7.87835	7.1931	7.65664	6.09994	7.38474	-0.390315	0.109298
Gh_A04G1138	PCG	0	0	0	0	0	0	0	0	0	0	0	0	0	0	0	0	0	0	Gh_A04G1137	0.16385	0.147636	0.313771	0.118244	0.290118	0.32097	0.091356	0.080228	0.130889	0.20828	0.160283	0.260336	0	0	0.089959	0.13823	0.166279	0.684669	NA	NA
Gh_A04G1143	PCG	0	0	0	0	0	0	0	0	0	0	0	0	0	0	0	0	0	0	Gh_A04G1144	0	0	0	0	0	0	0	0.022639	0	0	0	0	0	0	0	0	0	0	NA	NA
Gh_A04G1190	PCG	7.29454	8.54124	6.5135	6.73111	6.18637	7.31164	7.48012	7.50309	8.14672	9.71459	9.57938	9.52438	2.94029	2.74005	3.00615	8.2508	8.25611	9.51303	Gh_A04G1189	0.060933	0	0	0.171623	0.120958	0.149659	0.349381	0.479625	0.567558	0	0.375304	0.822535	0.494507	0	0.145482	0	0	0	0.0807727	0.750024
Gh_A04G1287	PCG	5.5097	4.00383	4.68435	1.76445	2.22057	3.18206	3.27759	3.40588	3.53816	4.98191	4.63529	4.47107	2.36527	1.76086	0.706716	3.4473	4.14502	3.14378	Gh_A04G1285	1.55819	1.20017	1.90219	0.709088	0.58013	1.15644	0.486542	0.769615	0.597721	0.862108	0.84388	0.798021	0	0.056669	0.05645	0.171753	0.147771	0.11233	0.637326	0.00444163
Gh_A04G1301	PCG	0	0	0	0	0	0	0	0	0	0	0	0	0	0	0	0	0	0	Gh_A04G1300	0	0	0	0	0	0	0	0	0	0	0	0	0	0	0	0	0	0	NA	NA
Gh_A04G1340	PCG	0	0	0	0	0	0	0	0	0	0	0	0	0	0	0	0	0	0	Gh_A04G1339	0	0	0	0	0	0	0	0	0	0	0	0	0	0	0	0	0	0	NA	NA
Gh_A04G1358	PCG	2.02739	1.64023	1.81143	1.3114	1.58707	1.66245	1.97625	1.8468	0.979257	2.04034	2.08168	2.09243	0.794319	1.72464	1.27834	0.444352	1.22654	0.858033	Gh_A04G1357	23.139	24.671	20.461	11.9104	20.8946	28.3632	23.0918	23.1572	21.525	30.8361	30.1385	29.4304	54.8455	66.5005	57.751	60.7672	65.272	69.4708	-0.555673	0.0166532
Gh_A04G1362	PCG	17.4365	16.2411	18.9218	23.3896	20.0767	20.1932	13.4247	11.6725	15.0846	14.9763	16.4384	17.7377	1.98157	2.98203	1.80578	6.95457	8.13063	8.51698	Gh_A04G1363	4.11223	3.61861	4.15994	12.813	12.5593	12.4832	8.14652	7.04428	7.87308	6.26374	5.95602	6.37577	9.115	10.9407	10.5703	10.8947	10.9142	10.9748	-0.212857	0.396424
Gh_A04G1366	PCG	9.58268	10.4788	9.48204	13.114	12.9226	13.7139	13.7881	14.6409	14.2221	16.8503	18.9948	19.1619	5.54424	4.82991	4.87634	14.7088	13.2432	14.5013	Gh_A04G1367	6.6953	6.83777	6.38447	13.3333	14.0575	11.584	6.57533	7.3271	7.48502	7.96014	7.29997	7.71677	10.8008	13.3158	13.3256	5.58548	3.97538	3.97663	-0.444226	0.0647638
Gh_A04G1368	PCG	8.86779	8.08122	8.94689	6.26578	7.51508	8.36603	9.09457	9.05148	8.86197	12.3851	9.94776	9.28415	2.968	1.59079	2.15277	6.30924	9.1583	7.81524	Gh_A04G1367	6.6953	6.83777	6.38447	13.3333	14.0575	11.584	6.57533	7.3271	7.48502	7.96014	7.29997	7.71677	10.8008	13.3158	13.3256	5.58548	3.97538	3.97663	-0.59261	0.00955147
Gh_A04G1389	PCG	9.43262	5.8122	9.92034	2.69221	2.60049	4.94315	2.88631	3.36369	4.38342	3.57652	3.90028	2.738	0.155581	0	0	0.869759	1.59407	2.31383	Gh_A04G1388	14.8798	14.6926	13.201	3.66012	5.39513	6.73843	6.0575	5.51576	6.04749	8.56507	5.92999	8.50698	1.04356	1.46592	1.28289	4.75696	6.1757	5.96395	0.885064	1.06e-06
Gh_A04G1403	PCG	8.9596	9.40573	11.2483	6.56421	7.2637	7.83988	7.74733	6.30501	9.13435	9.42713	7.32387	8.02673	14.89	15.5697	11.3926	11.3271	13.6173	12.1725	Gh_A04G1402	32.4608	33.5854	33.0358	61.1931	56.2224	53.3853	34.8336	31.3514	35.2613	28.6619	32.7723	33.7586	910.893	993.221	963.864	286.976	295.809	274.016	0.781383	0.000128655
Gh_A04G1435	PCG	3.50069	3.70928	3.15316	1.73163	2.98259	4.41639	4.20133	4.18436	3.97083	4.95434	4.55072	4.55059	0.773641	0.912946	0.827233	2.66683	2.54109	2.7256	Gh_A04G1434	0	0	0	0.041269	0.17778	0	0.06309	0	0.053727	0	0.0199	0	0	0	0	0	0	0	0.0558235	0.825866
Gh_A04G1440	PCG	0	0	0	0	0	0	0	0	0	0	0	0	0	0	0	0	0	0	Gh_A04G1441	0.116577	0.077773	0.02913	1.05626	1.06937	0.665963	1.1765	1.18655	1.05928	0.610962	0.623372	0.859345	4.0982	2.17259	3.57654	0.622904	1.01127	0.457706	NA	NA
Gh_A05G0021	PCG	42.7145	49.8512	44.7764	29.5246	33.9777	35.7169	16.8882	21.5543	20.9249	25.0884	22.8695	23.6536	6.4275	8.41688	5.95572	14.567	18.5087	17.6103	Gh_A05G0022	4.96633	4.80776	5.07353	2.70093	2.58759	3.37595	3.75955	4.03343	4.22874	4.56396	3.85271	4.31788	0.786751	0.739359	0.533032	3.36094	3.13992	3.52797	0.716391	0.000824082
Gh_A05G0052	PCG	2.43203	2.76648	2.50627	4.23099	3.80457	4.04568	1.6211	2.64628	1.88361	1.1896	1.62194	1.80758	8.6809	8.24752	9.04491	5.75613	5.86772	4.85555	Gh_A05G0053	3.12291	3.23386	3.86238	11.6789	9.38774	8.60661	8.95054	11.4982	11.8457	6.13493	7.27794	7.26785	4.36892	8.57419	3.69451	9.55183	6.90167	10.0463	-0.15451	0.540428
Gh_A05G0116	PCG	0.109995	0.197586	0.085661	0	0.040231	0.036353	0.00277	0.020103	0	0.031065	0.048525	0.006074	0.042208	0.089772	0	0	0.04609	0	Gh_A05G0115	17.0462	17.9672	16.5697	12.2029	14.9769	14.7619	16.5138	15.8732	15.9639	21.8495	18.7288	19.969	8.45939	8.2939	7.41721	24.3822	25.129	29.374	-0.100975	0.690139
Gh_A05G0142	PCG	10.3751	10.7206	10.4294	12.9612	13.2622	13.305	10.0604	8.56836	10.5714	8.06121	8.68102	8.10064	0.784905	0.863067	0.471097	9.71898	7.55174	7.8875	Gh_A05G0141	8.89585	8.37146	8.83229	5.9372	9.88718	12.0144	4.16201	4.23407	4.47392	4.70901	4.32296	4.12031	17.9437	19.3699	18.0031	49.1166	50.9592	52.8334	-0.214603	0.392471
Gh_A05G0215	PCG	9.78338	10.4182	12.1414	6.45769	5.28501	7.38268	7.49797	8.75189	6.93044	13.189	12.3893	12.7468	3.49032	2.51963	4.14945	11.3301	11.3654	10.4285	Gh_A05G0216	7.29207	6.57272	7.76998	7.77282	10.8611	7.25498	10.5556	10.3376	10.2776	12.0331	13.8744	14.2593	1.41321	1.26848	1.31023	5.84668	5.36161	6.23968	0.603357	0.00802572
Gh_A05G0398	PCG	1.07432	0.981576	1.12506	0.505392	0.682641	0.779613	0.435855	0.660452	0.302673	0.791936	0.846334	0.159126	0.386715	0.453666	0.552441	1.11065	1.07947	1.36123	Gh_A05G0399	3.8413	3.76022	3.31754	2.61076	3.75956	4.69446	5.54416	5.16862	5.77343	6.63552	6.06348	6.15446	6.20039	6.28541	5.25543	1.92875	2.22381	2.17222	-0.705335	0.00107628
Gh_A05G0550	PCG	0.543366	0.260238	0.450238	0.778166	0.805572	1.26327	0.754246	0.433693	0.502792	0.334672	0.487542	0.409587	3.26626	1.35235	2.36285	1.81641	1.87384	1.81541	Gh_A05G0551	0.733159	0.617442	0.465034	0.89851	1.1243	1.01823	0.656116	0.371776	0.596344	0.539659	0.600506	0.678377	0.103049	0.13399	0.066904	0.058021	0.058085	0.118317	-0.635787	0.00456893
Gh_A05G0578	PCG	1.15568	1.01515	1.30784	0.709776	1.05992	1.21965	1.22989	1.22176	1.23779	0.907362	1.14575	1.04518	0.866372	0.904541	0.542994	2.13846	1.86285	1.98212	Gh_A05G0579	1.56818	1.58492	1.54809	4.54802	4.42507	4.97442	1.77968	1.04263	1.64344	3.65712	4.31643	3.96092	1.61549	1.62915	1.57227	1.22695	1.08189	1.72024	-0.345892	0.159728
Gh_A05G0625	PCG	5.37192	5.3434	4.90388	12.9035	12.1461	11.7544	6.17539	7.61192	7.20271	5.61565	5.70884	5.15602	2.25614	3.27141	1.43392	7.72226	8.29164	7.53201	Gh_A05G0626	14.2487	14.9582	14.1455	7.86039	12.8991	15.7049	16.9287	16.9601	16.0517	16.8262	16.4709	16.8508	6.11653	6.40331	6.42252	14.819	13.8059	14.1647	0.269301	0.279855
Gh_A05G0673	PCG	46.9495	42.477	47.2386	50.6878	42.1685	35.527	35.023	35.053	34.4729	35.1934	38.5442	38.5063	16.7757	19.7812	19.0442	28.6249	33.5619	27.4895	Gh_A05G0674	4.0433	2.88506	3.00104	1.79658	1.20955	1.46726	0.9705	1.17414	1.45483	3.2119	3.27836	2.48333	0.63503	0.468842	0.054505	5.85005	4.65504	4.55785	0.272924	0.273184
Gh_A05G0714	PCG	1.01156	1.18872	0.94888	1.24978	1.33499	2.18824	1.72856	1.00565	1.08791	1.62655	1.32543	1.50567	0.056785	0.025027	0.090076	0	0.009877	0	Gh_A05G0715	0.150686	0.031593	0.186491	0.057565	0.126937	0.074303	0	0.065426	0.099924	0.021017	0.038782	0.027207	0.084811	0.101578	0.31377	0.028202	0	0.033173	-0.219696	0.381058
Gh_A05G0718	PCG	0.043678	0.063027	0.060709	0	0	0.073262	0.318568	0.411644	0.43061	0	0.025542	0	0.116664	0.015905	0.045463	0	0	0	Gh_A05G0719	0.049365	0.074531	0.092433	0	0	0.006095	0.132515	0.087654	0.24161	0	0.039296	0	0.016178	0.023016	0.069943	0	0	0	0.826852	2.32e-05
Gh_A05G0852	PCG	0	0	0.009314	0.044493	0.182897	0.047758	0.165159	0.155964	0.073579	0	0.045019	0	0	0	0	0	0	0	Gh_A05G0851	5.15528	5.03885	4.58865	1.54246	2.68046	2.98365	3.79907	4.08971	3.39553	3.75115	3.45043	3.55284	4.92442	4.98311	5.94426	2.8696	2.76622	3.02988	-0.286228	0.249537
Gh_A05G0918	PCG	6.32737	5.81972	6.11008	6.41807	7.2307	7.1329	5.11439	5.93785	5.57518	4.41162	5.23802	5.93048	1.24078	1.74192	1.80114	3.59077	2.66458	2.62431	Gh_A05G0917	0.850465	0.723199	0.621497	1.32437	1.56378	1.72348	0.678685	0.793591	0.770197	0.408202	0.423813	0.468596	8.40426	7.42346	7.84884	0.460887	0.510595	0.610655	-0.671241	0.00228898
Gh_A05G0965	PCG	12.0949	14.2917	15.2415	10.3079	11.0613	12.1634	15.9521	15.2613	13.0937	14.1956	13.3922	11.4127	9.8575	10.1381	11.7194	12.8397	11.7485	10.5938	Gh_A05G0966	0	0.084819	0	0	0	0	0	0.089854	0	0.031906	0.029565	0	3.6289	4.42344	3.48331	0	0.028603	0.028888	-0.478341	0.0446421
Gh_A05G1064	PCG	14.9269	11.7213	14.7602	11.335	12.3562	11.7078	12.4885	11.1851	12.2649	12.806	12.5365	12.5135	3.30968	1.68405	1.93251	8.09397	10.0139	10.3398	Gh_A05G1065	9.57984	9.29431	9.80473	15.3561	15.5354	16.6745	18.2663	18.543	18.7639	11.3521	11.6374	11.7247	31.8569	30.6116	28.8052	53.8338	52.3366	46.6662	-0.523129	0.0258978
Gh_A05G1114	PCG	4.53824	4.61599	4.36207	2.65375	3.75119	5.22576	5.31577	5.33512	4.88441	6.324	5.71473	5.10596	4.68684	4.90244	5.39942	3.64096	3.8085	3.83452	Gh_A05G1113	0	0	0.004397	0	0	0	0	0	0	0	0	0	0.164919	0.473307	0.156309	0	0.443029	0.284995	-0.16728	0.507038
Gh_A05G1148	PCG	10.1217	11.7748	12.8248	15.7374	12.7471	15.21	39.3675	35.6442	39.0453	74.5097	97.1606	97.2979	8.00118	4.98834	4.55309	21.3798	16.7851	16.0569	Gh_A05G1147	0.466234	0.470441	1.26311	2.02201	2.52958	3.20902	0.130982	0.234035	0.168574	0.471486	0.443408	0.390857	3.02142	2.43836	3.71123	0.355738	0.358529	0.190667	-0.481279	0.0431636
Gh_A05G1149	PCG	22.928	24.143	23.7871	12.9875	16.0277	17.7754	18.0773	19.0642	18.5335	19.7466	19.1919	18.6707	4.02137	4.72254	4.22186	17.3572	14.027	14.0247	Gh_A05G1147	0.466234	0.470441	1.26311	2.02201	2.52958	3.20902	0.130982	0.234035	0.168574	0.471486	0.443408	0.390857	3.02142	2.43836	3.71123	0.355738	0.358529	0.190667	-0.667674	0.00246365
Gh_A05G1169	PCG	9.60618	10.8727	10.9298	15.2252	15.1789	15.5386	11.5664	11.4098	11.1104	14.9007	14.621	16.5053	13.029	17.5242	13.307	18.2361	18.2496	17.1218	Gh_A05G1168	7.52061	9.58771	11.5914	11.1263	9.39762	9.56437	10.6217	7.20066	8.18559	5.047	6.88088	8.20165	2.39259	0.731666	1.43162	2.30988	2.53326	4.46595	-0.498221	0.0353519
Gh_A05G1247	PCG	4.07888	4.16599	3.21356	0.716859	0.986281	0.730328	0.877278	0.622278	0.902565	0.18344	0.185533	0.360887	0.074194	0	0	0	0	0.070322	Gh_A05G1248	0	0.104393	0	0	0	0	0	0	0	0	0	0.170898	0.247919	0	0	0	0	0	0.0095623	0.969961
Gh_A05G1252	PCG	19.8808	18.1603	20.4379	20.2788	21.1113	17.379	14.8744	13.2874	13.8005	9.1908	10.2257	11.2559	3.9917	3.52461	3.19596	4.64822	5.79726	4.91848	Gh_A05G1251	14.4633	13.5674	14.2144	10.229	7.38512	5.62157	8.35956	10.6152	10.5718	9.70561	8.99927	9.12926	3.8538	4.67183	3.44341	7.80233	7.69493	5.94176	0.700787	0.0011972
Gh_A05G1261	PCG	2067.38	2211.11	2029.66	5197.04	3828.33	3369.58	1364.62	1277.53	1314.5	2083.01	2148.67	2232.83	948.003	1408.35	1340.26	932.059	1010.27	1000.44	Gh_A05G1262	0.212147	0.258017	0.281594	8.38687	8.47681	7.15444	4.59642	4.53382	4.537	4.78165	4.45093	5.22398	1.53831	3.51114	2.99449	3.54401	3.29239	3.21279	0.633238	0.00478643
Gh_A05G1289	PCG	10.2031	9.05324	10.0985	9.37234	6.90378	7.07306	11.199	11.9554	13.2922	9.48991	9.62214	10.7847	25.442	30.3944	29.8157	4.99839	4.58338	4.44151	Gh_A05G1290	21.2418	20.8372	22.0935	41.6173	35.1753	24.2829	22.352	19.8497	19.411	16.1996	23.4252	18.2938	9.0743	12.6262	8.24921	18.9251	21.6208	20.4462	-0.620195	0.00603535
Gh_A05G1297	PCG	0.009429	0	0	0	0	0.012805	0	0	0	0	0	0	0	0.07278	0.036615	0.063402	0	0.032322	Gh_A05G1296	0.217091	0.152361	0.162768	0.154186	0.079209	0.020748	0.265244	0.294666	0.131151	0.166035	0.023901	0.040386	0.055351	0.183912	0.122128	0.028383	0.154785	0.104394	-0.139707	0.580334
Gh_A05G1355	PCG	15.0677	15.1418	16.4428	37.7382	34.7727	34.5297	24.3318	22.8774	23.6956	26.3975	29.0022	29.3673	19.195	18.8502	18.056	20.2719	18.7489	17.7921	Gh_A05G1354	32.8723	30.5837	41.0345	50.1935	44.9069	34.8888	50.4068	50.7692	44.3444	33.5359	36.4895	39.0465	71.0776	65.7668	52.8185	51.3894	52.8349	54.582	-0.19684	0.433702
Gh_A05G1474	PCG	0	0	0	0	0	0	0	0	0	0	0	0	0	0	0.097259	0	0	0	Gh_A05G1475	0	0	0	0.077947	0	0	0	0	0	0	0	0	0	0	0	0	0	0.101851	-0.0849092	0.737638
Gh_A05G1593	PCG	7.76822	7.83823	7.35925	5.75886	6.417	6.18127	5.226	4.94771	5.87329	7.4291	7.3846	6.62484	1.35107	1.01684	1.12322	2.53756	2.88441	2.87146	Gh_A05G1592	6.56656	7.46563	7.05307	3.4667	5.03841	6.18237	8.06439	8.01026	6.912	7.78709	7.86563	8.52248	1.95471	1.83326	2.13218	4.33719	4.27222	4.06444	0.824693	2.55e-05
Gh_A05G1654	PCG	34.3464	37.4478	34.2994	30.2218	30.1188	30.8293	34.2449	34.8334	33.2195	16.5439	15.1195	17.857	2.35721	5.99731	2.46423	3.6728	4.28353	3.60582	Gh_A05G1653	0	0.163873	0.064527	1.81204	3.12853	2.43933	0.021022	0.416656	0.687803	0	0	0	1.28267	0.336673	0.101499	4.06214	4.08613	5.11904	-0.404271	0.0961212
Gh_A05G1672	PCG	0	0	0	0	0.03241	0	0	0	0	0	0	0	0	0	0	0	0	0	Gh_A05G1671	0.507905	1.49192	1.47087	0	0	0	0.037981	0.606311	0.025086	0.116889	0.011219	0.344839	0	0	0	0	0.075325	0	-0.135124	0.592935
Gh_A05G1673	PCG	0	0	0	0.030163	0.033537	0.036639	0	0.022515	0	0.072545	0.007848	0	0	0	0	0	0.147274	0.091558	Gh_A05G1674	13.7703	11.5304	14.9502	39.2773	35.0982	33.3537	21.0037	18.2223	20.1684	17.6675	18.0676	18.1613	32.4921	35.4892	30.6253	38.5616	39.4406	37.5838	0.426315	0.0777041
Gh_A05G1699	PCG	1.8135	1.52402	1.44865	4.11407	4.17015	5.91629	2.61999	3.08022	3.09286	2.37565	4.04484	3.24589	1.18611	1.1885	1.07443	2.38894	2.08892	2.02475	Gh_A05G1700	0.106197	0.029502	0.037996	0.149742	0.070902	0.211054	0.070806	0.028825	0.087302	0.058204	0.123986	0.012843	0.079494	0.167323	0.197666	0	0.009183	0	0.276149	0.26733
Gh_A05G1704	PCG	0.144139	0.050022	0.093367	0	0.090366	0.057064	0	0	0.025697	0	0	0	0	0	0	0.066948	0	0	Gh_A05G1703	0	0	0	0.033697	0	0	0	0.01598	0.013387	0	0	0	0	0	0	0	0	0	-0.225153	0.369038
Gh_A05G1730	PCG	0	0.013378	0	0.124832	0	0	0.036874	0.016394	0.050521	0	0.009186	0.038617	0	0	0	0	0.036091	0.067123	Gh_A05G1731	0	0	0	0.025495	0	0	0	0	0	0	0	0	0	0	0	0	0.003883	0	0.788334	0.000101732
Gh_A05G1809	PCG	0	0	0	0.111689	0.21125	0.296402	0	0.026963	0.022446	0	0.031808	0.062295	0.582541	0.490225	0.477688	0.138129	0.156646	0.019904	Gh_A05G1810	2.90632	2.82318	2.74494	4.53284	3.45462	4.28832	4.34155	3.05967	3.04203	3.20125	3.1623	2.53662	4.67764	6.71173	5.29696	4.63744	3.15678	3.71658	0.764541	0.000219896
Gh_A05G1873	PCG	33.9679	33.9763	33.5683	28.7159	32.808	36.4798	45.4034	41.5518	43.1709	62.8589	56.5075	56.4477	35.6162	36.4665	31.1198	53.6509	57.3894	53.8047	Gh_A05G1874	2.58035	3.05025	2.86696	2.90304	4.05072	4.88148	2.69904	2.24062	2.56518	0.636043	0.486443	0.288071	0.692383	0.598388	0.533321	0.420974	0.38891	0.567215	-0.606742	0.00758814
Gh_A05G1937	PCG	89.0636	78.0153	85.8391	142.284	128.974	117.025	117.621	111.028	108.955	136.743	145.494	154.151	72.3398	65.7094	56.4739	133.856	142.244	129.377	Gh_A05G1938	2.4782	2.52782	2.29179	3.59863	3.33331	3.53664	0.762565	1.17734	1.20586	1.47672	1.15319	1.62889	4.53272	5.57104	4.05393	9.9625	9.36243	8.21197	0.0733732	0.772323
Gh_A05G1963	PCG	1.00892	1.08687	1.0845	0.547288	0.800031	1.11299	1.03773	0.657173	1.03625	0.382393	0.362185	0.44091	0.707454	0.484841	0.67126	0.724511	0.585095	0.650615	Gh_A05G1964	5.90151	6.10285	5.27252	2.54899	4.88366	6.34375	7.89768	7.61501	7.56879	7.3557	7.72974	7.92125	12.3308	11.4231	13.2033	8.30125	8.11501	8.47085	-0.271684	0.275457
Gh_A05G1969	PCG	4.32658	4.7489	3.66459	3.26146	3.08003	2.86393	2.97087	2.57168	2.65397	3.05338	2.72712	2.77241	1.47599	1.87999	1.28971	1.92051	2.02065	2.21113	Gh_A05G1968	8.355	7.5828	6.29482	4.89546	4.6647	4.44498	2.63711	3.526	2.52567	1.37132	1.0203	1.14084	1.1322	1.64976	0.298304	8.25596	6.44089	6.07627	0.500455	0.0344091
Gh_A05G1970	PCG	0	0	0	0	0	0	0	0	0	0	0	0	0	0	0	0	0	0	Gh_A05G1971	8.16756	8.89715	8.88835	7.62656	11.7698	11.4009	2.1024	2.39019	2.63876	6.37391	5.57434	5.54853	8.54011	7.10407	7.71724	30.6496	29.8022	31.0691	NA	NA
Gh_A05G1989	PCG	10.4384	12.7755	9.79618	6.15991	9.65677	9.733	7.07307	6.5791	6.56991	9.31525	8.95007	9.62216	13.7954	14.4459	19.8089	13.5077	11.2919	11.6544	Gh_A05G1988	4.3534	3.08692	4.85736	3.78632	3.47417	4.06899	1.01598	1.471	1.7654	0.962618	1.63865	1.24316	0.43413	1.59894	1.42075	1.1612	1.21152	1.71669	-0.222054	0.375838
Gh_A05G1992	PCG	26.2328	25.0309	23.4796	17.6366	15.8762	15.3104	17.9834	17.2062	17.1229	16.3767	17.5938	17.207	5.88607	5.34154	6.87442	18.9832	15.8545	17.7475	Gh_A05G1991	0.685501	0.749872	0.855258	0.965252	0.941763	0.612245	0.699957	1.03276	1.02989	0.659638	0.528167	0.492175	1.08128	1.46151	1.02781	0.799661	0.617764	0.611091	-0.575632	0.0124286
Gh_A05G2021	PCG	0.774465	0.689057	0.6958	0.604216	0.685412	0.752166	0.599896	0.732699	0.458758	0.316876	0.554679	0.436099	0.583466	0.575106	0.351196	0.855765	0.811519	0.658012	Gh_A05G2020	0	0	0	0	0	0	0	0	0	0	0	0	0	0	0	0	0	0	NA	NA
Gh_A05G2031	PCG	0	0	0	0	0	0	0	0	0	0	0	0	0	0	0	0	0	0	Gh_A05G2032	0.0549	0.081081	0.082788	2.04574	2.45073	2.85405	1.60671	1.94777	1.7192	1.81417	1.5372	1.68207	0.283087	0.106093	0.210457	1.14162	1.50077	1.32752	NA	NA
Gh_A05G2034	PCG	9.4828	9.12119	9.253	9.32806	10.5915	11.5655	10.7837	10.3284	9.50248	10.0814	9.87729	10.9364	2.39817	2.88844	2.43689	8.23846	8.24086	9.33681	Gh_A05G2033	0.772251	0.804749	0.937203	6.3399	6.73749	7.36678	17.5498	17.6972	19.0249	5.86604	5.61726	5.31075	0.633482	0.787261	0.732848	2.35772	2.02455	3.00694	0.482085	0.0427645
Gh_A05G2050	PCG	0.279354	0.08022	0.029847	0	0.074898	0.152401	0	0.067928	0.069913	0.074981	0.07459	0	0	0.148309	0	0	0.017313	0	Gh_A05G2052	3.88533	4.42305	4.22333	16.0363	17.8397	17.5433	6.45511	5.78383	5.93625	10.8697	10.204	12.6821	1.28195	1.66078	1.19801	1.53555	1.33343	2.43557	0.106714	0.673424
Gh_A05G2051	PCG	3.81709	3.77042	3.88884	2.28435	3.68923	3.75327	3.90586	3.96735	4.14325	5.04065	5.14436	4.97557	1.55368	1.49103	1.46421	4.94425	5.0876	4.88011	Gh_A05G2052	3.88533	4.42305	4.22333	16.0363	17.8397	17.5433	6.45511	5.78383	5.93625	10.8697	10.204	12.6821	1.28195	1.66078	1.19801	1.53555	1.33343	2.43557	0.158589	0.529657
Gh_A05G2067	PCG	26.058	27.3797	26.2899	22.1166	23.7878	27.6241	26.2875	28.054	29.7102	37.2721	35.0233	35.605	5.55521	6.09879	4.38951	36.4387	37.4221	38.6117	Gh_A05G2066	24.2107	25.2676	22.3287	12.045	16.4332	17.2924	16.6992	18.586	15.7707	17.121	16.3395	16.8137	8.81227	9.22663	9.36256	25.0574	26.1216	24.523	0.747882	0.000358717
Gh_A05G2099	PCG	0	0	0	0	0	0	0.016731	0	0	0	0	0	0	0.010197	0	0	0	0	Gh_A05G2100	0	0	0	0.009376	0	0	0.113133	0.012901	0.23646	0.034525	0.030284	0.009313	2.2037	1.02401	1.15416	0.318891	0.390442	0.352505	0.0792086	0.754722
Gh_A05G2104	PCG	0	0	0.283922	0.48578	0.517012	0.845417	0.148612	0.064686	0.082978	0.290567	0.330888	0.161316	0.076901	0	0.191727	1.71643	1.20209	1.02513	Gh_A05G2105	12.9607	10.0129	10.7508	13.5066	10.0589	9.82494	8.82412	10.6456	11.7738	9.56434	10.1268	12.718	1.68011	1.24253	2.81092	7.20395	7.41115	6.01591	-0.0793481	0.754303
Gh_A05G2157	PCG	0.060398	0.031255	0	0.020762	0.036276	0.014549	0.044334	0.049583	0.063332	0.025009	0.00813	0.005987	0	0	0	0	0.005252	0	Gh_A05G2158	1.61475	2.0102	1.84683	2.6499	3.23963	3.53052	3.56078	3.31195	3.66007	3.89006	3.57869	4.97606	0.733102	0.44488	0.468869	5.62376	6.50045	5.62338	-0.0480034	0.849976
Gh_A05G2180	PCG	5.73229	6.28054	8.93562	14.4335	9.79755	8.84269	2.1512	2.9141	2.98737	2.61595	3.423	3.1029	1.08347	1.56919	0.868041	2.643	3.1778	2.15567	Gh_A05G2181	3.68544	3.65295	3.44764	4.48585	3.81197	4.57617	4.31337	4.6083	5.8787	4.34012	4.74473	4.44319	0.268313	0.369964	0.557991	6.66818	6.83505	5.75928	0.159707	0.52672
Gh_A05G2185	PCG	1.58477	1.41241	1.0799	2.30562	1.69098	2.46374	0.545645	0.692184	0.505396	1.04744	0.630793	0.555065	0.469876	1.52556	0.982579	0.608766	0.972616	1.00314	Gh_A05G2186	0	0	0	0	0	0	0	0	0	0	0	0	0	0	0	0	0	0	NA	NA
Gh_A05G2190	PCG	0.194264	0.297548	0.17218	0.084717	0.063621	0.192079	0.005654	0.054426	0.050414	0.036303	0.014314	0.026831	0	0.007869	0.015924	0	0.013825	0.01401	Gh_A05G2191	2.99486	2.46343	3.32454	6.58327	4.00675	5.54626	5.45242	6.01351	4.80126	3.55078	3.72736	4.23499	1.66823	1.09834	1.54682	2.2935	1.21887	1.24724	0.178665	0.478118
Gh_A05G2199	PCG	0.485863	0.770572	0.600626	0.107593	0.21369	0.130981	0.434295	0.550918	0.187441	0	0.080051	0	0.117196	0.041959	0.061867	0	0	0.054981	Gh_A05G2198	0.070311	0.014158	0.031181	0	0.039352	0.030564	0.053806	0.030071	0.134979	0	0.054358	0	0.445476	0.55649	0.30294	0.067145	0.021019	0	-0.230938	0.35653
Gh_A05G2205	PCG	0	0	0	0	0	0	0	0	0	0	0	0	0	0	0	0	0	0	Gh_A05G2204	0	0	0	0	0	0	0	0	0	0	0	0	0	0	0	0	0	0	NA	NA
Gh_A05G2218	PCG	3.8831	3.92421	5.10297	2.30402	2.72293	2.93578	2.82656	2.81672	2.35996	3.17782	2.46072	2.56217	0.354584	0.478547	0.239346	2.0596	2.36939	2.48601	Gh_A05G2219	0.840988	1.13798	0.321145	0.537242	0.249986	0.709257	0.195102	0.401899	0.522856	0.110367	0.020932	0	0	0	0	1.25255	0.936321	1.06468	0.369952	0.130762
Gh_A05G2238	PCG	0	0	0	0	0	0	0	0	0	0	0	0	0	0	0	0	0	0	Gh_A05G2239	0.27777	0.465569	0.480876	2.01234	1.72108	1.482	0.37082	0.129062	0.236894	0.100215	0.074271	0.148704	2.72077	3.02574	2.86933	0.3088	0.196029	0.430124	NA	NA
Gh_A05G2259	PCG	1.89013	2.00061	1.83478	0.634417	1.32454	1.40158	1.96638	2.51879	2.15444	3.92912	4.24123	4.52718	1.72945	0.995228	1.13259	3.40258	2.84034	3.35129	Gh_A05G2260	0.731571	1.58034	1.19122	2.55468	2.19221	2.25393	3.57068	2.77697	3.34574	3.00732	2.65544	2.38236	1.15236	0.848411	1.14488	2.89413	3.17395	3.11451	0.475267	0.04623
Gh_A05G2266	PCG	0.225792	0.231616	0.194371	0.118656	0.258717	0.254896	0.242615	0.295731	0.355671	0.188962	0.190298	0.197053	0.113302	0.100232	0.055766	0.115146	0.16026	0.161509	Gh_A05G2265	9.03007	9.03077	7.63093	1.99097	4.62288	7.39159	9.35135	8.94896	8.16086	10.6591	10.2406	9.21421	6.58015	6.01156	7.66277	9.75974	11.4169	12.182	0.128323	0.611839
Gh_A05G2271	PCG	0	0	0	0.052445	0	0	0	0	0	0	0.018004	0	0	0	0	0	0	0	Gh_A05G2270	0.009285	0	0	0	0.057218	0	0	0	0	0.013485	0	0	0	0.017977	0	0.015478	0	0	-0.144146	0.568237
Gh_A05G2272	PCG	8.00132	6.71579	5.97332	11.5284	8.68208	8.00653	8.93577	8.45797	7.3111	7.46675	8.6945	11.5057	8.62314	9.86416	10.0986	9.14271	10.4801	8.5733	Gh_A05G2273	8.33875	9.45233	9.53425	5.15991	6.52972	9.22148	8.48969	7.54116	6.98496	9.29615	8.75968	8.6571	7.91115	7.7822	6.26187	11.0804	11.4927	14.1965	-0.209077	0.40506
Gh_A05G2278	PCG	1.26197	1.15593	1.77117	0.232331	0.443054	0.210009	0.478829	0.350439	0.316172	0.165584	0.247185	0.180006	0.195655	0.02997	0.08326	0.319541	0.180881	0.155171	Gh_A05G2279	31.186	27.4742	35.8822	36.2328	36.4694	27.8266	30.8303	30.6116	32.0941	26.3826	31.9274	30.0602	13.0243	11.0016	10.2727	16.5697	18.5308	17.4308	0.465757	0.0514147
Gh_A05G2293	PCG	36.3074	33.7859	39.6252	60.1291	47.5292	42.6273	84.0795	74.6176	77.9245	64.8255	69.4268	65.279	125.817	149.255	115.04	20.8563	22.3657	21.6457	Gh_A05G2292	1.78386	1.98049	1.8234	0.750458	1.21246	2.28075	2.57593	2.69859	2.54466	2.91047	2.41104	2.14235	2.93478	2.30041	2.25857	1.29186	1.42018	1.44083	0.584743	0.0108094
Gh_A05G2294	PCG	0.621319	0.635322	0.378912	0.514912	0.747952	1.15705	1.30133	1.13885	1.38439	1.07206	1.06178	0.927482	1.12495	0.842304	0.95253	1.89514	1.9844	2.35836	Gh_A05G2292	1.78386	1.98049	1.8234	0.750458	1.21246	2.28075	2.57593	2.69859	2.54466	2.91047	2.41104	2.14235	2.93478	2.30041	2.25857	1.29186	1.42018	1.44083	-0.069736	0.783348
Gh_A05G2323	PCG	0.01768	0.021805	0.028259	0	0.022521	0	0	0	0.027421	0.005825	0.03715	0.027266	0	0	0	0	0	0	Gh_A05G2322	0.050642	0	0.037929	0.051622	0.153308	0.190092	0.038753	0.01045	0.091172	0.036682	0.017578	0.029785	0.285366	0.071082	0.175601	0.023047	0.091983	0.105725	-0.327928	0.184016
Gh_A05G2336	PCG	52.4066	57.8868	48.402	73.3147	65.327	66.5212	51.376	58.1768	57.0546	64.8007	57.7995	57.865	59.9791	61.7993	62.5324	62.2389	62.9045	60.446	Gh_A05G2337	6.49431	6.57478	6.34648	6.73104	7.2926	7.68278	6.62748	6.56729	6.7698	6.2332	6.66395	6.03066	0.326631	0.533451	0.477521	2.36459	2.01914	3.16401	-0.130928	0.604569
Gh_A05G2343	PCG	24.1998	30.8033	25.3944	19.5198	20.8693	25.5444	26.6959	26.6319	26.5286	35.8257	34.8426	33.4541	6.66921	7.31934	4.66132	32.8584	34.709	33.2146	Gh_A05G2344	0.099328	0.173905	0.176463	0.714636	0.715328	0.682931	1.24052	1.03447	0.900667	0.763471	0.745263	0.513079	14.9125	16.9556	22.6598	1.5702	1.35648	1.06499	-0.8542	6.43e-06
Gh_A05G2365	PCG	0	0	0.087978	0.089423	0.060919	0.297639	0.146324	0.059513	0.164004	0	0.027428	0.098818	0.26894	0.468157	0.120014	0	0	0	Gh_A05G2366	0.484042	0.337988	0.524432	0.818137	0.539362	0.222092	0.46672	0.637686	0.320049	0.752404	0.462378	0.826908	0.459346	0.275524	0.112918	0.423415	0.434105	0.657344	-0.421825	0.0812262
Gh_A05G2371	PCG	11.5897	11.5446	10.7283	10.6072	11.003	10.5696	8.76133	9.38423	9.59412	11.296	11.4039	12.5622	1.08574	2.00819	0.846383	9.25601	10.0451	11.8417	Gh_A05G2372	11.4253	10.2362	10.3612	15.673	13.0807	12.3632	13.4603	13.3031	14.2493	16.0027	13.7313	15.8547	7.70746	6.45061	7.22415	14.662	14.5476	13.5388	0.784601	0.000115527
Gh_A05G2374	PCG	85.7107	87.405	90.4137	86.0147	83.1509	71.5187	65.5495	59.8176	59.2131	51.6619	54.7294	54.6847	46.7684	49.0261	38.4927	44.4763	44.6138	42.5554	Gh_A05G2375	4.01545	4.2706	3.65535	4.89834	5.21136	5.8479	3.98178	4.30264	3.04004	4.14628	3.89286	4.21671	12.2332	15.4457	12.3292	11.0063	12.4075	11.2755	-0.665017	0.00260076
Gh_A05G2384	PCG	0	0	0	0	0	0	0	0	0	0	0	0	0	0	0	0	0	0	Gh_A05G2383	25.3206	25.9456	25.529	32.1561	31.4376	29.1662	29.2127	24.6553	28.8639	41.8433	41.12	43.4861	24.6337	23.4568	20.9193	30.2621	31.1832	28.3687	NA	NA
Gh_A05G2385	PCG	1.03039	1.34781	1.95173	33.9205	35.8308	29.397	2.45248	3.1226	3.46002	18.1686	17.934	18.3797	71.9928	100.004	56.748	99.1111	94.4386	97.5846	Gh_A05G2386	0.691495	0.497255	0.669777	0.603882	0.750995	1.03368	0.677205	0.293707	0.610882	0.485478	0.328765	0.349324	0.064787	0.035092	0.188485	0.258784	0.463688	0.300052	-0.553676	0.0171315
Gh_A05G2403	PCG	0.014472	0.114711	0.19663	0	0.613056	0.232411	0	0	0.115543	0.052536	0.080469	0.072922	0.986767	1.18293	0.294629	0.301569	0	0	Gh_A05G2402	1.6184	1.88122	2.3863	1.43888	1.07522	1.49769	0.736087	0.499128	0.943098	0.229228	0.734005	0.403548	0	0	0	0.283022	0.324063	0.217223	-0.323325	0.190615
Gh_A05G2435	PCG	1.5448	1.8914	1.55362	1.67887	1.04748	2.33428	0.986047	0.681397	1.16331	2.10487	1.03179	1.05278	0.298936	0.664912	1.10244	1.17643	1.14117	0.991302	Gh_A05G2436	0.000154	0	0.000108	0.012369	0.000299	0.062602	0	0.005218	0	0	0	0	0	0	0.046249	0.010953	0.01256	0.005092	0.392212	0.107435
Gh_A05G2438	PCG	0.248095	0.157886	0.166101	0.117037	0.315688	0.079476	0.440141	0.20334	0	0.099183	0.143083	0.078549	1.1974	0.870671	1.07867	0.79007	0.782631	0.918648	Gh_A05G2439	0	0	0	0	0	0	0	0	0	0	0	0	0	0.03712	0	0	0	0	0.279958	0.260514
Gh_A05G2440	PCG	40.6781	40.5666	49.3279	30.5274	26.2804	20.9603	42.268	41.6512	47.7741	49.8644	61.8411	63.6075	103.665	44.1818	37.9852	77.7608	68.0135	80.2442	Gh_A05G2439	0	0	0	0	0	0	0	0	0	0	0	0	0	0.03712	0	0	0	0	-0.0873859	0.730251
Gh_A05G2447	PCG	3.11204	2.21859	2.58032	1.81194	1.71809	1.94686	2.82287	2.14288	2.15444	1.8396	1.70332	1.28146	0.962093	0.912525	0.292375	0.715837	1.06098	1.21228	Gh_A05G2446	10.7788	16.5274	15.7666	11.1689	9.49582	11.7271	5.90797	7.14088	6.37947	13.4289	10.7865	9.8565	2.53626	2.88609	3.24333	0.102014	0.229106	0.346456	0.65117	0.00342089
Gh_A05G2458	PCG	0	0	0	0	0	0	0	0	0	0.016394	0	0	0	0	0	0	0	0	Gh_A05G2459	0.737941	0.791366	0.825828	0.263697	0.443824	0.361414	0.433318	0.439954	0.422467	0.440332	0.352592	0.425939	0.080956	0.365328	0.071702	0.140415	0.05982	0.153544	0.0663192	0.793741
Gh_A05G2475	PCG	5.26664	5.59389	3.90759	8.48799	6.78855	6.39611	3.69455	4.28618	4.48381	3.07888	3.6166	5.08608	7.56649	7.22203	7.89856	4.97708	4.88396	3.88785	Gh_A05G2476	1.29323	0.923916	1.15996	0.814349	1.04575	1.12065	2.15072	1.85194	1.61526	0.807963	1.35864	0.922506	0.544907	0.664338	0.933883	0.9233	0.6531	0.563467	-0.425369	0.0784364
Gh_A05G2487	PCG	4.59152	4.83869	4.94437	9.53313	10.4834	6.00847	4.96464	4.92267	6.42249	4.04254	3.85195	5.0951	2.01253	3.6621	3.14084	6.69041	8.77917	7.15093	Gh_A05G2486	0.673049	0.649876	1.00269	2.21483	1.66389	1.18019	0.951889	0.920741	1.35857	0.724042	0.982881	0.847989	0.404223	0.408094	0.361117	0.931412	0.891749	0.890219	0.803543	5.9e-05
Gh_A05G2492	PCG	1.85079	2.35463	2.15627	1.2227	2.44253	2.41402	2.05165	1.4275	2.46641	1.92704	1.89645	2.87203	0.402313	0.506294	0.603165	1.4687	1.26769	2.99584	Gh_A05G2493	0.160491	0.319303	0.085962	0.461361	1.01099	1.50595	1.06465	1.12554	0.967136	1.25519	1.52638	1.28318	2.77856	2.41574	2.95508	0.269189	0.462467	0.569853	-0.561667	0.0152804
Gh_A05G2496	PCG	4.39584	4.62795	4.49529	4.36718	3.84229	4.6567	2.82527	2.8052	3.23184	4.54098	4.76633	4.76941	2.12018	1.89558	2.39266	9.03206	9.21207	9.06675	Gh_A05G2497	3.53261	3.17042	3.01487	2.79578	3.204	3.67188	2.62944	2.36677	2.52089	4.09358	3.28562	4.02696	3.51543	3.72041	3.1821	3.69556	3.60012	3.68982	0.39465	0.105074
Gh_A05G2500	PCG	13.1723	14.3786	13.1158	17.3739	11.2723	12.0564	128.8	118.354	126.06	49.5118	47.9801	49.3015	134.424	56.5655	75.5548	394.957	361.674	370.935	Gh_A05G2499	2.20185	1.85298	1.8302	5.50476	4.61406	4.61571	2.21152	2.54301	2.92049	1.32543	2.53262	1.34115	0.709101	1.49564	0.350786	1.87386	1.3057	0.769084	-0.397346	0.102507
Gh_A05G2503	PCG	10.7773	10.9767	11.337	13.346	10.7334	11.6551	8.21876	8.34459	10.0452	8.87493	8.94731	8.63255	2.40806	3.41767	2.98479	7.09279	6.22459	7.37984	Gh_A05G2504	0.02383	0	0	0	0	0	0.076641	0.025064	0.025796	0	0	0	0	0	0	0.02198	0	0	0.0515889	0.838905
Gh_A05G2513	PCG	1.67446	1.30677	1.02511	1.50371	1.37858	1.88966	0.668296	1.35904	1.57151	0.304129	0.091256	0.382174	0.138709	0.223584	0.190118	0.173703	0.207619	0.052726	Gh_A05G2512	0	0	0	0	0	0	0	0	0	0	0	0	0	0	0	0	0	0	NA	NA
Gh_A05G2514	PCG	0.737499	0.689038	0.746052	3.49052	3.5157	3.52442	1.25715	0.934964	0.741084	3.18827	3.86987	3.71329	0.124344	0.140559	0.031458	0.061806	0.188928	0.211836	Gh_A05G2512	0	0	0	0	0	0	0	0	0	0	0	0	0	0	0	0	0	0	NA	NA
Gh_A05G2515	PCG	0	0.009456	0.052772	0.313657	0.515715	0.458878	1.46651	1.13337	1.38063	0.674173	0.94832	1.03228	6.95854	4.30196	6.7542	0.164043	0.124203	0.188593	Gh_A05G2512	0	0	0	0	0	0	0	0	0	0	0	0	0	0	0	0	0	0	NA	NA
Gh_A05G2523	PCG	0	0	0	0	0	0	0	0	0	0	0	0	0	0	0.014507	0	0	0	Gh_A05G2522	7.94218	6.56349	9.24489	12.8134	10.328	11.3137	7.9173	7.69248	6.21472	8.08564	9.58443	8.63732	9.27222	11.5175	8.51779	11.9468	12.9916	13.7388	-0.129462	0.608657
Gh_A05G2530	PCG	0	0	0	0	0	0	0	0	0	0	0	0	0	0	0	0	0	0	Gh_A05G2529	1.18141	1.50386	1.91382	1.03776	0.409281	0.4936	0.717415	0.648442	1.34811	0.618703	1.03446	0.795269	0	0	0	0	0	0.604426	NA	NA
Gh_A05G2531	PCG	12.683	11.996	13.347	5.58643	7.62789	7.70832	12.0269	11.3458	11.6653	15.3123	15.1032	16.0428	0.797377	0.886769	0.505145	1.27585	1.66008	1.60596	Gh_A05G2532	5.16986	3.16327	4.34578	2.39933	0.967248	0.479043	30.3581	24.6402	24.9012	2.57883	3.6024	3.19855	2.19599	5.03031	3.12879	7.32638	5.62626	5.66342	0.225402	0.368494
Gh_A05G2544	PCG	1.16788	0.929863	1.2521	0.177941	0.555818	0.32761	0.536824	0.552961	0.585045	1.14731	0.323655	0.711433	0.19502	0.234491	0.208677	0.08642	0.686077	0.180224	Gh_A05G2543	0.298673	0.039147	0.317479	0.218647	0.12442	0.329274	0	0.090079	0.309035	0	0	0.049396	0.1502	0	0.175117	0.075427	0.13367	0.038389	0.197497	0.432138
Gh_A05G2556	PCG	7.4705	8.03267	7.45962	22.1764	26.0403	33.7109	11.8214	12.5949	11.1631	20.8692	19.6146	20.4884	5.15946	6.17574	7.11142	39.5752	38.4285	40.3951	Gh_A05G2557	0.516386	0.349073	0.638296	0.729701	1.09533	0.730654	0.189118	0.322181	0.282909	0.292241	0.32613	0.423602	0.044291	0.235271	0.086911	0.229716	0.20443	0.219214	0.170923	0.497695
Gh_A05G2563	PCG	4.29537	3.47649	4.18626	0.833343	1.16622	1.59916	1.3207	1.82616	1.7632	1.51472	1.82136	1.50009	0.848169	0.804646	0.357013	1.17954	2.01327	2.215	Gh_A05G2562	0	0	0	0.026857	0.031423	0.164209	0	0	0	0	0	0	0	0	0	0	0	0	-0.112016	0.658112
Gh_A05G2566	PCG	0.005977	0	0	0.246468	0.168237	0.412181	0.105971	0	0.054031	0	0	0.021518	0.072013	0.075814	0	0.393841	0.066677	0	Gh_A05G2565	40.0831	33.824	42.7772	94.8288	64.6322	51.1769	41.3597	41.8497	47.7801	28.179	34.9822	33.8414	26.7318	29.0355	26.4661	37.073	35.3352	34.4877	0.467952	0.0501807
Gh_A05G2583	PCG	0	0	0	0	0.04084	0	0	0	0	0	0	0	0	0	0	0	0	0	Gh_A05G2582	0.095528	0.256404	0	0.030516	0.070696	0.03682	0.205156	0.288843	0.107989	0	0.138138	0	0	0	0	0	0	0	0.00617497	0.980599
Gh_A05G2584	PCG	0.005471	0.024716	0	0.623098	0.340927	0.421133	1.30229	1.5363	1.34789	0.437662	0.560491	0.413906	2.14836	0.717419	0.500094	0.148079	0.106729	0.266207	Gh_A05G2582	0.095528	0.256404	0	0.030516	0.070696	0.03682	0.205156	0.288843	0.107989	0	0.138138	0	0	0	0	0	0	0	0.261895	0.293799
Gh_A05G2593	PCG	0.032499	0	0	0.063325	0.038297	0.161056	0.771746	0.652511	0.528075	0.089276	0.249134	0.028867	0.132593	0	0	0.547338	0.303111	0.659434	Gh_A05G2592	0	0	0	0	0.008218	0	0	0	0	0.008673	0	0	0	0.059955	0	0.126938	0.063752	0.204872	0.439676	0.0678871
Gh_A05G2605	PCG	6.03352	6.15561	5.27226	6.07079	5.36096	6.18377	4.10022	4.50639	5.34807	3.68109	4.1596	3.8006	1.46208	1.40511	1.03494	4.40818	4.5053	3.84819	Gh_A05G2604	5.46737	6.20877	5.23587	3.80266	4.9355	5.20489	2.88083	3.60545	3.63533	4.7434	4.84307	5.23175	2.79306	3.81189	2.53288	5.06519	3.39718	4.20434	0.625004	0.00554736
Gh_A05G2607	PCG	12.5295	12.1992	13.0961	11.3832	8.56557	7.48669	11.8729	7.48086	8.43058	10.9371	9.28973	9.31875	1.35534	1.55546	1.01795	4.40243	6.31656	6.05085	Gh_A05G2608	0	0	0	0	0	0	0	0	0	0	0	0	0	0.33176	0	0	0	0	-0.410629	0.0905153
Gh_A05G2612	PCG	0	0.00319	0.007606	0.007301	0.001647	0	0	0	0.002317	0	0.025732	0.00303	0	0	0	0	0	0	Gh_A05G2613	0	0	0	0	0	0	0	0	0	0	0	0	0	0	0	0	0	0	NA	NA
Gh_A05G2622	PCG	0.016677	0	0	0	0	0	0	0	0	0	0	0	0	0	0	0	0	0	Gh_A05G2621	0	0	0	0	0	0	0	0	0	0	0	0	0	0	0	0	0	0	NA	NA
Gh_A05G2623	PCG	5.11894	5.78845	5.04644	5.12711	3.15323	4.17735	17.5783	17.2354	18.9994	15.7774	14.3573	12.8134	49.2703	37.2243	52.3505	1.06344	1.58127	1.31953	Gh_A05G2624	12.0482	12.7292	10.983	6.24556	6.96955	6.88382	5.74515	5.86814	6.30618	3.15501	3.00676	3.64719	5.34602	7.55455	5.36162	5.83544	4.91973	5.13737	-0.228803	0.361119
Gh_A05G2627	PCG	0.015463	0.01388	0	0.032786	0.131709	0.259133	0	0.006278	0	0	0.033437	0.005681	0	0.008609	0	0	0	0	Gh_A05G2626	0.082473	0.07688	0.22111	0	0.209465	0.053966	1.46301	1.24808	0.864754	0	0	0	0	0	0	0.092794	0	0.046264	-0.140316	0.578669
Gh_A05G2634	PCG	0.141104	0.063568	0.083762	0.066493	0.09223	0.188636	0.248553	0.165438	0.451846	0.109731	0.264069	0.037567	0	0	0	0	0.040827	0.074744	Gh_A05G2635	0.08602	0.018391	0	0.015294	0.014632	0	0.031484	0.073125	0	0	0	0.075839	0	0	0.362665	0	0.255474	0.123425	-0.304903	0.218592
Gh_A05G2637	PCG	0.064878	0	0	0.264615	0.27829	0.620811	0.041671	0	0.046276	0	0.121444	0.113852	0.616985	0	0.133487	0.185608	0.112351	0.084536	Gh_A05G2636	8.46264	7.97297	9.7951	7.77928	8.72967	9.44841	6.33346	5.92555	4.26278	3.0469	2.53771	2.45133	0.853395	1.68101	0.475834	1.57683	2.1178	2.76036	0.042477	0.867094
Gh_A05G2657	PCG	0	0.007019	0.01425	0	0	0	0	0	0	0.01475	0	0	0.092339	0.049754	0.130864	0	0	0	Gh_A05G2658	4.63012	4.69596	4.88345	3.65397	3.38297	4.91027	4.93162	4.69394	3.95777	4.55177	4.05159	4.31088	1.9411	1.7082	1.35798	3.97454	3.99096	3.80322	-0.831693	1.88e-05
Gh_A05G2683	PCG	3.53666	3.06902	3.94858	4.05198	4.99675	5.01406	5.22764	4.65639	5.84033	5.75535	5.89809	5.97642	1.01106	0.972907	1.55547	4.08432	4.66251	3.76593	Gh_A05G2684	6.31022	7.30436	7.21211	6.51194	4.98713	4.71912	4.72254	5.00841	4.18734	5.86846	5.19831	4.1327	1.434	1.30609	1.19796	1.74387	4.56718	2.29115	0.509379	0.0308348
Gh_A05G2688	PCG	0.173434	0.02996	0.113252	0.168795	0.190916	0.161445	0.180086	0.196188	0.084206	0.234249	0.223662	0.170502	0.708468	0.531143	0.290716	1.64753	0.98403	1.23602	Gh_A05G2687	11.3936	12.7299	10.5706	9.45865	6.62997	6.38644	7.69309	7.09796	7.53807	6.39883	6.09917	7.38995	19.6144	14.8397	18.4068	4.96948	4.25931	4.09999	-0.222811	0.374171
Gh_A05G2713	PCG	0.35168	0.704825	0.272522	0.031432	0.476135	0.574781	0.430826	0.374563	0.395565	0.245867	0.137631	0.372222	0.359737	0	0.477495	0.023439	0.192692	0.139411	Gh_A05G2712	0.123168	0.156442	0.444705	0.45212	0.831975	0.494641	0.076344	1.00854	0.363866	0.899037	0.939088	0.885385	5.05114	3.35285	3.77521	0.176359	0.05958	0.208497	-0.0195671	0.938573
Gh_A05G2715	PCG	16.7652	14.5133	15.4353	8.88003	8.1772	7.7922	11.2851	9.83673	11.0094	10.9414	11.7027	10.1614	1.41257	1.71434	1.91605	7.56285	6.75832	7.07035	Gh_A05G2714	2.72673	2.92844	3.4296	1.09651	0.885876	2.07381	5.67477	4.84445	3.69346	1.7902	1.4263	1.39906	6.53106	6.59965	7.95545	1.41678	1.14699	1.45482	-0.449918	0.0610084
Gh_A05G2734	PCG	0	0	0	0	0	0	0	0	0	0	0	0	0	0	0	0	0	0	Gh_A05G2733	0.181809	0.111301	0.195516	0	0.070874	0.148644	0.050472	0.681262	0.250195	0.320071	0.153428	0.148094	0	0	0.104833	0.434355	0.302955	0.238633	NA	NA
Gh_A05G2735	PCG	0.081439	0.133303	0.213701	0.056489	0	0.039947	0	0	0.041001	0.028517	0.026282	0.075947	0.064151	0	0	0	0	0	Gh_A05G2737	8.80085	8.47848	8.54714	7.06494	8.20005	6.61535	10.6186	9.10978	8.92616	7.36497	7.89497	8.05558	5.61133	6.68408	6.09983	4.71476	5.30506	5.02524	0.29492	0.234807
Gh_A05G2736	PCG	3.68555	3.97166	4.15937	1.42366	2.85454	2.63966	6.56322	7.37648	7.01817	8.14973	5.48297	6.18514	1.90636	2.13609	1.11803	2.76278	2.14213	3.02519	Gh_A05G2737	8.80085	8.47848	8.54714	7.06494	8.20005	6.61535	10.6186	9.10978	8.92616	7.36497	7.89497	8.05558	5.61133	6.68408	6.09983	4.71476	5.30506	5.02524	0.650988	0.0034329
Gh_A05G2755	PCG	4.54487	5.52636	5.17731	5.16142	5.8811	5.61586	7.51947	5.63416	6.13254	5.59387	5.06109	7.04744	1.41925	1.9326	1.88177	5.51786	5.73991	5.94108	Gh_A05G2756	2.70275	1.77525	2.06482	2.14025	2.3719	1.93435	2.70915	2.5512	3.16913	2.97152	2.2078	3.38247	0.785873	0.444526	0.279367	1.90147	2.52545	2.16805	0.875615	1.94e-06
Gh_A05G2771	PCG	7.30225	7.36555	9.23783	7.75202	7.29678	8.16292	8.69312	8.17205	7.67707	6.92746	7.04626	7.96424	4.10796	4.34771	3.10371	5.23381	5.83875	8.19521	Gh_A05G2772	13.2374	12.9186	11.2989	25.7317	26.9205	27.1568	22.6619	21.7509	24.9672	22.617	22.7878	21.2972	33.0649	23.2144	29.5237	37.5668	40.2514	38.6059	-0.437759	0.0692354
Gh_A05G2784	PCG	2.99316	3.51218	3.48609	2.84971	4.51621	5.24293	2.13498	2.30022	2.88128	2.05789	1.71302	2.26613	1.39321	2.62863	1.71896	0.955605	0.834142	1.00673	Gh_A05G2783	0	0	0	0	0	0	0	0	0	0	0	0	0	0	0	0	0	0	NA	NA
Gh_A05G2798	PCG	5.65756	5.77613	6.03693	3.62738	5.0395	6.3349	3.77139	4.12405	3.19643	5.05829	4.74604	4.78602	0.94934	1.35954	1.40782	3.21819	3.17802	3.19556	Gh_A05G2797	11.4747	12.5472	11.738	21.6803	18.412	19.9774	12.2821	15.9379	14.3676	13.4364	12.5347	14.2154	24.7364	23.2627	24.4324	19.327	20.8903	20.8747	-0.737455	0.000478449
Gh_A05G2799	PCG	4.87011	4.43869	4.84129	5.20933	6.66195	7.51529	2.95674	2.54402	1.88208	3.62993	3.72688	3.84715	2.5431	3.34789	2.67349	4.28782	5.21635	4.97919	Gh_A05G2800	8.66322	9.01229	8.80797	3.17759	4.49386	4.16403	13.8552	14.6187	14.2477	6.63129	8.05243	6.66252	32.756	29.7359	36.9611	2.40716	3.27704	2.42312	-0.630244	0.00505262
Gh_A05G2801	PCG	10.3569	8.79015	8.70468	9.94592	9.73119	11.1543	11.9484	10.6598	10.5064	14.0986	15.8318	15.6956	15.3435	15.737	15.4233	19.7033	23.7488	19.4506	Gh_A05G2800	8.66322	9.01229	8.80797	3.17759	4.49386	4.16403	13.8552	14.6187	14.2477	6.63129	8.05243	6.66252	32.756	29.7359	36.9611	2.40716	3.27704	2.42312	-0.00252871	0.992055
Gh_A05G2821	PCG	0	0	0	0	0	0	0	0	0	0	0	0	0	0	0	0	0	0	Gh_A05G2822	1.80675	1.94521	1.41555	1.12535	1.45517	1.79041	1.44662	1.47594	1.69391	1.37329	1.37518	1.06295	0.019812	0.290456	0.109333	0.561259	0.389835	0.403519	NA	NA
Gh_A05G2842	PCG	8.48469	9.4085	8.80176	8.56437	10.9224	12.6002	8.78257	9.19625	9.00871	16.5036	15.2788	15.9355	2.27946	2.26488	2.31982	8.6088	9.01375	8.32078	Gh_A05G2841	0.053218	0	0	0	0.020547	0	0.157478	0.0574	0.062688	0.017717	0.122455	0.026354	0	0	0	0.162048	0.050208	0.207498	0.137965	0.585111
Gh_A05G2874	PCG	11.1859	12.1533	11.948	6.52169	9.93113	10.4343	14.8729	14.4273	16.8357	19.6199	16.8086	15.4805	5.57961	6.20145	6.09345	6.44159	7.28894	7.83014	Gh_A05G2873	48.3034	50.3914	47.5014	59.4121	55.7786	50.3229	53.996	53.1188	57.6955	52.5492	52.5024	54.5687	18.0671	20.0913	15.5083	35.3818	33.3195	32.7806	0.70129	0.00118327
Gh_A05G2882	PCG	0.960961	0.684489	1.00062	1.09434	0.710474	1.00687	0.625438	0.624603	0.536117	0.65852	0.757787	0.598319	0.115667	0.084259	0	0.231559	0.144752	0.078692	Gh_A05G2883	25.1144	23.1352	25.4659	14.3088	15.8905	15.5906	11.5325	11.4327	11.9244	9.19414	9.59413	9.41468	3.40706	3.03648	4.3185	14.9899	16.4675	16.3994	0.559025	0.0158738
Gh_A05G2901	PCG	1.27487	1.66117	1.10293	2.90595	2.57149	3.0251	2.69071	2.13982	2.91805	2.13027	2.03292	2.95934	0.652351	1.10441	1.01353	1.00801	0.610073	0.68749	Gh_A05G2903	2.75589	2.65319	2.42533	3.08	2.14694	2.12303	2.65177	2.20463	2.52054	2.67402	2.41214	1.94855	1.27262	0.845477	1.37425	2.26648	1.64255	2.00226	0.512813	0.0295388
Gh_A05G2902	PCG	1.03572	1.09684	0.89247	0.833004	0.582477	0.710817	0.605439	0.60292	0.375016	0.085422	0.15105	0.111008	0.194947	0.88419	0.227435	0.041126	0.022522	0.034446	Gh_A05G2903	2.75589	2.65319	2.42533	3.08	2.14694	2.12303	2.65177	2.20463	2.52054	2.67402	2.41214	1.94855	1.27262	0.845477	1.37425	2.26648	1.64255	2.00226	0.287497	0.247351
Gh_A05G2926	PCG	7.01006	8.0843	7.84141	3.21602	4.78156	5.25187	9.83715	9.11472	8.29585	9.35362	7.98823	8.34618	3.81833	4.84106	2.94715	4.12405	4.99958	4.58848	Gh_A05G2925	30.6169	27.5052	31.2097	12.5847	13.8569	13.0006	16.8837	13.2814	14.6645	17.4762	16.5809	16.1682	11.6002	12.3825	9.74738	8.29699	9.25237	9.46007	0.529952	0.0236888
Gh_A05G2938	PCG	0	0	0.130645	0	0	0	0.097612	0	0	0	0.006055	0	0	0.183171	0	0	0.07094	0	Gh_A05G2939	2.29008	2.44043	2.71525	1.23489	1.43053	1.21158	1.41665	1.70493	1.4234	2.06466	1.5089	1.5439	0.072012	0.199499	0.150256	0.491455	0.696538	0.789403	-0.0628029	0.804471
Gh_A05G2942	PCG	0	0.132761	0	0	0	0	0	0	0	0	0	0.093358	0.06343	0	0	0	0	0	Gh_A05G2943	1.25282	0.72432	0.486806	3.5841	2.74613	1.2671	1.40916	1.18619	0.82951	1.07983	0.338968	1.00361	0.256446	1.346	0.141725	0.496555	0.517884	0.335013	-0.171168	0.497069
Gh_A05G2950	PCG	0.266782	0.314629	0.244371	0	0	0	0.046233	0	0	0	0	0	0	0	0	0	0	0.068146	Gh_A05G2949	10.0357	12.004	10.924	21.0747	18.7271	17.9016	14.6098	16.9943	14.8338	12.8106	14.249	14.181	12.0801	10.364	10.3632	11.9572	10.4944	12.8286	-0.384159	0.115502
Gh_A05G2953	PCG	0	0	0.012276	0.010252	0	0	0	0.024422	0	0.024657	0	0	0	0	0	0.030778	0	0	Gh_A05G2954	1.38315	1.32226	0.854549	2.68458	1.34613	0.856234	1.5654	1.51966	1.32456	1.66844	1.6938	1.99566	0.018724	0.633622	0.224641	1.08733	1.44375	0.199105	0.217465	0.386034
Gh_A05G2973	PCG	1.99814	1.82401	2.09106	1.06798	0.89552	0.870084	1.55843	1.39302	1.82775	2.10452	1.69691	1.47696	0.971819	1.25481	0.831252	1.34137	1.03161	1.93554	Gh_A05G2974	8.73988	8.30821	7.31699	17.1629	19.1035	21.195	9.66883	10.2768	10.6099	18.6481	20.1215	20.8281	2.52098	2.67061	2.50342	10.4994	10.6056	10.7588	0.0186988	0.941295
Gh_A05G2979	PCG	7.02126	6.0396	6.34225	6.78934	7.32708	7.362	10.0028	8.96373	9.00712	8.48363	8.5608	9.14122	5.19817	4.74449	5.15677	10.0093	6.85741	8.28931	Gh_A05G2978	14.4814	14.4948	13.9556	5.47647	6.8209	7.97751	5.25826	5.25777	4.72337	8.65474	7.85093	7.13222	0.359785	0.37597	0.293091	0.770288	1.51013	1.13975	0.0272828	0.914424
Gh_A05G2993	PCG	5.69438	7.41734	6.84429	7.77498	9.00452	7.43534	9.4582	9.5882	9.32696	12.2289	9.12185	9.96312	18.6892	17.1264	18.0853	11.884	11.6982	13.6917	Gh_A05G2994	8.26654	8.2946	8.46912	7.26882	10.6654	10.2426	11.8629	14.0764	15.1286	12.6849	13.8771	13.3835	2.04947	3.22687	1.80602	11.5261	11.0923	10.8565	-0.58124	0.0114107
Gh_A05G2999	PCG	7.08063	8.33825	6.64475	3.38834	5.22454	6.65024	6.86434	7.06751	6.36666	7.37127	7.10879	6.48798	1.85147	1.88788	2.00969	5.25842	5.59895	6.05846	Gh_A05G3000	11.8892	13.7214	10.4613	3.8492	7.41775	9.8141	10.7075	12.1579	11.2199	16.0281	13.9782	13.452	4.09054	3.24135	4.19571	9.10187	8.83307	10.1814	0.930686	2.15e-08
Gh_A05G3004	PCG	4.76738	5.21008	4.17015	5.16965	7.29061	6.81339	4.67547	5.28552	4.26069	5.38865	5.28712	5.5584	0.750638	1.76554	1.2311	1.64592	1.61768	1.54959	Gh_A05G3003	45.3878	50.7917	45.5957	42.4602	40.1487	43.4314	29.6952	29.5458	27.9924	36.6983	35.342	35.0535	5.96664	6.33803	6.3423	13.8117	14.0328	14.0392	0.875108	2e-06
Gh_A05G3018	PCG	3.71107	3.20492	3.73601	2.16031	3.4237	2.55494	1.77249	1.60723	2.00686	0.82611	0.680898	0.649108	0.550385	1.28797	0.186914	2.92294	3.87556	3.16987	Gh_A05G3017	3.21382	4.20878	3.55763	2.06431	2.65755	2.94434	1.75862	1.97835	3.1456	1.98224	2.34546	1.58543	4.30299	3.82683	7.61186	14.9687	11.6561	12.9594	0.351033	0.153201
Gh_A05G3021	PCG	4.26502	6.83696	4.85586	1.32106	1.21852	0.10892	2.70905	2.52404	2.6327	0.310149	0.175215	0	0.580649	0.182382	0	0.461156	0.336404	0.26436	Gh_A05G3022	3.19697	3.25568	3.51775	4.61725	3.94779	4.41333	2.52433	2.6724	3.01881	1.91301	2.2285	1.86875	1.093	0.323567	0.682837	1.2066	1.65342	0.787113	0.462411	0.0533396
Gh_A05G3027	PCG	3.69127	2.87918	3.60488	1.89336	2.01192	2.00137	2.67315	1.85646	2.21177	1.97468	2.06716	1.67167	4.6435	4.01248	3.69968	1.42395	2.39764	3.26272	Gh_A05G3026	7.11054	7.14595	6.40551	8.87134	8.33276	6.63855	4.9134	4.34525	3.95437	6.47142	7.39031	7.9457	2.11413	2.17325	2.02821	3.92729	4.16337	3.79122	-0.524214	0.0255364
Gh_A05G3034	PCG	1.44492	2.15087	1.3298	1.14968	1.20563	0.795429	1.34607	0.225137	0.397631	1.50184	0.832927	1.07743	0.190278	0.251285	0.109977	0	0.185069	0.148313	Gh_A05G3033	4.49051	4.25145	6.54816	5.96694	4.81027	5.96606	3.50572	2.91773	4.3287	3.6295	4.2337	4.01336	0.71695	0.6721	0.565053	1.70535	1.16128	2.12729	0.684794	0.00171559
Gh_A05G3058	PCG	8.8977	8.34839	7.02867	5.04801	8.04877	9.25955	7.75908	7.35926	7.03931	7.8198	6.88888	6.95454	4.34578	4.92574	4.38046	7.55859	7.29892	8.30262	Gh_A05G3057	12.193	14.6208	12.2791	11.6844	16.6099	18.9096	19.1712	19.4707	19.7024	20.7923	19.5509	20.0978	17.9625	13.6302	14.8606	20.5708	21.1651	21.6493	0.303475	0.220864
Gh_A05G3069	PCG	0.163602	0.060598	0.114726	2.50693	1.54521	1.59993	0.091823	0.089495	0.063289	0	0.074645	0.070033	0.807222	1.81418	0.628593	0.424533	0.018084	0.120585	Gh_A05G3070	18.2221	15.3078	17.4609	29.1096	27.4364	29.4454	20.1938	19.0992	19.3114	19.9673	20.9477	22.6356	4.46663	4.83837	5.35515	9.21229	8.29239	8.58384	0.255614	0.305949
Gh_A05G3074	PCG	0.033959	0.047356	0.032047	0	0.02911	0	0.059245	0.066833	0.136309	0.033737	0.003662	0.039901	0.994194	0.70911	0.655344	0.091126	0.103623	0.157522	Gh_A05G3075	0	0	0	0	0	0	0	0	0	0	0	0	0.105897	0.037497	0.037729	0	0	0	0.940625	6.44e-09
Gh_A05G3078	PCG	0.144593	0.21087	0.152017	0.838725	0.519835	0.516666	0.269121	0.889662	0.738972	0.225341	0.731272	0.565089	0.94956	1.40754	0.516521	0.316564	0.82491	0.250973	Gh_A05G3077	5.9345	6.00306	5.57862	3.88586	5.28713	6.37146	7.70393	8.09242	7.39215	7.2298	7.20114	7.10331	5.99366	7.43241	7.01235	6.02186	6.07785	6.12808	0.169463	0.501429
Gh_A05G3079	PCG	1.08428	0.813244	1.52054	0.944773	2.02696	0.92877	0.928301	0.755811	0.745603	0.336726	0.360138	0.334841	0.218988	0.262404	0.293846	0.335618	0.055125	0.400195	Gh_A05G3080	4.88197	4.23213	4.99812	7.75962	6.5308	7.09065	5.62379	5.25277	5.57695	4.82094	5.33566	4.01555	0.518899	1.47101	1.10071	4.44025	4.20177	6.40175	0.534162	0.0224013
Gh_A05G3087	PCG	7.80361	8.25332	6.88843	6.92017	7.79884	9.08545	7.07814	6.43213	6.77748	9.0612	7.60693	9.64055	55.4925	45.0352	51.1708	4.59856	4.78395	4.1515	Gh_A05G3086	11.8624	11.2466	10.8785	21.9067	18.931	16.7379	14.2073	16.2797	14.4872	12.7247	13.4061	14.4744	5.71365	6.45207	5.53536	14.7081	13.8782	12.8544	-0.774008	0.00016359
Gh_A05G3114	PCG	0.719694	0.435141	0.407781	0.097419	0.070582	0.03283	0.277072	0.453731	0.29622	0.338719	0.266077	0.337001	0.789817	0.830795	0.906802	0.2299	0.221653	0.323733	Gh_A05G3113	12.8776	13.5768	12.9323	7.27525	7.38957	8.96745	13.2154	13.4414	13.207	16.8985	15.9461	16.1271	25.5262	24.8182	26.1484	12.4199	14.1328	13.0666	0.857573	5.39e-06
Gh_A05G3121	PCG	9.0019	8.39265	8.52043	5.55484	8.31295	10.4086	12.6118	12.7185	12.4744	13.4677	12.4499	12.4383	3.07836	2.65376	2.78896	9.96865	11.4195	11.7001	Gh_A05G3122	69.9943	63.4507	68.7502	43.2828	37.8135	30.7316	65.6288	58.1811	60.3774	33.7425	41.3781	44.224	142.877	194.396	136.597	72.4699	74.3017	63.8292	-0.764648	0.000219183
Gh_A05G3129	PCG	7.90521	8.67098	8.01544	11.3169	12.0438	13.713	5.03528	5.86109	5.56259	7.80653	8.20688	7.67102	1.78812	2.79232	1.45246	7.3222	6.9695	5.66078	Gh_A05G3130	0	0	0	0	0	0	0	0	0	0	0	0	0	0	0	0	0	0	NA	NA
Gh_A05G3134	PCG	0	0	0	0	0	0	0	0	0.009853	0	0	0	0	0	0.065432	0	0	0.035619	Gh_A05G3135	0.036402	0.269938	0.295017	0.789904	1.33583	0.646276	0	0.385927	0.088638	0.313345	0.636436	0.247491	0.215471	0.239021	0.349045	2.12554	2.51945	2.15767	0.0987702	0.696597
Gh_A05G3136	PCG	3.21047	4.52999	3.09548	5.84467	6.3139	5.79928	4.57412	4.1677	3.20441	6.2413	6.86966	6.49279	3.68391	3.14379	2.23035	10.7366	9.40071	8.9831	Gh_A05G3135	0.036402	0.269938	0.295017	0.789904	1.33583	0.646276	0	0.385927	0.088638	0.313345	0.636436	0.247491	0.215471	0.239021	0.349045	2.12554	2.51945	2.15767	0.863459	3.92e-06
Gh_A05G3143	PCG	5.25893	4.64838	4.30085	5.19598	4.45948	3.49751	4.01717	4.22674	4.10116	3.69876	3.79123	3.65174	2.07594	2.60549	2.04765	4.2328	4.22277	3.46662	Gh_A05G3144	1.19607	1.13815	0.889228	0.194354	0.244678	0.25806	0.905849	0.652048	0.781333	0.521652	0.454876	0.292095	0.135493	0.194946	0.066881	0.348004	0.230315	0.575333	0.566001	0.0143447
Gh_A05G3155	PCG	2.46526	2.08924	2.48769	1.78511	3.01021	1.96162	1.49114	2.50261	2.03728	1.97433	1.30137	1.45592	0.240371	0.270189	0.5755	1.24072	1.21404	0.637571	Gh_A05G3154	0	0	0	0	0	0	0	0	0	0.059566	0.250707	0.206124	0.169477	0.067989	0.11623	0.122637	0.231905	0.02877	-0.549403	0.0181918
Gh_A05G3159	PCG	4.31247	6.19214	4.63758	2.33515	2.81026	2.96307	2.73476	3.19141	4.00866	3.95564	3.43371	3.53282	1.37252	2.75704	1.41579	2.90974	3.17105	3.36286	Gh_A05G3158	0.111373	0.122742	0.057419	0.05639	0	0.022654	0.573595	0.530968	0.684504	0.257423	0.223864	0.289951	2.03587	1.85084	2.51726	0.385262	0.195492	0.474402	-0.61038	0.00713955
Gh_A05G3175	PCG	0.041864	0.027759	0	0.089501	0.093268	0.028715	0.053611	0.000565	0.143933	0.141	0	0.150275	5.43971	3.27827	3.60012	0	0.022802	0.065453	Gh_A05G3176	6.09606	3.7911	4.12158	8.58755	6.00847	7.26214	3.83387	4.2284	4.06069	2.89736	3.55706	3.3833	0.79339	0.699669	1.0017	2.3169	2.17314	3.48789	-0.615019	0.00659894
Gh_A05G3177	PCG	8.39485	9.3713	8.85492	6.83003	9.12015	9.72021	6.97024	7.37038	8.59126	9.84318	8.79442	9.94907	10.8199	9.4293	10.2162	8.86763	9.664	9.26562	Gh_A05G3176	6.09606	3.7911	4.12158	8.58755	6.00847	7.26214	3.83387	4.2284	4.06069	2.89736	3.55706	3.3833	0.79339	0.699669	1.0017	2.3169	2.17314	3.48789	-0.564909	0.014576
Gh_A05G3179	PCG	20.2871	21.0123	21.0093	16.7008	15.6734	14.9235	5.73222	6.4696	6.97317	10.6841	11.2267	11.7043	4.29615	6.40669	3.69042	15.4717	14.111	13.6436	Gh_A05G3178	14.2748	15.2242	13.8415	9.27399	15.1202	14.418	15.6274	15.3408	14.7337	15.4555	15.2208	15.6125	7.74059	9.01727	9.93053	12.4413	13.5581	13.3556	0.303442	0.220919
Gh_A05G3184	PCG	0.727748	0.926434	0.734863	0.29941	0.777866	0.735373	0.549477	0.721386	0.549014	0.53402	0.565906	0.576218	0.234986	0.21471	0.240945	0.413841	0.677201	0.373695	Gh_A05G3183	6.37188	8.05669	5.88365	8.09162	7.56669	7.11156	7.70736	7.4642	8.9759	5.19345	6.93392	6.16042	3.7152	4.08641	4.00539	3.55939	4.54443	3.49683	0.572807	0.0129681
Gh_A05G3188	PCG	0.477487	0.18504	0.42781	0.168482	0.297948	0.035992	0.383024	0.212	0.245963	0.17743	0.370504	0.211192	0.279771	0.149183	0.157711	0.236686	0.809573	0.235342	Gh_A05G3187	7.67746	8.58435	7.24558	9.05635	9.39706	11.2136	5.45782	5.34047	5.92602	6.70792	6.34346	5.76964	8.18056	10.1042	8.84234	9.60268	9.53308	9.07993	-0.129745	0.607868
Gh_A05G3194	PCG	0.062062	0.059189	0.019604	0.16477	0.229531	0.251969	0.016287	0.006719	0	0	0	0.019897	0.163393	0.11365	0.076673	0.058908	0.110002	0.053836	Gh_A05G3193	0.533355	0.593513	0.45859	0.21781	0.076623	0.030919	1.44799	1.24238	1.1704	0.537006	0.461907	0.496946	0.124493	0.138437	0.118721	1.07471	1.07065	1.11255	-0.621693	0.00587979
Gh_A05G3197	PCG	1.72872	1.79981	1.95273	1.11925	1.61594	1.50337	2.09857	2.59238	2.43543	1.17699	1.35102	1.84188	1.45482	0.886807	1.18784	0.931643	1.05456	0.961332	Gh_A05G3196	0.499403	0.414198	0.425341	0.646581	0.72254	0.767296	0.336783	0.663368	0.200918	0.245595	0.577018	0.387432	0.024418	0.034653	0	0.164684	0.319535	0.271307	0.331301	0.179278
Gh_A05G3198	PCG	0.745773	0.551533	0.80339	0.283923	0.561692	0.889259	1.19736	1.75895	1.53029	1.48445	1.46331	1.05474	0.223672	0.269523	0.333396	0.648124	0.423442	1.0749	Gh_A05G3199	4.8928	4.93095	4.92151	3.44591	3.77482	3.87168	5.55778	6.33037	6.34949	7.1038	6.42787	7.06772	14.1242	12.4172	17.2084	1.90338	2.39537	2.06586	-0.262443	0.292754
Gh_A05G3203	PCG	5.0031	6.27548	6.85615	5.29683	7.42983	8.92279	5.99152	6.601	6.82012	8.96191	7.6736	8.58474	7.70538	8.99678	10.0547	4.93166	5.29397	4.96632	Gh_A05G3202	14.5475	13.5477	17.1333	26.3379	27.2206	21.8699	24.5208	24.8537	28.9378	21.2836	27.7552	25.3147	8.70011	3.86781	4.68347	12.3057	10.2822	11.3737	-0.0713381	0.778487
Gh_A05G3218	PCG	0	0.07016	0	0	0	0.062562	0	0	0	0	0	0	0	0	0	0	0	0	Gh_A05G3217	0.220241	0.351226	0	0	0.283265	0.09181	0.165826	0.209678	0.481703	0.257388	0.405041	0.368171	0.01518	0.054256	0	0.058233	0.086259	0.048084	0.132528	0.600123
Gh_A05G3219	PCG	4.59257	4.36038	4.47808	3.65711	3.4113	5.04492	6.61759	6.05715	5.96531	3.66682	5.12119	4.25042	3.6559	3.27588	2.95037	14.3251	14.5782	14.9288	Gh_A05G3220	3.14745	2.36808	3.31557	2.03471	2.35203	2.05069	2.56676	1.532	2.00381	1.28701	2.02256	1.52371	0.70627	0.744183	1.14439	0.925503	1.01846	0.973258	-0.354759	0.148586
Gh_A05G3232	PCG	8.36586	7.75685	6.75898	0.670494	2.3563	2.34482	1.31569	2.43	2.2251	2.23231	2.12683	1.93554	0.509783	0.299116	0.224663	1.23191	1.76872	1.85039	Gh_A05G3233	4.37568	5.03836	4.07247	2.00843	3.2535	4.51382	4.8395	4.78485	4.67363	5.59217	5.2132	5.08376	2.01984	2.54968	2.03879	4.80459	5.04467	5.17897	0.347862	0.157205
Gh_A05G3237	PCG	2.81511	1.47597	2.6051	0.757552	0.851345	1.12052	1.02936	0.367826	0.655318	1.88549	1.75678	1.07028	1.13464	0.779145	0.282128	1.26103	1.77331	0.606293	Gh_A05G3236	25.216	26.4374	23.4573	12.9783	12.9522	13.4195	11.0732	13.6899	10.6044	13.4746	11.7542	12.8783	3.42546	3.64801	3.98299	10.3699	9.80011	9.35231	0.656532	0.00308129
Gh_A05G3239	PCG	3.91712	3.63684	4.2208	15.7167	15.0128	10.5504	3.7651	3.41249	4.53991	7.90418	9.1809	9.46811	13.295	14.7765	15.4616	6.64512	7.46228	5.78493	Gh_A05G3240	0	0.029808	0.133083	0.157343	0.061571	0.1287	0.065551	0.063101	0.064944	0	0	0.048443	0.085693	0	0.06154	0	0	0	0.251808	0.313455
Gh_A05G3292	PCG	36.2456	36.5307	35.778	33.0911	36.8763	39.1423	29.5569	28.0904	30.2282	42.921	41.6118	41.4035	20.0381	21.2785	21.035	40.3565	40.717	44.9807	Gh_A05G3291	7.24225	7.28979	6.55459	8.11232	7.01185	7.93632	5.53557	6.5019	6.31777	5.82413	5.63808	4.61868	2.4405	2.53292	2.15081	10.1756	8.96908	9.36001	0.736942	0.000485101
Gh_A05G3301	PCG	0.108902	0.162733	0.011642	0.409083	0.37864	0.266185	0.645045	0.323627	0.694333	1.26128	1.17393	1.37862	11.0766	10.3841	11.9518	0	0.007323	0	Gh_A05G3302	0.318104	0.010132	0.054491	0.273397	0.800546	0.368875	0.817853	0.61082	0.685359	1.22992	1.30873	1.53453	12.1183	13.1233	11.5851	0	0.231099	0	0.991834	9.69e-16
Gh_A05G3303	PCG	4.86392	5.27755	6.60707	5.73919	5.71915	5.82592	5.07471	4.65402	3.9041	2.31265	2.54498	2.63236	4.85039	4.62758	3.49945	12.263	12.7136	12.464	Gh_A05G3304	8.83322	8.3899	8.78589	25.9293	28.42	28.669	58.2243	59.4706	59.1577	32.6302	33.4	34.2834	111.667	81.2921	92.4505	26.4316	27.4534	24.8049	-0.305425	0.217763
Gh_A05G3324	PCG	0	0	0	0	0.014426	0	0	0	0.014504	0	0	0	0	0	0	0	0.018841	0.038058	Gh_A05G3323	8.78324	9.45578	10.7882	5.55012	8.1302	8.7003	8.96304	7.85187	8.5773	12.7256	13.3906	13.6466	10.0603	11.7799	10.1352	11.0144	11.5013	11.6405	0.0814918	0.747866
Gh_A05G3344	PCG	7.93785	7.61908	8.03106	9.06499	11.0554	13.5069	16.2325	16.0818	16.9186	11.6128	11.4394	12.4867	28.073	21.5006	29.5655	7.52143	6.55494	6.30849	Gh_A05G3343	0.139463	0.399786	0.097806	4.44631	5.57869	7.24769	5.65557	7.43998	6.85617	4.84375	5.83913	6.4818	35.8756	23.6431	37.7869	2.56525	2.23835	2.01828	0.945538	3.28e-09
Gh_A05G3347	PCG	8.37512	9.5304	7.70636	8.48433	9.56718	10.9097	18.9826	19.3204	19.0601	13.8078	12.8322	12.8622	4.52324	6.28173	5.00258	5.92331	5.94822	6.07143	Gh_A05G3346	9.59479	9.30343	8.03382	5.865	8.10457	9.9921	14.2425	14.5173	14.0421	13.8341	13.289	13.9987	2.65201	2.78161	2.12271	11.1463	11.9558	11.7088	0.726106	0.000645144
Gh_A05G3350	PCG	0.058855	0.081454	0.073891	0.055934	0.08484	0.247465	0.231563	0.234623	0.225764	0.124315	0.123686	0.180945	0.049744	0.101151	0.108164	0.045968	0.114399	0.030096	Gh_A05G3351	1.1867	1.48714	1.42954	1.29999	1.58407	2.3746	2.75521	3.18633	2.46082	2.34893	2.01267	2.3352	1.70434	1.15182	1.25977	0.716625	1.50229	0.993165	0.88225	1.28e-06
Gh_A05G3357	PCG	0	0	0	0	0	0	0	0	0	0	0	0.050449	0	0	0	0	0	0	Gh_A05G3359	23.3498	23.8669	22.9963	32.2199	36.5813	33.2602	20.9766	21.3169	21.4122	15.4056	15.2941	15.9869	12.219	13.3106	13.2555	24.3351	26.0867	24.515	-0.212646	0.396905
Gh_A05G3365	PCG	5.41001	4.73618	4.96319	3.49132	3.32351	3.38876	3.91709	4.47675	4.45189	3.33725	3.54515	3.03352	14.5493	17.0152	15.9061	5.67622	5.73125	5.17743	Gh_A05G3364	3.01458	3.18352	2.28484	2.70289	3.1414	1.69959	2.74917	2.13979	2.79568	2.30356	2.82964	2.17474	27.1386	29.5876	27.9813	2.90344	2.32978	3.01849	0.982026	5.18e-13
Gh_A05G3367	PCG	0.515236	0.428517	0.701478	0.267834	0.241285	0.348503	0.138855	0.334164	0.007796	0.448442	0.414245	0.230518	0.211469	0.165741	0.389125	0.055774	0.315694	0.264365	Gh_A05G3366	0.559913	0.756622	0.65761	0.908552	0.899112	0.914225	1.73246	1.40707	1.78878	1.71196	1.24456	1.19817	3.71476	3.52152	2.52404	1.48666	1.17137	1.54954	-0.428488	0.0760406
Gh_A05G3370	PCG	0.552544	0.79204	0.634886	0.746484	0.387631	0.274465	0.460853	0.647711	0.446523	1.46728	1.14368	1.06458	0.173138	0.034574	0.147297	0.360421	0.476258	0.335345	Gh_A05G3369	0	0	0.015325	0	0	0	0	0	0	0	0	0	0	0	0	0	0	0.02226	-0.102007	0.687124
Gh_A05G3381	PCG	0	0	0	0	0	0	0	0	0	0	0	0	0	0	0	0	0	0	Gh_A05G3380	2.6652	2.80848	2.03728	9.98711	7.7801	7.38689	5.64353	5.80891	5.35875	5.3232	6.33107	6.25325	32.5341	30.8222	33.8046	3.56787	3.48238	3.3288	NA	NA
Gh_A05G3386	PCG	0	0.029311	0.285448	0.849085	0.4801	0.189199	2.32334	2.33897	2.4988	1.30274	2.35747	2.57301	3.56463	1.39695	1.93945	2.73448	2.22311	2.29541	Gh_A05G3387	0.461122	0.438785	0.449618	1.94076	1.96005	1.64185	3.44669	3.00205	2.45644	2.99628	2.94075	3.42542	3.90505	4.7813	3.24511	0.545922	0.738694	0.534032	0.450171	0.0608459
Gh_A05G3397	PCG	1.34756	0.8863	1.16135	1.10235	0.822796	0.8753	2.16405	1.78188	1.46323	1.76658	1.02167	1.26319	5.75111	5.00822	6.15226	2.72821	2.60824	3.04213	Gh_A05G3398	0.219442	0.162084	0.39096	0	0.226984	0.163837	0.21598	0.296597	0.113725	0	0.050189	0.268478	0	0	0	0.475221	0	0.822431	-0.189598	0.451136
Gh_A05G3404	PCG	35.1545	33.59	35.3363	26.8906	24.8738	26.0997	26.4737	21.0478	23.6298	30.7071	33.9151	35.0366	1.65718	1.17723	0.663569	3.57176	3.66304	3.31952	Gh_A05G3405	0	0	0	0	0.317897	0	0.396276	0.200855	0.057622	0	0.019966	0	0.40728	0.136582	0.391005	0.116253	0.040175	0.075316	-0.484395	0.0416365
Gh_A05G3408	PCG	2.68259	3.11423	4.0156	1.11562	2.44086	3.25417	2.17356	2.72718	2.12941	3.55989	2.85271	2.46775	6.1695	5.64509	5.80219	2.08805	2.18856	1.87929	Gh_A05G3409	0	0	0	0.072002	0.048095	0.068863	0.286028	0.280485	0.1678	0.327108	0.361074	0.342983	0.069223	0.190822	0	0	0.068681	0	-0.0854837	0.735923
Gh_A05G3418	PCG	0	0	0	0	0.008092	0.025258	0.016971	0	0	0	0	0	0.23191	0.131418	0.177161	0	0	0	Gh_A05G3417	5.81488	5.99321	5.49128	2.88813	4.10174	4.88294	6.58009	5.74874	6.19723	6.23101	6.60589	6.63638	11.0748	11.7686	11.2693	5.66412	6.68032	6.33803	0.861446	4.38e-06
Gh_A05G3420	PCG	0	0	0	0	0	0.009767	0	0	0.002816	0	0	0	0	0	0	0	0	0	Gh_A05G3421	6.97195	7.5503	5.9475	11.171	11.2131	12.2217	9.29856	9.87399	9.4125	10.6728	9.76542	9.87778	3.65575	3.29326	3.57746	6.02414	5.70035	5.56292	0.406289	0.0943155
Gh_A05G3423	PCG	3.64858	4.02855	3.54899	1.7914	2.34805	2.45249	2.64371	2.24639	2.19339	2.85914	2.90262	2.8251	0.772574	0.686095	1.08066	2.10714	1.98264	1.98624	Gh_A05G3424	6.20351	6.90964	6.28024	4.61767	6.04569	7.26726	5.42518	5.6137	6.17927	6.56955	6.14621	5.88807	1.40368	1.72854	1.26072	3.86041	4.47054	4.24052	0.858812	5.05e-06
Gh_A05G3435	PCG	0	0	0	0	0	0.010074	0	0	0	0	0	0	0	0	0	0	0.003717	0	Gh_A05G3434	2.15626	2.34414	2.55635	1.96586	1.60613	1.98178	3.94895	5.5102	5.14741	4.62811	3.799	3.7174	0.690615	0.498195	0.467114	1.2509	1.42614	1.10639	-0.134323	0.595148
Gh_A05G3451	PCG	49.6604	53.6877	50.4376	69.4254	63.8082	62.4311	34.5294	34.6127	34.1172	38.7395	42.7223	44.1325	53.885	52.9212	61.6046	100.418	103.227	95.9257	Gh_A05G3452	4.3041	5.03693	4.03131	3.23104	3.96453	5.14289	3.20439	3.5546	3.24103	4.0596	3.97965	3.7705	1.47747	1.5573	1.19341	2.53888	2.973	2.81574	-0.241361	0.334615
Gh_A05G3461	PCG	13.1342	14.104	16.5559	17.6935	18.7826	13.8584	20.1459	16.0468	18.6378	14.3218	14.9001	17.5832	12.261	11.1188	10.5694	16.3516	15.151	15.254	Gh_A05G3460	0.246946	0.183081	0.203666	0.246581	0.22921	0.179626	0.142267	0.156264	0.177906	0.2324	0.272628	0.317109	0.112247	0.157929	0.089436	0.157792	0.159086	0.125736	0.347599	0.15754
Gh_A05G3490	PCG	6.22396	5.89433	7.01649	6.20756	5.9999	5.16558	10.3513	12.0464	14.0519	5.05815	6.02587	6.51859	38.318	36.6026	45.3661	1.68982	2.12599	2.22047	Gh_A05G3489	0.591828	0.406299	0.789752	0.116922	0.358143	0.110392	2.02515	2.54331	1.50904	0.387027	0.283335	0.284361	2.05885	1.22449	0.804884	6.25238	6.25566	6.25275	-0.196702	0.434031
Gh_A05G3491	PCG	44.4657	41.1835	41.4884	269.067	285.506	246.403	95.7724	89.0909	96.8887	150.612	174.897	180.4	37.9086	52.9905	43.178	334.559	298.397	294.535	Gh_A05G3489	0.591828	0.406299	0.789752	0.116922	0.358143	0.110392	2.02515	2.54331	1.50904	0.387027	0.283335	0.284361	2.05885	1.22449	0.804884	6.25238	6.25566	6.25275	0.492734	0.0377522
Gh_A05G3528	PCG	0.167501	0.080677	0.183107	0.032933	0.069748	0.128636	0.102127	0.164354	0.204283	0.145539	0.167344	0.061961	0.084706	0	0.002498	0.051566	0.036194	0.029714	Gh_A05G3527	8.0508	4.63699	7.03299	1.56444	1.86597	3.15768	2.7335	2.54877	2.06849	2.48132	2.59489	2.44313	0.624138	0.681727	0.553667	1.50909	1.60572	1.53967	0.604447	0.0078827
Gh_A05G3530	PCG	4.67038	5.10246	4.79073	5.55853	6.44732	6.1182	5.05585	4.4941	4.1554	0.590805	0.746404	0.462502	0.396657	0.379318	0.15565	1.24585	0.378833	1.02225	Gh_A05G3531	3.24661	3.72417	4.2454	2.13744	3.8748	3.63257	4.25705	3.54586	3.68227	2.76847	2.93209	2.54149	1.60489	1.05946	1.08811	2.2298	2.9551	2.65403	0.718559	0.000780942
Gh_A05G3568	PCG	6.74707	7.20566	6.17568	5.91844	9.27314	9.95371	8.94283	6.98438	7.50838	8.57808	7.91791	7.68939	3.48056	3.66636	2.6484	8.22744	7.53838	8.10087	Gh_A05G3569	10.4266	11.1362	10.2918	9.30373	9.80192	9.61234	9.66414	9.90851	10.0387	11.9968	11.1253	11.3494	4.46537	5.26892	4.70024	6.11589	6.6672	6.70193	0.622688	0.0057782
Gh_A05G3598	PCG	7.26342	7.74107	6.59113	3.92528	7.42141	8.50449	8.44218	8.19531	7.61553	9.79975	8.77573	8.61568	5.65097	6.0354	6.29825	8.00408	8.78736	9.71975	Gh_A05G3597	3.87634	4.13477	4.19323	9.78964	9.26529	9.06583	3.34804	1.99776	3.71299	5.53441	6.66234	4.47526	1.12813	1.51416	1.41505	5.15336	4.06935	3.69067	-0.00210941	0.993372
Gh_A05G3620	PCG	8.19736	8.45419	7.46898	11.4585	10.8199	12.6085	14.1561	13.4214	13.8802	13.3552	13.8823	13.9356	14.1506	11.7746	12.2651	4.94185	5.64552	6.03478	Gh_A05G3619	0.434928	0.951386	0.389108	0.219261	0.289156	0.710978	0.587885	0.719828	0.640451	0.666331	0.615848	0.715833	0.345874	0.177958	0.256126	0.296155	0.181216	0.289053	0.403905	0.0964512
Gh_A05G3655	PCG	0.405297	0.438956	0.436956	0.230278	0.674816	0.364497	0.424617	0.285242	0.177191	0.170845	0.661972	0.346986	0.148517	1.73813	1.02111	2.23028	2.05973	1.20942	Gh_A05G3654	14.5274	15.5785	15.0147	12.4459	15.5711	17.1846	16.8718	16.0649	15.2264	18.9708	17.0337	17.364	8.10073	10.1349	9.92381	14.3088	15.0305	15.3069	-0.22675	0.36556
Gh_A05G3663	PCG	11.5385	11.4259	14.7846	15.9519	18.9312	12.5816	21.2073	19.1548	19.903	16.8597	18.1354	17.7744	13.1366	9.24598	11.0044	17.5061	20.4947	21.5742	Gh_A05G3662	0.041672	0	0	0	0	0.255048	0.057649	0.037737	0.027797	0.097488	0.128929	0	0.068512	0	0	0.036956	0.108439	0.017142	0.0265194	0.91681
Gh_A05G3665	PCG	164.931	158.246	149.488	66.7187	66.593	77.7403	146.568	159.789	140.594	136.879	144.711	132.106	1039.97	959.136	1048.46	32.3792	27.2329	25.348	Gh_A05G3664	11.4782	13.1404	11.0109	11.9434	12.2141	10.0927	9.31789	10.0126	10.9475	9.72855	11.5121	10.4406	5.73764	7.93635	6.82168	9.06564	11.61	9.16343	-0.776037	0.00015326
Gh_A05G3707	PCG	0	0	0	0	0	0	0.01635	0	0	0.013296	0	0	0	0	0	0	0	0	Gh_A05G3708	0	0	0	0	0	0	0	0	0	0	0	0	0	0	0	0	0	0	NA	NA
Gh_A05G3722	PCG	6.58601	6.72891	6.15845	3.16866	6.06386	7.13525	6.02064	6.03761	5.95263	8.17349	7.20623	6.66102	4.17605	4.00874	4.8084	5.52115	6.31642	6.85183	Gh_A05G3723	0.108726	0.083603	0.02839	0.156941	0.380637	0.106954	0.238936	0.32517	0.05891	0.313637	0.148233	0.373373	0	0	0	0.371542	0.098897	0.29694	0.380914	0.11887
Gh_A05G3727	PCG	0	0	0.025703	0	0.383251	0.191397	0.450344	0.24235	0.026878	0.054841	0.086544	0.059574	0	0.379442	0	0.298953	0	0	Gh_A05G3726	22.138	22.5976	19.8626	27.0498	30.8433	28.5882	23.1128	22.4843	24.954	23.8275	25.1218	23.5508	18.9179	16.2151	16.6733	24.0087	23.9446	24.1611	0.146921	0.560732
Gh_A05G3778	PCG	0.033353	0.08435	0	0.092102	0.04334	0.039673	0.026013	0.193469	0.233637	0.141002	0.16161	0.274257	0	0	0	0.032228	0.065531	0.094769	Gh_A05G3777	27.4768	23.6544	26.1511	13.1905	11.0939	13.3192	15.2842	15.525	13.8009	11.1537	9.00364	9.63493	2.9734	5.79094	2.35359	5.29083	4.74813	4.56879	0.0224552	0.929527
Gh_A05G3790	PCG	11.5939	10.0841	12.3095	13.9197	11.0591	10.7024	13.0554	11.0561	12.5068	10.7134	12.1854	12.2455	5.08109	6.17532	3.78224	10.5254	11.3868	9.926	Gh_A05G3791	10.5725	12.6613	10.5289	7.16723	6.93579	8.13589	7.20998	7.70385	8.21625	9.35417	8.47757	9.05237	2.53398	2.36899	1.84846	4.38942	3.29229	4.01299	0.65023	0.00348349
Gh_A05G3792	PCG	9.69575	9.59798	10.3353	12.7306	10.1133	9.1326	7.98395	7.63106	8.52239	5.6986	6.17185	6.52118	1.81173	3.25398	1.74898	3.04355	2.9898	3.35904	Gh_A05G3793	2.34886	2.98024	2.34417	2.7711	2.42259	2.8258	4.06687	3.4425	4.24272	4.49796	3.94092	4.23607	1.83559	1.96945	1.65003	2.44052	2.42556	2.88103	0.277444	0.265
Gh_A05G3811	PCG	6.67472	6.75719	6.05611	7.20314	7.34443	8.76741	6.5742	5.20627	5.22757	5.19151	6.94001	5.11653	3.03061	2.74104	4.24153	5.32875	6.36683	5.6688	Gh_A05G3812	2.2172	2.09854	2.60003	1.56002	1.18591	1.60008	2.23372	1.66303	1.89138	1.30958	1.0894	1.14317	11.1828	9.99691	13.6518	0.779344	0.569515	0.294084	-0.69181	0.00146909
Gh_A05G3854	PCG	2.48193	2.00736	1.36062	0.378156	0.472052	0.210551	0.585485	0.668542	0.778166	0.159006	0.599514	0.527474	0.153542	0.688463	0.180803	0.237019	0.51822	0.214481	Gh_A05G3855	1.68306	0.702044	1.22726	0.293615	0.406742	0.60624	0.363873	0.349999	0.576869	0.141399	0.411404	0.314699	0	0.108804	0.014952	0.560963	0	0.106663	0.816169	3.62e-05
Gh_A05G3896	PCG	14.3101	14.5391	12.9766	9.60238	12.0632	13.4986	21.319	20.235	18.7664	19.6802	18.8003	18.5279	7.25544	7.79231	7.19749	13.5618	15.3506	13.7082	Gh_A05G3895	2.6055	2.81238	2.61963	4.70268	3.97064	4.06543	2.3204	2.25091	3.20569	2.87296	2.77505	2.78282	2.83607	2.87129	2.27915	3.23819	3.8473	3.99764	-0.265292	0.287352
Gh_A05G3931	PCG	1.37655	1.77472	1.40036	0.738173	0.72379	1.18463	1.55558	1.16676	0.725338	0.767167	0.494573	0.54827	1.30654	0.741097	0.931536	0.700425	0.709791	0.325987	Gh_A05G3930	17.7597	19.1298	16.9072	22.3856	23.3104	21.11	32.1025	30.457	32.6248	33.0503	32.6022	34.0768	12.5772	12.5228	10.714	18.8597	19.9683	18.779	-0.207444	0.408823
Gh_A05G3958	PCG	5.46785	5.40242	5.68855	12.4529	10.9333	8.84033	4.8804	5.91096	4.8204	3.50959	4.81496	4.83301	0.737097	0.580959	0.272261	2.65585	2.18955	1.56542	Gh_A05G3959	16.8879	17.4107	16.5231	17.8351	23.8154	27.3371	16.2067	16.5016	16.7667	14.7097	13.3542	13.6812	6.00812	7.07593	6.17728	16.7685	18.0783	19.7479	0.687948	0.00160087
Gh_A06G0035	PCG	0.589091	0.376021	0.544406	3.52941	2.6634	2.67464	2.39768	1.89965	1.445	2.92227	3.36017	3.42235	2.37165	2.71479	1.57552	3.40927	3.45733	3.77033	Gh_A06G0036	0	0	0	0.258574	0.353954	0.616921	0.037381	0.029078	0	0	0	0.028602	0.024265	0.026335	0.15562	0.034163	0.021462	0.022767	0.177462	0.481135
Gh_A06G0077	PCG	2.74961	1.88376	2.25153	4.20078	4.7507	4.01279	2.77466	2.77606	3.10158	3.07359	3.72675	3.62666	2.24471	2.61966	1.88441	3.06648	3.76427	2.66784	Gh_A06G0076	0	0	0	0	0	0	0	0.071874	0.066076	0	0	0	0	0	0	0	0.08703	0	0.106914	0.672846
Gh_A06G0118	PCG	0.030908	0	0.043447	0.086542	0.017224	0.028385	0	0	0.023306	0.062791	0.047666	0.043525	0	0.042783	0.017138	0.133768	0.007515	0.037696	Gh_A06G0117	1.42638	2.09885	1.23718	5.92046	6.70596	7.24708	0.218334	0.141167	0.083672	2.24417	2.86697	3.09636	2.01392	3.5159	3.14035	5.15177	6.49179	6.23114	0.32264	0.191611
Gh_A06G0140	PCG	9.50037	8.6914	7.68164	9.66334	11.1605	10.1138	4.71222	6.76355	6.27485	9.10202	8.84143	7.74069	1.60793	2.9674	1.86654	3.94146	3.96568	3.85564	Gh_A06G0141	0.058955	0.484707	0	1.35721	1.07144	1.26102	0	0.425268	0	0.215776	0	0	1.72015	0.202814	0	0.157181	0.548198	0	0.148413	0.556715
Gh_A06G0159	PCG	2.45144	0.913313	0.954091	2.95474	2.75331	1.17867	10.3447	11.3793	11.9056	9.61822	13.019	12.895	0.451408	0.157278	0.69504	3.75574	3.30569	2.24614	Gh_A06G0161	0.124308	0.258373	0.421396	0	0.059168	0.198503	0.188978	0.373533	0.791982	0	0.048776	0.124527	0	0	0	0	0	0.11707	0.338098	0.169981
Gh_A06G0160	PCG	0.631755	0	0.382979	0.640177	0.295309	0.256853	0.59461	0.121872	0.209471	0.44664	0.685673	0.42607	0	0	0	0.588146	0.645048	1.04677	Gh_A06G0161	0.124308	0.258373	0.421396	0	0.059168	0.198503	0.188978	0.373533	0.791982	0	0.048776	0.124527	0	0	0	0	0	0.11707	-0.195952	0.43582
Gh_A06G0200	PCG	3.98395	4.78976	4.6583	6.86405	5.18026	3.37849	3.20289	3.30264	4.0494	2.64726	2.79395	3.35103	1.6338	1.69105	1.38353	2.05509	1.45277	3.10561	Gh_A06G0199	0.266629	0.280168	0.247608	0.319677	0.363812	0.277147	0.092648	0.373001	0.137924	0.070456	0.104735	0.107382	0.018316	0.063305	0	0	0.055394	0.065131	0.793215	8.58e-05
Gh_A06G0226	PCG	5.81787	4.77129	5.73504	2.23238	2.35514	2.34017	2.57193	1.74488	2.2236	2.83844	1.75569	3.29548	0.18814	0.647987	0	1.751	1.2462	1.26716	Gh_A06G0225	59.3879	55.9084	57.685	22.9683	26.2568	28.173	67.7088	66.4474	63.8044	31.4382	31.8612	32.8022	49.405	42.9417	44.1857	52.5833	50.9074	50.1666	0.195157	0.437722
Gh_A06G0230	PCG	1.18163	0.738599	1.31921	0.927819	1.08007	1.44707	1.22038	0.944287	0.937642	1.53658	1.15712	1.03535	1.02367	0.400637	0.689225	1.07985	0.854753	1.01472	Gh_A06G0231	0.408424	0.17891	0.021081	0.228627	0.195136	0.471545	0.20717	0.266356	0.361076	0.02422	0	0.092442	0	0	0	0.054968	0.053176	0.027976	0.256394	0.304423
Gh_A06G0238	PCG	2.11862	2.11871	2.14522	2.22762	2.78512	2.60896	2.4909	3.15787	3.46354	3.4799	2.63817	3.00148	1.43758	0.901616	0.975757	1.44303	1.66629	1.88174	Gh_A06G0237	25.6963	23.8021	28.5818	31.7301	25.1393	22.2442	27.2415	29.6215	29.2169	26.9194	29.9417	28.1667	18.4829	17.5374	17.2817	28.4342	28.0454	28.112	0.599767	0.0085118
Gh_A06G0241	PCG	0.056185	0.088317	0.035536	0.27527	0.854729	0.445475	0.106834	0.257729	0.269882	0	0.172088	0	0.05119	0.318255	0.136207	0	0	0	Gh_A06G0242	7.42473	7.57797	6.46437	7.24205	6.65379	6.4339	5.23112	4.40745	4.79368	5.92942	6.01939	5.14124	0.850151	1.28957	1.18595	4.27585	3.44481	3.79878	0.189079	0.452398
Gh_A06G0244	PCG	0.107282	0.205252	0.047135	0.023192	0.145863	0.081725	0.008868	0.232072	0.175622	0	0.059883	0.029231	0.058813	0	0.094715	0.170462	0.025119	0.007963	Gh_A06G0245	29.4525	22.424	29.691	13.3981	12.8155	10.5902	15.0916	17.0721	15.6234	14.8026	13.9412	15.4775	9.72615	6.9815	5.57407	10.1288	9.99511	12.175	0.21594	0.389456
Gh_A06G0289	PCG	11.7097	9.9248	12.6	21.7185	20.1524	13.4569	11.7127	10.6899	11.1123	10.4894	10.8619	12.7307	13.1695	11.811	7.82449	15.5443	12.3093	12.6916	Gh_A06G0290	5.37004	5.42487	4.90449	4.01949	4.32449	5.09143	8.34437	8.90346	8.45096	6.5242	5.99762	5.54446	2.84615	2.58518	2.8745	6.12391	5.57184	5.74528	-0.224711	0.370003
Gh_A06G0291	PCG	0.265065	0.137626	0.099742	0.136611	0.517848	0.463627	1.27796	1.31683	1.46799	0.202361	0.363138	0.111351	0.193289	0.167878	0.057575	0.307673	0.24421	0.343589	Gh_A06G0292	0.015397	0.03025	0.043921	0.010746	0.038176	0.084077	0.205797	0.156542	0.233236	0.037167	0.033775	0.023555	0	0.009211	0.045369	0.124165	0.217547	0.14848	0.725308	0.000658498
Gh_A06G0299	PCG	0.243971	0.344362	0.260358	0.13716	0.252939	0.179015	0.236798	0.425523	0.398057	0.066347	0.125843	0.097252	18.4588	16.4806	15.6094	0.081793	0.181085	0.087778	Gh_A06G0300	0.657017	0.369088	0.538057	1.42466	1.03114	1.93674	0.294624	0.821436	0.382445	0.082196	0.511135	0.237881	1.18125	1.22317	1.35391	0.722553	1.06492	1.08483	0.388954	0.110649
Gh_A06G0303	PCG	0.070597	0.016339	0.036597	0.143344	0.084487	0	0.167718	0	0.016605	0	0.057162	0.074658	0.105878	0	0.143988	0.17039	0.431314	0.171349	Gh_A06G0304	0	0.093954	0.104869	0	0	0	0	0.003315	0	0	0	0.077982	0	0	0	0.027035	0	0	-0.205001	0.414485
Gh_A06G0306	PCG	0	0	0	0.070285	0.061401	0.23105	0	0	0	0	0	0	0	0	0	0	0	0	Gh_A06G0305	7.55518	8.13779	7.73888	2.07118	2.07258	2.63004	3.07237	4.34905	2.85394	4.26552	3.27914	2.80438	0.80254	1.5091	0.593431	2.48692	1.83557	2.19808	-0.152048	0.54698
Gh_A06G0307	PCG	65.4439	82.8869	79.4096	46.538	45.5381	61.2675	59.1855	60.4003	58.8746	51.6512	45.4964	42.0368	173.483	183.636	181.896	92.3571	87.5402	95.7136	Gh_A06G0309	13.6265	12.4969	12.4756	10.7298	9.89389	10.144	7.78011	7.06812	8.88014	7.2103	8.28638	7.64057	0.309706	0.342838	0.356148	1.95103	2.05157	1.75076	-0.730779	0.000571439
Gh_A06G0361	PCG	6.64137	6.24906	6.6927	6.08973	9.22823	8.56248	10.1996	10.9091	11.216	12.0364	12.5744	14.9657	10.2086	7.85731	8.0417	40.7032	36.2352	45.8447	Gh_A06G0360	6.17277	6.33812	6.72229	11.9818	10.9489	9.17806	13.7543	13.6316	14.8617	10.7652	12.2564	12.9421	5.78155	5.97652	6.44823	8.6495	8.96001	6.83499	-0.104592	0.679587
Gh_A06G0362	PCG	12.0977	12.187	11.94	14.0367	12.539	10.9146	29.7172	25.3415	28.1367	16.1074	16.1879	16.0378	16.9918	17.7084	15.89	18.1497	17.9271	17.5577	Gh_A06G0363	0.038194	0.053854	0.203566	0.541339	0.511168	0.787353	0.170244	0.055029	0.031477	0.202419	0.057878	0.071141	0.326303	0.385067	0.417213	0.037424	0.498853	0.248599	-0.384362	0.115293
Gh_A06G0372	PCG	0.007456	0	0	0.917617	0.832012	0.865786	0.041257	0.019858	0	0.02486	0.098449	0.018076	0	0	0	0	0	0	Gh_A06G0371	1.05281	0.861243	0.939097	0.899369	0.345326	1.20189	1.21514	0.832123	0.718004	0.870971	0.90892	1.41025	0.066158	0.626266	0.355755	0.677683	0.72109	0.144258	0.0938119	0.711193
Gh_A06G0373	PCG	0	0.037522	0	0.151047	0.224505	0.199672	0	0	0	0	0	0	0	0	0.057519	0	0	0	Gh_A06G0371	1.05281	0.861243	0.939097	0.899369	0.345326	1.20189	1.21514	0.832123	0.718004	0.870971	0.90892	1.41025	0.066158	0.626266	0.355755	0.677683	0.72109	0.144258	-0.0207676	0.934812
Gh_A06G0398	PCG	1.35534	1.26096	1.10099	0.477065	0.527973	0.808555	0.459704	0.675228	0.5766	0.577902	0.538685	0.488381	0.143793	0.341817	0.106786	0.302153	0.227762	0.414258	Gh_A06G0397	0	0	0	0	0	0	0.060002	0	0.045231	0.04944	0.011559	0	0	0	0	0	0	0	-0.0622206	0.806251
Gh_A06G0400	PCG	1.34058	0.995283	1.3597	1.00297	1.35446	1.74314	1.14139	0.929655	0.891842	0.797232	0.556034	0.639205	1.42377	2.89949	2.24338	0.910684	0.868656	0.669453	Gh_A06G0399	1.55819	1.87277	2.08259	0.886643	1.69547	1.45797	1.41899	0.838717	1.05604	0.327087	0.266475	0.110621	0.164567	0.054985	0.005311	0.225026	0.121034	0.250529	-0.026119	0.918062
Gh_A06G0404	PCG	4.71	5.19871	4.5417	2.67027	4.79069	5.87096	5.85662	5.6913	5.34276	6.31856	6.21595	5.95296	3.46101	3.80432	3.81742	8.86912	9.29903	9.82525	Gh_A06G0403	17.4433	19.0289	19.5838	34.8137	31.2364	30.8163	14.7872	11.6191	13.5488	19.2991	18.253	16.2488	8.44692	15.359	9.0547	8.80079	11.124	8.86015	-0.41147	0.0897918
Gh_A06G0409	PCG	3.86829	4.00323	4.44121	2.49836	3.44874	3.56502	2.92036	3.85952	4.22681	3.23188	3.87509	3.56976	1.29072	0.872771	0.823377	9.34615	9.41765	7.92697	Gh_A06G0410	7.63719	7.21306	7.84528	13.2298	16.1726	16.3547	14.8363	13.2703	13.7223	18.9247	17.9545	19.3722	22.6434	18.526	23.292	45.0555	43.9031	45.9347	0.711149	0.000936693
Gh_A06G0416	PCG	0	0	0	0	0	0.065366	0	0.060212	0	0	0	0.131006	0	0	0	0	0	0	Gh_A06G0415	0	0	0	0	0	0	0	0	0	0	0	0	0	0	0	0	0	0	NA	NA
Gh_A06G0424	PCG	8.94992	9.59112	9.16723	6.63293	7.51679	8.95717	17.4315	15.8437	16.4961	12.784	12.7323	13.0917	6.91569	5.41277	6.57541	17.519	15.7457	16.4869	Gh_A06G0423	1.40243	1.37868	0.875893	5.1611	5.79196	6.47033	3.21101	3.4289	3.3504	0.441703	0.151964	0.471262	1.95605	1.70091	2.08653	0.408059	0.69695	0.504716	-0.310978	0.209088
Gh_A06G0427	PCG	2.46501	2.15275	3.09896	0.289625	0.890957	1.31759	1.84237	2.57729	2.62303	1.74997	1.61798	2.20615	3.5001	4.61397	5.23336	5.43601	5.37115	7.37006	Gh_A06G0428	4.44617	3.34312	4.42688	5.29656	4.56881	4.26618	4.87859	5.03478	5.34014	3.42934	4.10586	4.76188	6.22047	5.58632	4.48583	13.0793	13.8713	15.1203	0.780088	0.000134285
Gh_A06G0431	PCG	0	0	0	0	0	0	0	0	0	0	0	0	0	0	0	0	0	0	Gh_A06G0430	13.142	13.9433	13.0911	5.81299	9.21836	10.6191	16.8512	14.906	15.1034	17.8367	17.707	16.0267	5.96404	5.59607	5.13011	13.4935	14.444	14.1526	NA	NA
Gh_A06G0432	PCG	0.016363	0	0.150236	0.099792	0	0.050337	0	0.169047	0.101775	0	0.046241	0.00869	0	0	0	0	0	0	Gh_A06G0434	33.1054	36.4775	34.4231	5.84194	5.32925	6.80307	27.7633	25.1968	27.996	16.1176	16.4047	16.6353	34.3067	36.9546	42.2384	14.9177	14.2349	11.1035	0.0143851	0.954823
Gh_A06G0433	PCG	25.722	24.7867	26.615	6.05971	8.23486	7.8723	11.5553	12.5556	11.7303	3.39759	4.02292	4.05856	0.986937	1.16893	0.805138	2.60158	2.56922	2.45014	Gh_A06G0434	33.1054	36.4775	34.4231	5.84194	5.32925	6.80307	27.7633	25.1968	27.996	16.1176	16.4047	16.6353	34.3067	36.9546	42.2384	14.9177	14.2349	11.1035	0.356253	0.146763
Gh_A06G0437	PCG	0.059084	0.056688	0.171817	0.108124	0.083607	0.070115	0.056568	0.017103	0.008801	0	0.028264	0.13416	0	0	0	0.084759	0	0.032945	Gh_A06G0438	0	0	0	0	0	0	0	0	0	0	0	0	0	0	0	0	0	0	NA	NA
Gh_A06G0455	PCG	0	0	0	0	0	0.008836	0	0	0.020485	0	0.050598	0	0	0	0	0	0	0.065478	Gh_A06G0454	1.37767	1.54215	2.01024	1.29768	2.3727	2.44947	1.53292	1.35397	0.989146	1.74394	0.807547	1.30695	0.307817	1.05622	0.735805	1.4962	1.57347	1.6459	-0.0928698	0.713977
Gh_A06G0459	PCG	9.09751	10.4397	9.6005	6.8164	8.81546	11.5314	10.0356	9.9458	9.3219	11.6311	11.59	11.028	1.16597	1.15633	1.26427	9.35853	8.1362	7.50312	Gh_A06G0458	0	0	0.101284	0	0	0.017336	0	0.195495	0	0.178778	0.030738	0	0.024776	0	0	0	0.009478	0	0.286673	0.248769
Gh_A06G0466	PCG	12.1913	12.7275	11.797	8.94984	10.7864	11.632	14.3942	14.35	14.4959	14.1628	13.3301	14.7971	7.92603	10.2015	9.1137	13.7459	12.6374	12.8094	Gh_A06G0468	4.58369	5.19789	4.31654	3.01999	3.91489	3.98176	4.74958	5.63809	5.53618	5.36558	5.60015	5.13929	0.963496	0.993564	0.828721	3.56375	3.32517	4.48455	0.845354	1e-05
Gh_A06G0467	PCG	7.63099	8.99782	8.24182	4.35339	7.84486	9.34395	10.6074	11.0703	9.90144	11.8876	11.7025	11.4785	14.125	13.4219	11.3028	10.0525	11.5493	11.1321	Gh_A06G0468	4.58369	5.19789	4.31654	3.01999	3.91489	3.98176	4.74958	5.63809	5.53618	5.36558	5.60015	5.13929	0.963496	0.993564	0.828721	3.56375	3.32517	4.48455	-0.250566	0.315928
Gh_A06G0479	PCG	0.39607	0.396064	0.435297	1.13851	1.48614	1.02902	0.552756	0.416935	0.565879	0.241195	0.09611	0.436144	0.046844	0.166958	0	0.32719	0	0.18427	Gh_A06G0478	3.54283	2.86928	4.55591	7.77114	7.96463	8.44965	5.55828	5.9713	4.44823	4.29332	3.62042	2.83891	3.23263	2.33075	2.22977	6.53946	9.25898	7.94276	0.480878	0.0433628
Gh_A06G0495	PCG	4.96594	4.84507	4.28062	10.7836	8.74749	5.68176	5.13044	5.21561	5.38654	6.49412	5.16731	5.32496	1.77273	2.41644	2.58587	5.08898	4.8947	5.06651	Gh_A06G0496	1.46534	2.26315	0.71358	5.74806	5.86341	5.91244	1.02935	0.821222	1.55543	2.71197	1.68813	1.51441	1.54318	2.32362	3.47142	1.50828	0.735526	0.993566	0.57563	0.012429
Gh_A06G0499	PCG	1.14387	1.58424	0.861677	0.451722	0.38993	0.07244	0.668795	0.556194	0.627761	0.721458	0.285063	0.321743	0	0.271837	0.100452	0	0.358168	0.416292	Gh_A06G0498	12.9253	12.009	12.4121	15.2974	15.8497	14.5073	15.4654	16.3112	15.6933	13.7799	14.0894	13.5612	7.82353	6.40415	6.21579	11.4405	11.3766	10.7364	0.290768	0.241772
Gh_A06G0502	PCG	0.149632	0.166988	0.148952	0	0.04696	0	0.078243	0.064744	0.033318	0	0.021214	0.026627	0.044258	0.045965	0	0.203435	0.081958	0.207771	Gh_A06G0503	0	0	0	0	0.389005	0.339803	0	0.536466	0	0	0.024021	0.077947	0	0	0	0	0.58351	0.035975	-0.143762	0.569279
Gh_A06G0506	PCG	0.955017	1.15227	0.980571	1.92938	1.91614	2.27493	0.388989	0.357547	0.273214	0.380997	0.325773	0.441301	0.199986	0.304612	0.437028	0.867121	0.7316	0.769138	Gh_A06G0507	18.3416	18.5721	18.5896	11.9312	13.0519	13.9786	9.3696	8.86226	9.49334	7.49935	6.66546	6.81091	27.9988	33.2361	30.7581	26.0325	29.2364	27.9306	-0.107753	0.670413
Gh_A06G0511	PCG	13.7227	13.1559	13.1763	20.3442	20.0205	18.0334	17.8362	21.0832	20.6278	16.9683	19.0243	21.033	9.66988	10.9416	8.66324	15.0337	16.1629	13.9611	Gh_A06G0512	2.50518	2.33797	2.55316	3.45808	3.5518	4.42344	2.06496	2.69394	2.73295	2.06556	2.59246	1.72308	1.00654	0.860524	0.6971	1.9604	1.57315	1.28292	0.66284	0.00271772
Gh_A06G0609	PCG	0	0	0	0.051412	0	0	0	0	0	0.123235	0	0.050369	0	0	0	0	0	0	Gh_A06G0608	5.38453	3.97384	3.99783	5.53583	5.16458	6.11137	19.401	19.2479	20.866	63.261	62.4037	58.9632	17.6224	22.4788	13.6425	0.462278	0.838766	0.571215	0.597039	0.00889675
Gh_A06G0610	PCG	0	0	0	0	0	0	0.026829	0	0	0	0	0.1047	0	0	0	0.040013	0.055698	0.099906	Gh_A06G0608	5.38453	3.97384	3.99783	5.53583	5.16458	6.11137	19.401	19.2479	20.866	63.261	62.4037	58.9632	17.6224	22.4788	13.6425	0.462278	0.838766	0.571215	0.0655281	0.796152
Gh_A06G0613	PCG	22.299	18.9692	22.7316	33.4166	30.6779	27.4187	36.3154	37.9381	39.4045	30.6801	30.8673	34.2335	67.8593	60.1057	68.7982	27.1563	27.4281	23.452	Gh_A06G0612	8.59167	5.89199	7.7577	7.02728	4.95833	3.70986	9.21229	10.2433	10.4133	8.45645	10.566	10.035	2.98996	3.69012	1.93495	0	0.292522	0.401258	-0.175344	0.48647
Gh_A06G0617	PCG	0.071224	0	0	0	0.035694	0	0	0	0	0	0	0	0	0	0	0	0	0.12458	Gh_A06G0618	3.86245	4.51969	3.72235	5.29352	6.51555	5.83221	3.75896	3.22458	3.75509	3.65438	2.56972	2.97631	2.31483	2.19042	1.9203	1.77425	2.19976	2.52883	0.0225852	0.92912
Gh_A06G0620	PCG	1.11766	0.483244	0.615221	0.732828	0.71019	0.685444	0.386312	0.357914	0.784021	0.590224	0.575409	0.349968	0.232714	0.398378	0.433107	0.904552	0.624093	0.89292	Gh_A06G0619	8.45105	7.49229	7.53189	13.2416	11.8127	9.49267	8.41282	6.50849	7.04517	6.92121	7.33037	7.24645	2.67744	3.49736	3.06897	5.83533	6.28005	4.81384	0.371041	0.129546
Gh_A06G0664	PCG	3.68511	4.46157	5.16622	3.93239	5.69488	5.15074	3.83974	3.58528	3.81818	9.67901	9.62864	7.68025	1.57	1.86587	0.896304	2.50291	1.76242	2.14819	Gh_A06G0665	1.83342	1.79234	1.33314	0.595294	0.73511	0.686347	0.508012	0.586965	0.466864	0.576434	0.495776	0.40302	0.105698	0.153495	0.032152	0.404951	0.282445	0.286217	0.233662	0.350725
Gh_A06G0668	PCG	0.775551	0.435588	0.477717	0.334904	0.110433	0.650877	0.309987	0.509296	0.646385	0.521677	0.441211	0.401873	0.313468	0.096083	0.156067	0.215831	0.171025	0.044576	Gh_A06G0669	4.76177	4.74014	4.24496	4.76002	4.43237	6.058	4.36725	3.687	3.21136	11.7651	10.5606	9.37267	16.4051	23.0332	15.5377	12.8636	14.6114	14.8053	-0.616872	0.00639251
Gh_A06G0676	PCG	0	0	0	0.714535	0.633673	0.403358	0.071481	0.018835	0	0.050454	0.10477	0.131478	0.151917	0.066308	0.192874	0.047154	0.068966	0.072563	Gh_A06G0677	7.9951	6.53995	6.73313	7.07771	7.74061	10.0315	8.52368	8.45263	8.63734	12.7365	12.8153	10.8653	6.37936	8.92391	6.34258	10.3124	9.85005	9.05758	-0.181034	0.472204
Gh_A06G0699	PCG	0.420666	0.214121	0.481182	0.124985	0.215307	0.095687	0.42744	0.97453	0.796203	0.197853	0.180448	0.067648	0.047338	0.134122	0.218702	0.10208	0.09919	0.096289	Gh_A06G0698	0.038107	0.081968	0.029526	0.024628	0.045626	0.0704	0.008495	0.076726	0	0.057238	0.026253	0.006749	0.006951	0	0	0.006407	0	0.006663	0.256052	0.305092
Gh_A06G0701	PCG	4.42507	6.0287	6.05234	5.44939	5.06304	4.36913	3.36685	3.45833	4.24154	3.05875	3.55435	3.06931	0.744646	2.00083	1.22363	4.16998	2.78065	2.76167	Gh_A06G0702	0	0.359589	0.287679	0.481215	0.478593	0.299715	0.250868	0.252837	0.063874	0.043727	0.201196	0.117208	0.52159	0.2783	0.264687	0.964662	1.04212	1.0828	-0.110143	0.663505
Gh_A06G0708	PCG	68.6789	62.0643	73.6067	39.9136	34.2378	31.5202	33.7813	28.745	31.0511	33.6534	33.258	32.3755	3.53133	4.81813	2.75001	11.6573	11.0599	12.1374	Gh_A06G0707	141.833	122.448	135.274	77.9941	68.4134	54.7297	157.501	162.977	162.201	104.994	128.812	137.609	3.51867	3.8002	3.94233	64.8829	65.6405	63.3363	0.681525	0.00184163
Gh_A06G0724	PCG	0.084625	0.133378	0.296846	0.17774	0.402646	0.235714	0.105644	0.046692	0.373505	0.274574	0.231438	0.129998	0.41146	0.547585	0.197051	0.574168	0.694719	0.356646	Gh_A06G0723	8.52899	10.3007	7.75749	4.32231	3.71185	5.54651	9.0679	8.6546	9.61771	3.03319	2.96388	2.91886	0.364029	0.39348	0.66988	4.31476	4.49783	3.49991	-0.423999	0.0795062
Gh_A06G0726	PCG	0.580819	0.692313	0.438981	0.483146	0.746057	0.933841	0.492764	0.499212	0.476232	0.159274	0.137778	0.048213	0.014379	0.070935	0.087594	0.095419	0.062177	0.167765	Gh_A06G0727	8.04253	6.55061	8.31654	4.48702	5.16174	3.63579	18.6443	22.6181	19.5064	12.5748	14.9651	13.2144	14.6405	16.6895	16.3262	0.091562	0.227625	0.013462	-0.122582	0.627981
Gh_A06G0739	PCG	0.471104	0.459317	0.523286	3.53087	2.42786	2.00411	1.83568	1.26059	1.97355	2.29488	1.21109	2.34676	1.09486	1.35477	0.857177	2.16239	2.29778	2.9625	Gh_A06G0740	1.92218	2.70893	2.34262	0.591861	0.84968	0.870537	0.398236	0.467447	0.310792	0.271192	0.223601	0.229223	0.102287	0.124515	0.146723	0.32886	0.164819	0.09853	-0.546762	0.0188724
Gh_A06G0745	PCG	10.9445	10.4976	11.9647	4.19856	5.53083	5.49629	5.69404	5.40603	5.80598	4.45557	4.10822	3.87235	3.41036	4.4443	2.92373	11.4487	13.2753	13.3252	Gh_A06G0746	0	0.006701	0	0	0	0	0.007369	0	0	0	0	0.005835	0	0	0	0.017938	0.011299	0.00913	0.607622	0.00747766
Gh_A06G0792	PCG	7.21389	5.25217	6.08825	11.8055	7.26954	6.18192	2.62941	4.28786	4.3707	3.41839	5.61675	5.06277	5.70249	4.76825	2.21982	3.26507	3.10444	4.43604	Gh_A06G0791	15.9996	16.6962	17.8032	22.0438	21.1925	21.1406	11.796	12.5472	11.696	16.2542	17.1302	17.7868	3.43019	3.14262	3.25327	6.77998	8.93851	8.12596	0.622946	0.00575209
Gh_A06G0800	PCG	3.34575	2.95876	3.06657	5.03889	4.36902	4.27689	4.40376	3.46261	3.3909	1.35	2.51315	2.11001	4.68707	5.39455	4.75496	6.99902	5.43603	6.7949	Gh_A06G0802	46.22	49.7012	43.9977	21.8071	30.9673	38.97	25.748	27.5371	26.7945	17.2663	16.5434	16.3523	98.9318	98.7088	110.653	207.17	239.615	235.962	0.785443	0.000112284
Gh_A06G0803	PCG	7.2046	7.6722	9.7309	4.38936	4.94258	5.25455	4.44067	4.27944	4.1334	5.13799	5.98611	5.51446	3.75244	3.02803	3.21661	1.80386	1.5274	1.87088	Gh_A06G0802	46.22	49.7012	43.9977	21.8071	30.9673	38.97	25.748	27.5371	26.7945	17.2663	16.5434	16.3523	98.9318	98.7088	110.653	207.17	239.615	235.962	-0.686026	0.00166997
Gh_A06G0825	PCG	13.6635	12.6468	10.7106	19.7378	17.5389	16.4268	16.5705	15.8755	17.5793	15.5195	17.3239	14.7226	14.3573	13.4392	12.6884	20.6767	19.3599	16.5689	Gh_A06G0826	8.89029	7.73319	8.99292	9.20231	8.82392	8.3866	6.4251	6.50036	5.7319	6.7165	6.72657	6.29695	2.81913	2.86969	2.95194	4.21135	4.8475	4.95308	0.00171345	0.994616
Gh_A06G0840	PCG	4.39029	5.01264	5.22877	3.50731	5.21176	6.15798	4.02664	5.28245	5.08799	4.42856	4.47021	4.82517	0.273213	0.380204	0.27931	2.43047	2.31236	2.78615	Gh_A06G0841	13.9296	14.943	14.6095	4.96791	5.20159	5.46006	7.91896	8.95527	7.68741	10.2329	9.99406	8.63693	1.57343	1.60733	1.39145	8.32902	9.20085	8.21874	0.629753	0.00509742
Gh_A06G0876	PCG	4.60192	4.54498	4.21118	3.38252	3.09881	4.33655	3.51932	3.19362	3.19036	4.20056	4.44733	4.82483	0.300238	0.497354	0.792679	1.34958	1.73803	1.53289	Gh_A06G0875	4.78857	5.61795	4.81271	1.90571	2.66075	3.65978	6.66482	6.92415	6.36715	5.40155	4.60084	4.61731	2.61166	3.04794	3.4933	4.53434	4.80128	5.90319	0.319086	0.196831
Gh_A06G0887	PCG	0.475162	0.827404	0.796518	1.18576	1.02038	0.913529	0.212671	0.298131	0.524772	0.233632	0.079658	0.131133	0.316955	0.304282	0	0.082143	0.118587	0.307335	Gh_A06G0886	29.9964	35.2113	36.1016	45.0633	36.782	24.9467	25.1597	29.5366	31.4157	21.5337	20.7689	20.6917	4.32057	6.13807	5.26584	18.4174	17.056	19.935	0.755291	0.000289905
Gh_A06G0912	PCG	0.091378	0.057146	0.340775	0.315896	0.088764	0.352138	0.061104	0.142408	0	0.019955	0.099116	0	0	0	0	0	0	0	Gh_A06G0911	0	0	0	0	0.246477	0	0.27317	0.671746	0	2.45695	1.4592	3.01831	0.207684	0	0.336893	0	0.183802	0	-0.236534	0.344664
Gh_A06G0913	PCG	1.24153	1.45618	1.56652	7.8899	6.08815	5.66015	1.55509	1.70888	1.94941	0.92255	1.36967	2.14782	4.34713	4.23789	6.43555	17.2122	18.0677	14.3273	Gh_A06G0914	18.7947	19.5399	18.0476	11.8424	14.4087	15.6593	13.3677	14.3068	13.6357	14.2348	13.9643	13.9635	2.65748	2.969	2.77881	10.6426	10.7188	10.7331	-0.324987	0.188214
Gh_A06G0915	PCG	4.41874	5.27679	3.85084	2.9238	4.89844	3.90683	1.95148	2.05069	2.78012	1.62123	1.66696	1.12307	0.190613	0.411556	0.052922	1.09966	1.42068	1.57276	Gh_A06G0916	6.95446	6.9809	7.60985	1.50126	2.02383	2.22264	3.20879	3.87879	3.79056	3.15643	3.10896	3.17489	0.503186	0.734553	0.688525	3.04339	3.50078	2.99212	0.644843	0.00386044
Gh_A06G0917	PCG	15.2431	16.4199	17.1812	42.2148	52.4073	55.1031	99.8977	91.6868	92.9733	134.921	127.562	132.897	205.134	205.975	196.612	18.2459	17.2822	18.6057	Gh_A06G0918	0.324558	0.177112	0.365522	0.220789	0.300902	0.261087	0.71187	0.249554	0.37357	0.427729	0.366522	0.298036	0.091601	0.124024	0.10602	0.234102	0.258905	0.069267	-0.130477	0.605826
Gh_A06G0928	PCG	1.86984	1.90088	2.14139	0.603256	0.784001	1.04377	2.19932	2.00996	1.9411	1.8958	2.09649	2.19285	0.4347	0.414681	0.34929	0.446453	0.651136	0.495383	Gh_A06G0929	1.21006	0.841782	0.938571	0.163084	0.137654	0.214946	0.037198	0.035448	0.067504	0.054288	0.036694	0.121457	0	0	0	0.02438	0	0	0.410977	0.0902155
Gh_A06G0941	PCG	2.45302	2.14556	2.08343	1.5609	1.09655	1.32018	1.23383	1.26524	1.17845	1.36388	1.49101	1.41898	4.65721	4.18399	3.7119	3.07624	2.56917	2.23639	Gh_A06G0940	0	0	0.063166	0.054075	0	0.065684	0.192252	0	0.119323	0	0	0	0	0	0	0	0.122026	0.041449	-0.322402	0.191957
Gh_A06G0970	PCG	0	0	0	0	0	0.003937	0	0	0	0	0	0	0	0	0	0.030753	0	0	Gh_A06G0971	0.239369	0.141409	0.056458	0.25104	0.583456	0.104526	0.073979	0.020513	0.095428	0	0	0	4.79322	11.1965	2.44231	0.039295	0.187823	0.052716	-0.109021	0.666746
Gh_A06G1011	PCG	6.94206	7.98511	6.70482	8.49374	8.26979	3.88465	4.35572	4.01729	5.17774	3.085	2.92097	4.32753	6.62703	6.01432	8.47199	4.34178	3.86629	5.18002	Gh_A06G1012	0.514492	0.200699	1.13055	0.613209	1.12183	1.81435	0.546549	0.463678	0.371357	0.081606	0.260173	0.144012	0.163315	0.715142	0.255703	0.432433	0.502018	0.903634	0.0636045	0.802022
Gh_A06G1026	PCG	0.176687	0.137656	0.09168	0.072398	0.034508	0.144622	0.03484	0.035247	0.054537	0.148353	0.15855	0.138562	0.11562	0.051074	0.282735	0.406331	0.553738	0.399571	Gh_A06G1025	15.0487	12.7006	14.0569	19.2495	16.1115	15.6062	10.6575	12.4176	11.9552	11.6776	13.8601	12.111	6.51161	10.0433	5.37688	12.3641	10.9417	10.0739	-0.28758	0.247208
Gh_A06G1033	PCG	6.21624	6.68813	6.09854	4.87201	6.0325	7.92631	8.78926	8.05046	6.9125	8.69371	7.04479	7.13258	9.60798	9.48923	9.30733	5.39935	5.15259	4.40029	Gh_A06G1032	0	0	0	0.015341	0.006271	0	0	0	0	0.014477	0	0	0	0.062755	0	0	0	0	0.312875	0.206177
Gh_A06G1083	PCG	10.3764	10.632	10.5453	8.0094	9.0371	9.8334	6.33374	5.97124	6.45888	8.1345	8.3368	8.54009	3.96559	3.93844	3.28648	10.1583	10.6711	11.2754	Gh_A06G1081	6.81178	7.13706	7.4461	9.49583	7.36389	7.9089	6.6141	7.5354	5.24108	10.7059	10.8318	11.3803	0.172907	0.951666	0.721249	1.61171	2.06118	2.00883	0.319446	0.196297
Gh_A06G1085	PCG	5.70541	5.62905	6.40242	5.1931	7.41654	7.71086	4.48582	4.45492	4.29405	11.6271	12.0593	10.0453	0.756321	1.08	0.666091	2.03428	2.15384	1.41037	Gh_A06G1084	14.9725	16.4037	15.067	11.5705	11.3275	12.0954	11.4962	11.8248	12.1062	11.3256	12.6196	13.7924	4.70688	5.86541	4.47677	6.83614	6.90007	4.97462	0.7051	0.00108227
Gh_A06G1089	PCG	17.4344	14.6355	20.5041	25.772	19.5696	15.7775	12.2609	15.4698	12.9397	9.30471	13.8136	17.1352	3.24935	5.14731	2.05089	5.88588	3.91982	4.86366	Gh_A06G1090	5.51554	5.20855	5.22644	5.93753	6.46331	7.41553	5.15464	5.00491	4.78497	4.80585	4.25623	4.37067	45.0152	53.8563	49.5904	10.106	11.3961	10.4689	-0.64189	0.00408084
Gh_A06G1113	PCG	4.59504	4.38805	5.25056	7.59025	7.14295	7.2768	11.0684	10.8102	11.2212	9.0491	9.29848	8.97017	7.68298	5.6926	6.09164	12.2998	11.8867	11.1368	Gh_A06G1112	0	0.003472	0.003875	0.116459	0.052032	0.009558	0.018883	0.070565	0.032493	0.037501	0.009698	0.060315	0.016691	0.042529	0.021433	0.015489	0.068144	0.085267	0.36722	0.133851
Gh_A06G1150	PCG	1.18293	1.56044	1.63695	0.372813	0.231038	0.335369	0.194434	0.161423	0.317675	0.31902	0.105707	0.072339	0.193204	0.020012	0.213604	0.281216	0.167515	0.421454	Gh_A06G1149	0.6234	1.24025	0.804952	1.75143	0.960936	0.371334	1.51381	0.501025	1.36357	0.328379	0.103677	0.134522	23.0359	19.1108	35.8843	5.45823	6.18331	4.86829	-0.265436	0.287081
Gh_A06G1157	PCG	33.4245	33.5532	30.9614	93.6339	106.091	100.647	53.5951	53.934	52.8086	61.3461	67.8471	72.2694	33.165	37.2939	29.4265	138.961	132.747	128.408	Gh_A06G1158	0.415964	0.309955	0.212823	0.530968	0.167117	0.45753	0.318195	0.54306	0.07459	0.097121	0.146804	0.192335	5.29034	5.41601	5.56753	2.8044	2.3288	2.50596	-0.102219	0.686504
Gh_A06G1166	PCG	0.113076	0	0.05462	0.168003	0.193776	0.037876	0.052756	0.07125	0.077752	0	0	0	0	0	0	0	0	0	Gh_A06G1168	13.7	11.5043	15.3756	35.7033	32.3966	26.3604	18.0528	15.8738	18.1247	13.519	14.2077	15.0734	13.8981	14.5624	13.4115	16.8054	15.766	12.9912	0.789825	9.66e-05
Gh_A06G1167	PCG	1.64177	1.80351	1.54815	0.822755	0.999091	0.862698	0.974482	1.4253	1.41387	1.27222	1.30417	1.59495	2.03715	1.27959	1.92582	1.01897	1.28357	0.791086	Gh_A06G1168	13.7	11.5043	15.3756	35.7033	32.3966	26.3604	18.0528	15.8738	18.1247	13.519	14.2077	15.0734	13.8981	14.5624	13.4115	16.8054	15.766	12.9912	-0.586333	0.0105451
Gh_A06G1189	PCG	12.5633	12.2028	11.6721	18.1715	15.3965	15.5063	3.20534	3.28101	2.98783	8.56659	9.25141	7.11852	2.82827	3.29626	2.10542	19.0609	20.4559	20.6419	Gh_A06G1190	0.529991	0.807866	1.13934	0.330988	0.779945	0.515932	0.335545	0.460338	0.319851	0.694845	0.714864	0.817502	0.793728	0.216168	0.687142	0.967413	0.508855	0.78296	0.282324	0.256337
Gh_A06G1199	PCG	0	0	0	0	0	0	0	0	0	0	0	0	0	0	0	0	0	0	Gh_A06G1200	0.650929	1.29705	1.28443	1.74995	1.71027	1.76057	1.14584	1.23142	1.12871	1.44002	2.13807	1.51347	2.03047	1.13604	1.56561	1.12052	0.581519	0.937114	NA	NA
Gh_A06G1214	PCG	4.40503	3.37389	3.50823	1.92503	2.62736	2.45056	1.99454	1.71526	2.11818	2.40187	1.52568	1.67145	0.379744	0.591069	0.568402	1.08956	1.11365	1.10204	Gh_A06G1215	2.61814	1.71191	3.27408	9.73278	7.38167	4.33296	11.8023	10.927	12.8921	4.5701	3.52508	4.23394	543.485	536.413	674.79	7.84992	6.72521	6.40628	-0.594775	0.00922679
Gh_A06G1223	PCG	0.080153	0.078219	0.059283	0.138476	0.062894	0.102923	0.145371	0	0.055491	0.039877	0	0.06418	0	0	0	0.056377	0	0	Gh_A06G1222	406.01	432.853	412.476	881.971	772.297	725.951	441.856	400.577	420.179	546.24	565.903	561.631	380.908	495.36	442.161	888.584	897.872	885.936	0.084243	0.739629
Gh_A06G1244	PCG	37.1953	36.7536	36.9838	19.1891	17.8959	18.3592	26.8147	27.879	30.2335	35.607	35.6687	33.181	12.8797	10.2536	7.32993	15.6753	17.6411	15.0909	Gh_A06G1243	0.243223	0.297777	0.053724	7.61108	3.76622	2.52036	3.52022	2.67128	2.2389	3.76135	2.97308	2.95898	14.2788	13.8064	11.545	0	0.144564	0.228627	-0.590559	0.00986753
Gh_A06G1249	PCG	0	0	0	0	0	0	0	0	0	0	0	0	0	0	0.005987	0	0	0	Gh_A06G1250	0.117663	0.101106	0.041185	0.059519	0.090422	0.134352	0.048571	0.024517	0.108837	0.150391	0.058419	0.06876	0.085781	0.06475	0.10056	0.223054	0.153178	0.174455	0.0012247	0.996152
Gh_A06G1258	PCG	8.92322	9.86865	7.79934	4.3749	5.58864	4.68795	7.4637	7.34259	7.10788	6.22432	5.73785	6.12923	3.28788	3.15543	3.4013	4.55384	4.45684	5.11954	Gh_A06G1259	3.90008	5.09586	5.7601	8.29794	7.93542	3.76092	7.53927	10.7696	8.90824	2.20103	4.93337	2.47213	19.3594	19.9033	22.9456	2.29946	2.54839	2.38334	-0.475761	0.045972
Gh_A06G1260	PCG	2.74641	3.26313	2.91924	3.60845	3.56392	3.82745	3.72572	3.6083	4.02569	3.13948	3.03223	3.08652	1.03697	0.88784	0.842632	3.92116	3.30307	3.60805	Gh_A06G1259	3.90008	5.09586	5.7601	8.29794	7.93542	3.76092	7.53927	10.7696	8.90824	2.20103	4.93337	2.47213	19.3594	19.9033	22.9456	2.29946	2.54839	2.38334	-0.814444	3.88e-05
Gh_A06G1282	PCG	0.149801	0.353176	0.419162	0.556258	0.77216	0.494772	0.331712	0.783552	0.752254	0.697679	0.904712	0.704674	0.13331	0.332144	0.1003	0.065087	0.234084	0.46734	Gh_A06G1283	5.8702	6.8117	5.9624	3.24575	5.34694	5.23517	6.18729	5.9186	5.83483	2.4555	2.21413	2.30464	0.852676	0.922128	0.75108	1.10987	1.11241	1.08759	0.296213	0.232665
Gh_A06G1334	PCG	0.10363	0.14017	0.069185	0.324306	0.800995	0.798765	0.196332	0.270487	0.353968	0	0	0	0	0.100073	0	0.04337	0.042831	0.044295	Gh_A06G1333	0	0	0	0	0	0	0	0.093725	0	0.270925	0.046706	0	0.064058	0	0	0	0	0	-0.215601	0.390219
Gh_A06G1342	PCG	1.38986	1.00234	1.36578	0.539129	0.455126	1.29052	0.739129	1.12299	0.637193	1.58254	1.28745	0.951406	0.011246	0	0	0.253283	0.224209	0.128053	Gh_A06G1341	3.0444	2.07799	3.59833	2.15895	2.56425	1.9714	6.62501	4.9137	6.64517	0.686078	0.638902	0.855908	1.78175	1.23141	0.42508	1.23224	0.772272	0.986303	0.204068	0.41666
Gh_A06G1364	PCG	1.13311	1.25002	1.249	0.230869	0.269206	0.246386	0.344629	0.11119	0.201469	0.227836	0.234104	0.232704	0	0.072574	0.123388	0.097889	0.147986	0.250609	Gh_A06G1363	5.21205	6.23138	4.79462	8.36575	8.6442	9.26395	5.98192	6.4843	7.37437	6.85164	6.43266	6.29335	6.73462	6.77136	7.39124	11.318	10.334	11.2132	-0.496556	0.0360674
Gh_A06G1372	PCG	0.108935	0.097209	0.083218	0.174374	0.158961	0.04558	0.014026	0.025374	0	0.110557	0.191413	0	0.381594	0.702267	0.830197	0	0.059925	0	Gh_A06G1371	1.3522	1.19225	1.6868	0.313971	0.051048	0.129839	0.293499	0.153361	0.357375	0.231373	0.045358	0.19631	0.418519	0.049303	1.37354	0.004391	0.384679	0.145992	0.22189	0.376199
Gh_A06G1375	PCG	0	0	0	0.045115	0.017478	0	0.074181	0	0	0.017361	0	0.027993	0.324331	0	0.045594	0	0.045044	0.043495	Gh_A06G1376	2.19782	1.76656	1.5129	4.31978	3.81519	2.41666	2.01672	2.78548	4.02733	0.902952	2.29935	1.81351	5.32287	5.46652	5.85961	3.42686	4.00951	4.17519	0.404057	0.0963142
Gh_A06G1379	PCG	0	0	0	0	0	0	0	0	0	0	0	0	0	0	0	0	0	0	Gh_A06G1378	19.2667	21.4788	18.3479	15.3543	12.2657	11.5709	27.4298	25.8622	28.1327	13.9422	14.5574	14.8055	20.1618	19.9501	20.9961	19.344	18.3994	20.5942	NA	NA
Gh_A06G1380	PCG	11.5927	12.1073	10.6213	7.83464	10.8455	11.7593	10.6807	10.4624	11.1481	12.3372	11.2636	11.84	27.7577	21.8491	28.6604	24.4818	25.879	25.641	Gh_A06G1381	0.081054	0.144609	0.179914	0.011514	0.066331	0.023459	0.111314	0.208656	0.394748	0.018609	0.035778	0.063193	1.12163	0.626335	0.439423	0.028155	0.101851	0.065099	0.509504	0.0307868
Gh_A06G1419	PCG	0.181209	0.695769	0.32491	0.757125	0.603511	0.515471	0.232931	0.364405	0.232188	0.042724	0.122765	0.086456	0	0.132706	0.076667	0.110176	0.075025	0	Gh_A06G1420	0	0	0	0	0	0	0.022355	0	0	0	0	0	0	0	0	0	0	0	-0.0208619	0.934517
Gh_A06G1427	PCG	2.01607	1.97907	1.58366	1.563	2.81543	3.0059	6.53424	7.18373	5.87015	7.79601	8.60949	6.79029	24.2364	17.7989	24.1361	1.62404	1.45629	2.15669	Gh_A06G1428	3.74311	3.6711	3.6126	4.61922	5.46948	6.69223	3.18962	2.36632	2.86467	4.00192	3.10344	3.07692	0.84745	0.946475	0.568414	3.40327	3.27517	3.06366	-0.776406	0.000151443
Gh_A06G1463	PCG	0	0	0	0	0	0	0	0	0	0	0	0	0	0	0	0.05754	0.115982	0	Gh_A06G1462	0	0.005248	0	0	0	0	0	0	0	0	0.002739	0	0	0	0	0.027788	0	0	0.376269	0.123812
Gh_A06G1465	PCG	23.8647	25.6243	23.8054	17.8765	16.9595	14.4609	18.4173	19.9805	19.6233	18.1519	16.9935	17.3718	3.79259	4.47254	2.6995	14.0299	11.331	13.397	Gh_A06G1466	270.036	301.007	261.846	307.556	274.681	281.144	103.652	102.041	100.846	145.018	144.29	142.91	1372.15	1360.45	1487.35	2288.23	2471.37	2355.24	-0.622052	0.00584296
Gh_A06G1470	PCG	0.051062	0	0.053066	0	0.109521	0.01345	0.02915	0	0.02888	0.072808	0	0	0	0.040935	0	0.103723	0.214438	0	Gh_A06G1469	24.7279	28.8212	26.1071	30.4507	25.4863	23.2215	31.5233	31.4891	33.0932	38.1807	33.355	34.44	9.88608	8.83863	7.17835	27.1434	30.5059	27.6256	0.153742	0.542468
Gh_A06G1487	PCG	1.86782	1.87463	1.61408	1.12001	1.86074	2.1138	1.14064	1.06461	0.76642	1.44654	1.42366	1.67817	0.116548	0.261889	0.109904	0.407854	0.245373	0.220666	Gh_A06G1486	0	0.028909	0.040334	0.029436	0	0.105966	0	0	0	0	0	0	0	0	0	0	0	0	0.489421	0.0392604
Gh_A06G1490	PCG	19.2367	17.5089	19.612	21.0772	22.9304	24.0716	26.4751	25.1315	25.3236	21.3344	21.9553	20.1123	6.69618	6.37902	5.04772	15.9153	18.8791	18.347	Gh_A06G1491	6.27111	5.52349	5.81126	4.57332	3.83803	5.01384	8.61812	8.63707	8.60986	4.58948	5.97495	5.76458	6.66175	10.0944	7.20946	4.36926	5.33858	4.66825	-0.188331	0.454223
Gh_A06G1492	PCG	3.57607	3.55868	3.23402	1.65811	1.43469	2.07914	0.994399	0.918462	1.158	1.10397	1.31257	1.45717	0.093439	0.22827	0.102159	0.553552	0.615183	0.981723	Gh_A06G1491	6.27111	5.52349	5.81126	4.57332	3.83803	5.01384	8.61812	8.63707	8.60986	4.58948	5.97495	5.76458	6.66175	10.0944	7.20946	4.36926	5.33858	4.66825	-0.280509	0.259537
Gh_A06G1493	PCG	0.514672	1.00617	0.850934	1.28961	1.40655	1.28691	0.482651	0.278467	0.328558	0.113677	0.045354	0.227599	0.048374	0	0.054537	0.062798	0.271889	0.507814	Gh_A06G1494	0.006176	0	0.050033	0.119104	0.02037	0.158704	0	0.167327	0	0.094845	0	0	0	0	0	0.035596	0	0.181369	0.330819	0.17995
Gh_A06G1499	PCG	0.780403	0.820581	0.661483	0.410387	0.680767	1.14136	0.992865	0.913547	0.916372	1.05893	1.02032	0.806287	0.180298	0.460952	0.135859	0.139818	0.26543	0.181879	Gh_A06G1498	4.5919	5.30997	4.08404	3.44578	3.2869	4.17197	3.73118	3.56615	2.80808	4.17654	4.18308	3.67152	0.808887	1.33855	1.75003	2.78347	3.31992	3.75996	0.609298	0.00727069
Gh_A06G1505	PCG	0	0	0	0	0	0	0	0	0	0	0	0	0	0	0	0	0	0	Gh_A06G1504	5.01459	4.30471	5.62791	2.92725	3.83089	3.08798	4.7933	4.90702	5.22136	5.62889	6.42766	6.44282	1.08351	0.366167	0.568288	3.93205	4.18123	4.07064	NA	NA
Gh_A06G1511	PCG	0.215182	0.272272	0.389578	0.049642	0.02862	0	0.040143	0.05005	0.042407	0.031023	0.081124	0.029105	0	0	0	0	0	0	Gh_A06G1510	0	0	0	0	0	0	0	0	0	0	0	0	0	0	0	0	0	0	NA	NA
Gh_A06G1518	PCG	10.0417	9.3569	9.97262	3.54557	3.92602	4.20226	6.56631	5.00656	5.87908	5.76794	6.19491	6.77959	2.07589	1.31906	2.54697	4.21184	3.95108	4.29503	Gh_A06G1519	9.42472	9.97969	9.30389	6.68486	7.69774	8.09513	8.48861	8.69655	8.56829	9.01847	8.96038	9.24977	5.06963	5.60173	5.70757	5.19501	5.18032	6.59238	0.831153	1.93e-05
Gh_A06G1522	PCG	0.010945	0.018146	0	0	0.039575	0.015013	0.113892	0.065762	0.044453	0	0	0	0.039454	0.042526	0	0	0	0	Gh_A06G1521	9.58116	11.2542	9.20109	6.50831	7.74085	9.23831	8.16021	8.39278	7.87533	9.85876	8.97955	9.14947	0.823996	1.13761	0.983771	6.06698	6.36131	6.57337	-0.0622195	0.806254
Gh_A06G1528	PCG	4.07704	4.00068	4.4576	3.64016	3.9042	2.66347	3.18804	4.43045	3.39438	3.96351	4.33352	4.62812	2.56519	2.28461	2.30522	3.86933	2.8708	3.00204	Gh_A06G1527	0	0	0	0	0	0	0	0	0	0	0	0	0	0	0	0	0	0	NA	NA
Gh_A06G1534	PCG	3.74215	3.16875	2.9007	6.02386	6.53665	5.20384	3.97849	4.02744	5.16109	1.40301	2.2268	2.84752	6.69256	7.75776	7.23715	2.9826	2.03175	3.3959	Gh_A06G1535	0	0	0	0	0	0	0	0	0	0	0	0	0	0	0	0	0	0	NA	NA
Gh_A06G1549	PCG	9.79141	10.4964	9.15302	4.05561	7.10986	9.73628	7.01817	7.51923	7.42344	8.18207	7.62646	7.18974	1.25078	1.78465	1.36024	2.52617	2.78647	2.81261	Gh_A06G1548	11.1969	11.3214	10.7169	5.41332	7.06176	9.70508	18.6591	18.9317	19.6434	18.0409	17.1112	16.2812	1.74676	1.92564	1.54526	5.39423	4.96978	5.24141	0.715464	0.000843119
Gh_A06G1558	PCG	0.194652	0.163493	0.121784	0.300079	0.360493	0.396726	0.06017	0.093521	0.196083	0	0.032929	0	2.90152	3.1502	2.16037	0.183209	0.23325	0.067553	Gh_A06G1557	0.249956	0.014354	0.287558	0.246667	0.328073	0.225569	0.064157	0	0.051176	0.037651	0.114819	0	0	0	0	0	0	0	-0.279153	0.261945
Gh_A06G1559	PCG	15.4502	15.7566	16.0998	14.0713	17.7964	20.4166	30.1603	30.1226	31.064	33.8084	35.176	33.7822	52.4809	49.8316	55.1237	24.1464	25.0733	25.2875	Gh_A06G1560	6.04877	6.55893	5.76767	5.36163	5.66682	6.67355	5.59665	5.75519	5.35457	5.05353	5.50299	4.78586	5.80811	5.47287	4.99152	4.80726	5.02257	4.82932	-0.325661	0.187246
Gh_A06G1575	PCG	0.028098	0	0	0	0	0	0	0.066549	0	0	0	0	0	0	0	0	0	0	Gh_A06G1576	5.35742	4.91267	4.80608	1.66389	1.28458	1.90767	1.40037	1.79386	1.51858	1.35283	1.32255	1.39475	2.223	2.09136	1.96657	1.11072	0.940014	1.03835	0.17702	0.482247
Gh_A06G1605	PCG	0.006494	0	0	0.112836	0.101899	0.106805	0.041485	0.016695	0.050558	0.009094	0.021638	0.014819	0.055687	0.013141	0.00571	0.078515	0.041708	0.011439	Gh_A06G1604	5.9036	6.76724	6.46504	8.54578	7.738	7.93027	9.17193	10.2013	10.2084	10.4623	10.5992	9.63885	12.9995	18.7413	18.7505	2.29868	2.91412	1.70661	-0.193259	0.442278
Gh_A06G1607	PCG	9.41798	8.77102	10.6881	5.89228	6.56577	6.12852	8.70782	11.0283	9.30904	5.20818	6.08535	6.35036	3.44176	4.08731	4.23266	3.57766	3.72174	3.68696	Gh_A06G1606	8.15832	8.55367	9.00089	7.43146	7.25256	8.95567	5.19471	5.34913	5.30542	6.98197	6.60779	6.00567	1.29937	1.25094	1.28951	2.81484	2.06533	2.77967	0.666017	0.00254845
Gh_A06G1619	PCG	0.122918	0.062468	0.031821	0.013832	0.048442	0.01137	0.031117	0.024906	0.049555	0.050179	0.013677	0.054478	0.147084	0.081647	0.147364	0	0.042131	0.042694	Gh_A06G1620	1.67768	1.69029	1.55557	0.942161	1.26374	1.41211	1.31957	1.1181	1.31772	1.60987	1.13096	1.28715	1.6969	1.43346	1.36697	2.54901	3.75371	3.01642	-0.0491673	0.846379
Gh_A06G1642	PCG	1.32368	1.15058	1.11082	1.14987	1.85979	1.86372	0.633498	1.00564	0.968849	1.11831	1.55788	1.78268	0.506357	0.429563	0.435618	0.652263	0.723102	0.592772	Gh_A06G1643	1.11634	1.60649	1.15644	0.342929	0.266516	0.358891	0.464609	0.650836	0.549578	0.252762	0.321593	0.2235	1.33982	1.2481	0.523469	1.77062	3.27347	2.25865	-0.505877	0.0322017
Gh_A06G1714	PCG	0	0	0	0	0	0.046778	0	0	0	0	0	0	0	0.076506	0	0	0.116716	0.034242	Gh_A06G1715	0.009596	0.023781	0.040837	0.015389	0.02897	0	0	0	0	0	0	0	0	0	0	0	0	0	-0.258368	0.300586
Gh_A06G1744	PCG	7.18049	7.33293	6.71567	11.707	11.7896	9.4404	5.54068	5.30553	7.00159	8.6138	8.61138	9.90365	1.93601	1.10639	0.348243	3.24894	3.27861	4.72277	Gh_A06G1743	3.8448	4.40959	4.95763	3.81405	4.78925	5.12272	5.1766	3.66949	4.16739	5.18873	5.35554	4.6351	0.763786	0.960534	1.43651	3.12234	2.42985	3.73905	0.799113	6.95e-05
Gh_A06G1836	PCG	15.9222	16.7317	17.994	27.4107	34.6746	35.7997	11.0879	13.2248	13.3898	14.7612	17.3794	18.11	7.49874	9.71937	8.45932	11.0842	11.8376	12.2618	Gh_A06G1837	0	0	0	0	0	0	0	0	0	0	0	0	0	0	0	0	0	0	NA	NA
Gh_A06G1863	PCG	0	0	0.031511	0	0	0	0	0	0	0	0	0.241366	0	0	0	1.25972	0.672755	0.360502	Gh_A06G1864	0.687654	0.786045	0.977575	1.25004	1.30465	1.56938	1.71945	1.90208	1.83868	0.173181	0.298235	0.486489	0.108101	0.040972	0.022329	0.210785	0.179756	0.344193	-0.352406	0.15149
Gh_A06G1870	PCG	3.78472	3.47656	2.7913	3.64382	3.45506	3.38082	3.1061	2.89545	2.75625	4.35815	3.46536	3.65602	1.62502	1.47617	0.351581	3.67216	3.40536	4.09522	Gh_A06G1869	0.031393	0	0.024189	0.095358	0.178513	0.25203	0	0.036072	0.330703	0	0	0.108183	10.1953	6.57154	11.1789	0.143615	0.141913	0.04857	-0.893422	5.96e-07
Gh_A06G1885	PCG	1.12167	1.59764	1.03305	0.564659	0.601644	0.928615	4.39505	4.29641	4.38066	1.2565	0.964857	1.24173	0.355627	0.169036	0.236234	0.480846	0.786466	0.159405	Gh_A06G1884	0.866356	0.555948	0.344558	0.582587	0.981308	0.787321	0.386956	0.78024	0.72618	0.412966	0.219003	0.309823	0.949305	0.907748	0.842961	0.163367	0.318663	0.137774	0.0331754	0.896027
Gh_A06G1894	PCG	1.78898	1.78346	1.6359	1.47064	1.61714	1.54614	0.683423	0.618749	0.92816	0.616056	0.378028	0.181843	0.033495	0.08995	0.095857	0.605543	0.468434	0.536862	Gh_A06G1893	10.2817	11.0288	10.7477	3.10115	4.21259	4.81453	6.23963	6.27549	6.7476	6.4866	6.31943	5.83657	4.63948	4.74776	5.35894	5.8153	6.64857	6.96672	0.442556	0.0658973
Gh_A06G1907	PCG	101.293	97.2025	98.6403	107.597	97.4617	91.3637	50.4696	47.6261	55.1263	42.1446	51.7922	56.4808	143.9	144.86	132.294	206.018	209.615	218.734	Gh_A06G1906	10.8126	8.04759	9.34858	24.4581	21.4177	15.5169	11.9609	11.2922	11.9732	6.5185	7.43973	8.0117	15.7934	13.3249	12.2345	19.794	19.0495	16.084	0.576192	0.0123239
Gh_A06G1909	PCG	0	0	0	0	0	0	0	0	0	0	0	0	0	0	0	0	0	0	Gh_A06G1908	0.693299	0.456442	0.459446	3.36379	4.30432	4.04707	5.50692	4.30017	4.22456	2.56946	2.24111	2.7045	2.57688	2.84296	2.74343	14.798	13.9046	12.3987	NA	NA
Gh_A06G1912	PCG	0.271185	0.576437	0.313085	8.87392	7.73089	5.23947	0.955676	1.33737	1.63701	4.09388	4.38351	2.97302	13.1872	15.2646	12.9897	1.40165	0.983431	0.302865	Gh_A06G1911	0.298304	0.4651	0.548399	3.10113	1.07645	0.830787	0.310002	0.082112	0	0.438682	0	0.046903	0	0	0	0.126899	0.249007	0.593988	0.100937	0.690249
Gh_A06G1941	PCG	0.728848	0.987279	0.895226	8.58139	7.93741	8.08543	4.59079	4.69726	4.81025	2.48963	2.51893	1.74455	11.996	6.49285	7.61	3.40355	4.90725	5.52972	Gh_A06G1940	8.25096	10.2032	9.62528	5.65066	7.11308	7.81701	9.24586	9.12339	9.27982	9.61023	9.00917	9.64795	5.11776	4.36063	4.80927	7.98046	7.31885	8.00655	-0.774935	0.000158803
Gh_A06G1962	PCG	57.5042	63.4028	56.6303	24.7573	31.4184	37.1339	133.432	131.231	126.753	60.9396	59.1397	58.5397	58.9967	46.4777	55.3463	59.9728	66.1334	64.3832	Gh_A06G1961	2.29133	1.87606	2.53714	1.67609	0.851137	1.02878	1.11475	1.54111	2.08477	1.41378	0.73178	0.429532	4.56978	5.29373	7.39532	0.431241	0.43801	0.303581	-0.111174	0.660534
Gh_A06G1967	PCG	0.060342	0.071073	0.015856	0.006291	0.044014	0.046	0	0.074877	0.001967	0.045642	0.038289	0	0.185764	0.021861	0.021996	0.439752	0.383733	0.323937	Gh_A06G1968	8.25017	8.18426	6.77297	9.29587	10.6927	10.2913	6.19614	5.83949	6.02449	6.92638	6.29684	6.53514	2.97053	2.68892	2.96518	5.0529	3.98732	4.78378	-0.370229	0.130452
Gh_A06G1983	PCG	5.99987	6.34756	6.32575	1.20297	1.88764	1.72942	13.641	15.7537	14.6853	0.879581	0.713887	0.917607	9.39121	11.2918	10.4665	42.935	40.0147	42.6459	Gh_A06G1982	0.199869	0.144284	0.182806	0.07531	0.044053	0.075523	0.065129	0.121228	0.047863	0.018092	0.010641	0.053723	0.022159	0	0.034789	0	0.051978	0.040687	-0.237473	0.342696
Gh_A06G2030	PCG	3.73358	4.32635	4.15693	2.31946	3.21306	3.49291	3.4041	3.65873	3.7765	2.53257	2.59466	2.05902	14.8612	13.8228	15.6866	2.32136	2.4307	2.42486	Gh_A06G2029	0	0	0	0	0	0	0	0	0	0	0	0	0	0	0	0	0	0	NA	NA
Gh_A07G0001	PCG	2.49442	2.02729	2.45527	0.581172	0.779219	0.724327	1.34405	1.21498	0.78721	1.31892	0.541193	0.87172	0.025355	0.399659	0.171868	0.654306	0.713073	0.167211	Gh_A07G0003	4.77145	4.39536	4.62028	1.46021	1.68542	2.22779	2.24228	1.72576	2.3344	1.2099	0.981187	2.01164	24.0789	24.1772	25.5942	2.61111	2.66941	2.99927	-0.392421	0.107231
Gh_A07G0002	PCG	2.08218	2.1967	2.93543	2.41886	2.5102	2.37882	2.20196	2.17306	2.11595	1.71794	1.8804	1.39264	1.44234	2.21039	1.85915	2.03192	1.72596	1.84285	Gh_A07G0003	4.77145	4.39536	4.62028	1.46021	1.68542	2.22779	2.24228	1.72576	2.3344	1.2099	0.981187	2.01164	24.0789	24.1772	25.5942	2.61111	2.66941	2.99927	-0.231331	0.35569
Gh_A07G0026	PCG	9.5404	10.8031	10.8929	9.61659	9.16097	8.72492	11.3852	10.9939	9.80968	3.41877	3.46345	4.41196	9.23431	9.9179	7.783	36.8343	37.4612	41.2797	Gh_A07G0025	0.993962	1.16948	0.958997	0.918395	1.30832	1.03852	0.622157	0.779678	0.647945	0.501541	0.261224	0.299015	0	0.028871	0.028953	0.317459	0.330199	0.203657	-0.241218	0.33491
Gh_A07G0154	PCG	4.80841	5.42388	4.59858	1.99895	2.65764	3.52536	2.07525	2.38011	2.69397	1.36106	1.62992	1.79186	0.645933	0.980887	0.976254	3.6803	3.64721	3.67117	Gh_A07G0155	6.487	6.54547	6.47194	3.46504	6.37621	7.95593	7.62267	7.01335	6.50862	8.02703	7.28971	7.15873	3.08539	3.76319	3.01935	5.52479	5.6112	6.14943	0.373681	0.126628
Gh_A07G0169	PCG	1.31908	1.78351	1.53683	0.331069	1.15302	1.5018	1.66184	1.62989	1.74629	1.46679	1.3061	1.5292	1.56971	1.33656	1.30005	1.35337	1.04914	1.18371	Gh_A07G0168	2.40521	2.71895	2.69906	0.795876	0.974828	1.35789	2.27117	2.30951	2.01151	1.07915	0.997187	0.853581	3.12571	2.97251	2.4032	2.00852	1.53242	2.06143	0.47707	0.0452934
Gh_A07G0178	PCG	0.018434	0.069906	0.024785	0.087629	0.104837	0.078654	0.03563	0.075822	0.01335	0.02671	0.210693	0.148172	0.103291	0.036065	0.053359	0	0.173946	0.060726	Gh_A07G0179	18.8418	14.8605	15.4252	29.4135	23.9659	16.2767	20.6635	17.9198	19.183	12.9969	16.9691	17.0016	11.2642	10.9645	10.244	17.5367	14.0269	18.0487	0.0277867	0.912849
Gh_A07G0189	PCG	2.81298	2.43575	3.41715	5.45022	4.78244	3.88925	11.4362	9.03017	8.45641	5.66802	6.12221	6.04856	32.097	25.5229	27.4243	4.40698	4.87525	6.68303	Gh_A07G0188	10.4467	10.5286	11.5667	12.6875	12.8851	11.3829	29.247	27.9119	28.2742	21.0418	24.0515	20.5194	91.2812	81.3272	81.5377	22.4905	18.5822	21.6931	0.990934	2.23e-15
Gh_A07G0194	PCG	0.294355	0.69195	0.447952	0.143531	0.717862	0.569204	0.279364	0.381159	1.13268	0.636653	0.297984	0.461023	1.6956	1.00537	0.795051	0.259366	0	0.152402	Gh_A07G0195	0.37905	0.813382	0.831757	0.457605	0.39778	0.516539	1.15524	0.87798	1.20841	0.583033	0.703612	0.430811	0.095462	0.239296	0.190569	0.144035	0.178337	0.176869	-0.0307602	0.903562
Gh_A07G0210	PCG	0.040872	0.055974	0.028651	0.022811	0.026555	0.009236	0.018816	0.02717	0	0	0.013503	0	0.124649	0.079005	0	0	0	0.069939	Gh_A07G0211	0.346565	0.613663	0.459029	0.430631	0.441091	0.42797	0.166507	0.26302	0.180725	0.040537	0.106658	0.092473	0	0	0.016133	0.039938	0.076342	0.134638	-0.0171324	0.946205
Gh_A07G0235	PCG	26.0407	28.0409	27.4814	470.551	470.969	424.177	17.6534	14.0844	15.1886	62.1984	56.7769	59.9712	1284.54	1496.97	1668.62	837.709	870.245	842.107	Gh_A07G0234	4.43147	4.67377	4.58199	3.71858	3.94154	4.55496	7.44032	5.98642	6.93019	5.70198	6.69902	5.3903	3.77282	4.0902	3.63235	4.87247	4.75761	5.20519	-0.612577	0.00687925
Gh_A07G0239	PCG	12.7789	12.477	14.1278	24.3787	24.4211	19.892	12.818	13.9054	16.4889	13.411	12.3001	12.0989	5.64341	7.7128	4.91438	15.2865	14.7796	16.4108	Gh_A07G0240	0.63267	0.589144	0	0.220757	0.150745	0.161201	0.358176	0.051156	0.023166	0	0.050454	0.459489	0	0.141042	0	0.017465	0	0.209376	0.0614339	0.808657
Gh_A07G0257	PCG	16.0504	16.5538	14.8391	4.7553	6.18849	7.27022	5.428	6.15212	6.36829	7.61276	7.09226	6.69798	0.996988	1.38513	1.11866	4.95507	4.48591	4.52996	Gh_A07G0256	18.4883	19.7212	21.4269	39.3788	38.1643	38.0827	35.1937	30.8882	32.4372	27.5011	27.3573	33.2584	7.60818	8.29786	7.66728	22.5904	19.6851	19.4937	0.156391	0.53545
Gh_A07G0259	PCG	10.5916	9.14746	9.98526	3.24892	7.02371	4.81635	5.85659	6.11066	5.61515	7.62389	6.64229	6.61754	1.84979	2.17932	1.42687	6.4153	8.02946	7.32771	Gh_A07G0258	10.6056	9.86482	10.231	6.69593	7.29733	9.2467	7.63567	8.81104	8.75945	8.46352	8.45636	7.95204	2.87431	3.36119	2.28605	6.35248	6.91491	7.58751	0.849058	8.34e-06
Gh_A07G0269	PCG	10.788	11.2218	11.3083	20.9904	18.3309	21.3156	16.012	17.306	17.1337	11.2794	15.8796	15.5527	21.5048	22.5651	27.1746	83.0205	73.1516	72.2172	Gh_A07G0270	2.73059	2.23424	2.84532	1.41046	2.16433	3.12689	5.41373	4.36857	4.63386	3.61289	3.4609	3.36803	1.84183	1.79955	1.34267	1.84678	2.27188	2.11984	-0.367885	0.133095
Gh_A07G0296	PCG	2.55339	3.68833	2.98666	2.79423	2.73586	3.06643	3.0013	2.41683	2.32083	3.05668	3.40748	3.37947	1.46261	1.51509	0.914607	2.491	3.38153	2.90758	Gh_A07G0297	27.5499	27.5268	29.6167	16.5943	16.6106	15.3051	32.7185	31.2796	32.0998	12.6793	10.6864	10.6733	15.6456	11.6982	11.7297	66.0769	72.395	67.1116	0.22671	0.365648
Gh_A07G0320	PCG	28.3645	25.434	28.8155	16.3443	20.4424	20.1271	27.2198	31.3573	35.2618	21.4078	19.2763	21.0388	43.9701	33.2648	38.933	11.3395	12.4112	12.7741	Gh_A07G0319	1.54661	1.31243	0.913013	1.70179	1.42408	2.06188	0.541129	0.809913	0.791158	0.508609	0.761372	0.501051	1.47795	1.89295	1.18988	0.435248	0.687492	1.21311	0.218154	0.384494
Gh_A07G0332	PCG	0.279204	0.132318	0	0.050327	0.059839	0.120572	0.109047	0.148618	0.108891	0.092314	0.071383	0.144057	1.02842	1.17307	1.02322	0.051695	0	0.052265	Gh_A07G0331	6.94324	7.50601	6.72591	2.83643	4.0082	4.2698	5.41454	5.26535	5.26015	5.68489	5.63	5.46304	2.77567	3.09118	3.17665	5.00421	4.40814	4.88876	-0.561818	0.0152469
Gh_A07G0391	PCG	27.9401	26.4784	24.2888	73.4167	66.4507	62.7905	20.2724	18.7	18.5934	22.3366	24.6546	24.3564	84.921	108.087	98.6513	134.206	138.063	139.118	Gh_A07G0392	6.31692	6.61774	6.19561	5.30121	5.89956	7.38699	4.06593	4.08896	4.27225	5.69395	6.10685	5.25152	1.6325	3.07917	1.91437	2.06381	1.78855	1.30382	-0.739842	0.000448436
Gh_A07G0409	PCG	57.3044	58.8671	61.6388	122.423	107.313	104.229	32.7743	32.9274	31.9659	41.012	39.1524	42.0594	34.1899	49.0877	40.8382	81.3701	75.6599	72.7124	Gh_A07G0408	1.65008	1.35555	2.16262	2.67823	2.00834	1.54772	1.69558	1.07588	0.763438	0.23377	0.756344	0.711901	0.346643	0.281374	0.28345	1.48252	0.740756	1.94698	0.688405	0.00158475
Gh_A07G0426	PCG	0.047307	0	0.136437	0.118565	0	0	0	0.018604	0.091386	0.150688	0.031415	0.173197	0	0	0	0	0	0.162716	Gh_A07G0425	0.117331	0.225694	0.117524	0.116145	0.060419	0.065197	0.044745	0.0492	0.039374	0.210728	0.070512	0.075937	0.067682	0.020194	0.008621	0.170014	0.098875	0.093662	0.246158	0.324798
Gh_A07G0440	PCG	0.580271	0.19518	0.654605	0.743749	0.654379	0.646465	0.424329	0.151213	0.049317	0.055713	0	0	0	0	0	0.036502	0	0.059651	Gh_A07G0441	0.050322	0.063554	0	0	0	0	0.580043	0.691117	1.21965	0	0	0	0.094733	0	0	0	0	0.05827	-0.119405	0.636986
Gh_A07G0442	PCG	0	0	0	0.117905	0.010912	0	0	0	0.018537	0	0	0	0	0	0	0	0	0	Gh_A07G0443	14.886	16.5206	17.6076	26.1104	25.6975	21.2195	16.9984	17.0307	14.768	13.9594	15.6431	16.9948	8.64069	6.56808	9.23956	14.4706	12.8387	13.3297	0.546638	0.0189049
Gh_A07G0460	PCG	4.49527	3.69206	4.76196	5.07046	5.86649	4.26072	2.90137	2.71148	3.31873	3.70524	3.69423	4.01849	0.591012	0.737816	0.426495	2.42711	1.7683	2.32203	Gh_A07G0459	14.9691	15.2211	15.5613	7.28095	11.4372	13.8293	9.38589	8.98645	8.07694	13.5759	13.854	12.5626	0.445085	0.927599	0.612133	0.841912	1.18441	1.23033	0.800888	6.51e-05
Gh_A07G0479	PCG	0.238601	0.09797	0.165273	0.210534	0.408506	0.581958	0.382274	0.483281	0.062755	0.142843	0.152884	0.248117	1.34619	1.36365	1.2268	0.44304	0.39207	0.337261	Gh_A07G0478	0.228834	0.485885	0.31413	1.16498	0.531243	0.449475	1.17892	0.748946	0.897916	0.145951	0.152492	0.09996	0.041994	0.08225	0.045086	0.218177	0.039275	0.240391	-0.383496	0.116184
Gh_A07G0483	PCG	5.58721	5.0606	6.38371	6.43849	6.37951	6.44922	2.72251	2.81826	1.26307	2.44002	2.90211	4.0181	0.120936	0.109747	0.445817	0.776617	1.39128	1.17822	Gh_A07G0484	12.0079	10.3721	12.3028	9.38867	8.35737	9.03776	14.8549	16.5479	17.5066	13.7352	12.823	13.2971	4.3275	6.19736	4.03644	8.09484	9.02252	8.11256	0.247751	0.321576
Gh_A07G0490	PCG	0	0	0.095713	0	0.078328	0	0.031139	0	0.081353	0.227475	0	0.191993	0	0.130062	0	0	0	0	Gh_A07G0489	0.021861	0.046573	0.068358	0.897902	0.767348	0.623655	1.23368	0.85124	0.828191	2.92522	2.46496	2.72632	2.39619	2.32885	2.94839	0.366143	0.20751	0.452633	0.477387	0.0451302
Gh_A07G0505	PCG	0.199762	0.122064	0.401402	0.599056	0.157936	0.110043	0.243846	0.069636	0.081345	0.057474	0.235842	0.046746	0.191702	0.031273	0.188377	0.017404	0.126816	0.350422	Gh_A07G0504	12.3157	12.2426	11.7529	16.1294	20.0873	19.2682	10.7194	9.10352	9.29589	13.8193	14.6893	14.7288	35.8812	46.0936	40.403	84.1387	85.5802	83.2878	-0.0993384	0.694931
Gh_A07G0508	PCG	0.241047	0.204699	0.448274	0.550748	0.257203	0.53368	0.099574	0.574243	0.560831	0.193545	0.061302	0.13705	0.102038	0.0528	0	0.093899	0.023539	0.320954	Gh_A07G0507	0	0	0	0	0	0	0.03301	0.038004	0.077968	0	0	0	0	0	0	0.095787	0	0.096848	0.203558	0.417849
Gh_A07G0512	PCG	7.84546	9.17122	9.00027	10.0993	9.48687	10.8772	11.1784	11.971	12.4566	7.47596	10.3861	9.79214	7.16107	6.61086	5.13698	12.8886	11.38	9.6952	Gh_A07G0513	7.12263	6.98086	7.50819	13.11	12.302	12.071	7.32336	8.14152	7.25549	10.7538	12.5598	12.0555	13.0123	14.4435	11.8996	12.7138	10.0176	10.6108	-0.265141	0.287636
Gh_A07G0516	PCG	0.594008	0.442188	1.39656	0.55418	0.797695	0.309857	0.371258	0.679762	0.169812	0.414594	0.181786	0.452418	0.113473	0.324433	0.034827	0	0.147086	0.086882	Gh_A07G0515	0	0	0	0	0	0	0	0	0	0	0	0	0	0	0	0	0	0	NA	NA
Gh_A07G0523	PCG	0.557092	0.840818	0.472039	1.93354	1.5991	1.33224	0.386032	0.143646	0.106308	0.464782	0.630432	0.561233	0.131967	0.129829	0.176054	0.203197	0.341319	0.068945	Gh_A07G0522	18.1915	17.2714	15.9656	29.2696	26.1927	29.22	11.4276	11.7146	11.3307	18.0311	18.6684	18.5551	1.1082	0.991821	0.584498	20.1293	22.3545	17.7908	0.736674	0.000488621
Gh_A07G0530	PCG	11.8478	12.5195	10.613	9.3016	10.3118	11.811	6.40433	6.80338	6.70181	6.27655	5.56642	5.7085	1.80794	1.617	1.80093	7.49047	5.48576	6.00044	Gh_A07G0529	9.68182	11.0303	9.02514	18.5565	17.1607	15.2631	9.35327	8.21262	9.24881	9.42325	9.37838	10.387	3.59586	3.79278	4.88436	7.77182	6.16703	7.34148	0.72683	0.000633229
Gh_A07G0531	PCG	0.024735	0	0	0	0	0	0.003239	0.037544	0.01932	0.018952	0.009577	0	0	0.054402	0	0	0.023682	0.02408	Gh_A07G0529	9.68182	11.0303	9.02514	18.5565	17.1607	15.2631	9.35327	8.21262	9.24881	9.42325	9.37838	10.387	3.59586	3.79278	4.88436	7.77182	6.16703	7.34148	-0.432693	0.0728954
Gh_A07G0575	PCG	0.615259	1.00795	0.999335	0.722911	0.882984	0.748174	0.951675	0.539562	1.21138	0.567454	0.572067	0.567857	0.230149	0.425351	0.357073	0.351006	0.612115	0.49569	Gh_A07G0577	35.4324	32.8066	36.9012	66.1815	56.5224	46.7178	50.377	44.4966	49.5354	36.8323	40.7965	43.6648	48.4914	41.9142	44.7886	64.8406	61.0888	58.6358	-0.152212	0.546543
Gh_A07G0576	PCG	6.58808	6.83595	6.68042	4.29681	5.50627	4.91092	3.73271	4.07583	4.14294	1.11475	1.26804	1.48725	0.579309	0.986046	0.552407	1.78836	2.19745	2.14095	Gh_A07G0577	35.4324	32.8066	36.9012	66.1815	56.5224	46.7178	50.377	44.4966	49.5354	36.8323	40.7965	43.6648	48.4914	41.9142	44.7886	64.8406	61.0888	58.6358	-0.216498	0.388201
Gh_A07G0587	PCG	49.3479	47.7469	57.8082	12.9353	16.2965	17.1845	22.3073	22.1415	21.9887	22.1043	20.7374	21.3094	5.80257	7.53802	6.8367	19.3854	10.8262	19.8467	Gh_A07G0588	58.7881	55.0603	58.7605	11.8011	16.9872	17.9025	25.0022	22.5778	23.8653	24.0398	21.4646	21.2103	7.28258	6.72145	6.94957	16.8999	16.8612	19.0051	0.987329	3.21e-14
Gh_A07G0596	PCG	5.16477	5.08696	5.01178	8.79106	7.47447	7.977	2.78939	2.94039	2.43627	4.901	4.88307	4.5048	0.486235	0.695867	0.526766	1.8038	2.16927	2.36656	Gh_A07G0597	11.1154	11.883	9.73659	12.6256	13.0532	12.5989	6.48673	8.40447	9.15514	7.06099	7.96035	8.63629	16.1965	15.426	14.3236	18.7559	20.047	14.674	-0.339411	0.168223
Gh_A07G0599	PCG	0	0	0	0	0	0.041775	0.049755	0.122891	0.005351	0.142681	0.062157	0.063241	0.05014	0	0.053703	0.059566	0.11605	0.117005	Gh_A07G0600	12.4646	10.3922	11.2612	18.6378	16.0783	13.6827	9.8972	8.75806	8.82994	9.7404	11.7156	11.8612	1.62279	1.53775	1.46748	6.28031	5.59032	5.98316	-0.302684	0.222131
Gh_A07G0603	PCG	0	0	0	0.046645	0.08594	0.265288	0	0.013843	0.171543	0	0	0	0.227105	0	0.066869	0.070015	0.090455	0	Gh_A07G0602	5.57208	5.9995	5.68322	6.71479	6.47493	6.51206	5.6723	5.22609	4.49462	5.15762	5.92315	5.99663	2.56344	3.506	2.50912	7.70331	7.03097	7.17085	-0.188154	0.454655
Gh_A07G0618	PCG	3.73725	3.23458	4.05318	4.50975	5.78533	7.50935	6.12156	5.06954	5.67935	7.22566	6.69857	6.16322	2.49596	3.09673	2.53047	6.35751	6.9145	5.11806	Gh_A07G0617	4.17391	3.93277	4.34067	3.74696	4.34319	4.03127	2.85359	3.84774	3.59877	3.64948	3.20414	3.92446	0.81475	0.476453	0.745623	3.95237	4.185	2.84782	0.595839	0.00907036
Gh_A07G0627	PCG	0.028931	0.061468	0	0	0	0	0	0	0	0.05321	0	0	0	0	0	0	0	0	Gh_A07G0628	0.014623	0.091713	0	0.065889	0.202301	0.082721	0.068142	0.189172	0	0.008869	0	0	0	0	0	0.01333	0	0.029587	0.0199632	0.937332
Gh_A07G0637	PCG	16.904	15.826	15.902	5.31283	7.31064	10.204	11.4373	9.72282	10.5536	12.9543	10.9395	11.4134	2.02807	2.44998	2.33508	8.10191	7.67787	8.65016	Gh_A07G0638	3.86765	4.31016	3.74984	2.82849	4.08249	4.00031	3.52332	3.48304	3.57609	3.95467	3.38832	3.79883	1.06115	1.63156	1.00574	2.41257	2.84834	2.4936	0.841004	1.23e-05
Gh_A07G0643	PCG	5.80658	6.29176	5.50074	2.09953	3.34642	4.15588	5.58705	5.41267	5.21571	6.71349	5.91346	5.98172	1.77185	1.94182	2.01524	4.24105	4.16562	5.01519	Gh_A07G0642	9.86508	8.59244	13.5484	13.128	12.4349	9.49334	9.42088	7.22403	8.57291	4.99071	7.9562	7.80499	9.53821	13.8956	6.95617	14.3194	13.7826	12.8643	-0.412359	0.0890317
Gh_A07G0644	PCG	0	0	0	0	0	0	0	0	0	0	0	0	0	0	0	0	0	0	Gh_A07G0642	9.86508	8.59244	13.5484	13.128	12.4349	9.49334	9.42088	7.22403	8.57291	4.99071	7.9562	7.80499	9.53821	13.8956	6.95617	14.3194	13.7826	12.8643	NA	NA
Gh_A07G0645	PCG	7.24454	6.59002	7.10392	8.21879	8.80898	8.92129	4.58648	4.16041	4.226	3.81118	4.66772	3.78797	2.55162	3.41398	1.98324	5.50831	5.26978	5.12136	Gh_A07G0646	17.1789	21.3687	21.4467	10.6318	13.8189	16.6863	17.9716	16.2398	17.0991	10.8354	10.4107	13.8601	1.23782	3.43929	2.0085	10.2778	10.9046	10.4221	0.582282	0.0112292
Gh_A07G0690	PCG	7.29883	7.72254	6.55252	6.0347	5.86723	5.57503	11.0678	10.0834	10.4176	9.90414	9.32361	9.30818	27.291	23.9934	31.5741	8.42413	9.34067	9.23061	Gh_A07G0691	4.63494	5.5269	4.5757	2.57143	4.81014	3.36657	6.26382	7.92464	7.90888	7.24725	7.57332	8.02868	22.8225	24.1772	24.5222	7.75673	8.36658	9.05712	0.975217	6.62e-12
Gh_A07G0692	PCG	0.031537	0.039678	0	0	0	0	0.042753	0.041998	0.213957	0	0.006465	0.034314	0	0	0	0	0.053342	0	Gh_A07G0693	0	0	0	0	0	0	0	0	0	0	0	0	0	0	0	0	0	0	NA	NA
Gh_A07G0752	PCG	3.2662	3.15914	3.45533	0.687575	1.55494	2.01127	1.5938	1.33088	1.6503	2.29007	1.83425	2.01617	0.478597	0.681791	0.684368	1.27064	1.36875	1.16314	Gh_A07G0753	4.68774	5.32377	4.47289	8.83997	11.6227	14.1866	8.66502	8.18975	8.38898	12.3721	12.0203	11.7354	23.14	22.4079	23.5475	31.4063	31.1977	29.7238	-0.626888	0.00536512
Gh_A07G0765	PCG	8.38333	7.45121	8.52037	2.56528	4.19957	5.11718	6.02629	5.81653	6.64367	18.2511	16.2343	14.8179	2.08704	2.18136	1.96342	1.98702	2.75402	2.63806	Gh_A07G0764	3.14894	2.47927	2.06829	2.66176	3.09718	2.83405	2.803	3.30408	2.38993	5.85214	4.68961	4.7508	1.26676	1.07422	0.6971	4.21875	3.11151	2.82537	0.743738	0.000402864
Gh_A07G0782	PCG	2.62699	3.40044	2.63329	1.03942	0.440703	0.538866	0.651801	0.914974	0.991171	0.551852	0.866712	0.62803	1.17141	1.08722	0.853997	0.388587	0.803332	0.850833	Gh_A07G0781	7.22797	8.55502	7.42581	6.18688	6.93856	7.49315	7.77467	7.42772	7.13547	7.50272	6.99301	6.82967	1.17643	0.851224	0.871757	4.99915	5.10234	4.71756	0.231734	0.354828
Gh_A07G0806	PCG	18.9169	18.3798	17.3377	13.3031	19.584	21.2199	37.5361	35.598	35.4548	41.6307	44.0058	45.4049	8.29353	7.95353	7.16303	2.6057	2.56646	1.80297	Gh_A07G0805	34.2182	33.6292	33.2176	15.5222	13.3129	13.2287	30.4528	28.5857	30.1403	20.1515	19.1328	22.3714	4.69174	5.80167	5.9647	21.4198	17.6792	19.1284	0.408541	0.092329
Gh_A07G0849	PCG	1.16483	0.995422	0.493088	1.62397	0.312905	1.25177	2.1524	0.877369	1.4195	0.942984	0.634934	1.00174	1.29743	0.672797	0.960508	1.06154	2.69295	2.07066	Gh_A07G0848	0	0	0.131087	0.552427	0.061873	0.374546	0.18131	0.231667	0	0.301078	0.03385	0.346511	1.15144	0.616372	0.867013	1.91328	0.305628	0.502611	0.0465939	0.854337
Gh_A07G0855	PCG	0.999464	0.367033	1.49605	0.968741	1.03389	1.43326	0.586003	1.37332	1.4879	0.610467	0.579791	0.883632	0.06496	0.142001	0.38391	0.350401	0.328284	0.327327	Gh_A07G0854	1.88791	1.60273	1.456	2.22985	2.47813	2.84428	2.87322	2.17926	2.56686	1.88685	1.97846	2.30467	0.771949	0.912048	0.428971	1.47012	1.98089	2.42384	0.541065	0.0204094
Gh_A07G0856	PCG	0	0	0	0	0	0	0	0	0	0	0	0	0	0	0	0	0	0	Gh_A07G0854	1.88791	1.60273	1.456	2.22985	2.47813	2.84428	2.87322	2.17926	2.56686	1.88685	1.97846	2.30467	0.771949	0.912048	0.428971	1.47012	1.98089	2.42384	NA	NA
Gh_A07G0857	PCG	0.020678	0.022004	0.047743	0.004237	0.013282	0.0063	0.017141	0.017676	0.024613	0.01225	0.020409	0.030942	0	0.00133	0.001839	0	0	0.003237	Gh_A07G0858	0.091203	0.284651	0	0.139436	0.30381	0.061931	0.401171	0.175979	0.051625	0.050811	0.205718	0.020698	0	0.067054	0.073379	0.20109	0.484864	0.431836	-0.285924	0.250061
Gh_A07G0872	PCG	0	0	0	0	0	0	0	0	0	0	0	0	0	0	0	0	0	0	Gh_A07G0871	0.083371	0.08546	0.121743	0.048044	0.099581	0.036474	0.065749	0.051832	0.12431	0.05619	0.102109	0.117632	0.022482	0.010308	0.015804	0.02677	0.010844	0.022333	NA	NA
Gh_A07G0883	PCG	0.214116	0.509052	0.286402	0.406054	0.531668	0.561642	0.986347	0.626945	0.452323	0.451035	0.364157	0.850257	0.984916	1.28844	1.30422	1.24988	0.350867	0.559518	Gh_A07G0882	1.22237	0.965263	0.938831	1.28348	0.794935	1.26304	0.079941	0.126677	0.208534	0.436098	0.35341	0.542545	0.048952	0.350097	0.221439	0.68005	0.515979	0.411416	-0.478455	0.0445836
Gh_A07G0887	PCG	0	0	0	0	0	0	0	0	0	0	0	0	0	0	0	0	0	0	Gh_A07G0889	10.8959	10.1608	9.99626	12.8152	12.9382	12.296	10.8346	10.0222	10.6522	8.99952	9.98686	11.0137	4.80743	5.64773	5.49519	10.1713	9.26451	10.1164	NA	NA
Gh_A07G0888	PCG	0	0	0	0	0	0	0	0	0	0	0	0	0	0	0	0	0	0	Gh_A07G0889	10.8959	10.1608	9.99626	12.8152	12.9382	12.296	10.8346	10.0222	10.6522	8.99952	9.98686	11.0137	4.80743	5.64773	5.49519	10.1713	9.26451	10.1164	NA	NA
Gh_A07G0894	PCG	0.246174	0.257682	0.52666	1.9944	2.40901	1.06213	0.720875	1.29891	0.548889	0.812072	0.905184	1.3561	3.07403	3.5027	2.69926	1.29536	1.11512	1.967	Gh_A07G0893	0.416538	0.271506	0.273047	0.543951	1.09389	0.174089	0.32611	0.151615	0.114773	0.111622	0	0.093924	0.033266	0.480787	0.020951	0	0.239934	0.019334	0.185948	0.460056
Gh_A07G0902	PCG	11.1471	9.36955	10.4269	23.189	21.5312	21.6675	5.0358	5.43176	5.03736	20.0465	23.4553	24.31	6.21114	8.81932	5.3316	13.0564	13.3519	14.2242	Gh_A07G0901	0	0	0	0	0	0.039927	0	0	0	0	0	0	0	0	0	0	0	0	0.288109	0.246301
Gh_A07G0905	PCG	0.058848	0.073756	0.055728	0	0	0	0	0	0	0	0	0	0.108737	0	0	0	0	0	Gh_A07G0904	5.4236	6.40728	5.58731	6.08509	4.95891	4.46338	2.81692	3.01597	3.09903	4.39168	4.71564	3.81988	3.87138	2.95917	5.70138	6.86572	6.11818	6.43879	0.122251	0.628917
Gh_A07G0910	PCG	16.2697	16.1372	16.9563	6.91909	8.54801	10.0581	11.5611	13.2015	10.6394	15.6113	15.7204	16.2075	4.68155	6.20436	5.55062	0.256233	0.046868	0.189028	Gh_A07G0911	8.30898	8.96979	7.68496	5.88405	7.7111	9.61896	5.43169	5.62927	5.08661	6.23275	6.63687	5.38637	0.897798	0.970155	1.0178	3.3869	3.11885	3.25518	0.679802	0.00191105
Gh_A07G0924	PCG	11.8988	13.5273	14.3041	6.20883	5.53317	2.52472	7.43324	6.22155	6.14518	4.72989	6.70435	7.22235	9.63054	11.474	11.6092	19.5383	17.7791	17.3845	Gh_A07G0925	0.091789	0.036701	0.236775	0.002609	0.11144	0.064441	0.212265	0	0.070634	0	0.051085	0	0	0.112582	0.045842	0.098238	0	0	0.0878997	0.728722
Gh_A07G0933	PCG	10.6078	11.0934	10.9489	6.36891	5.6049	6.34759	8.78513	9.36424	9.01717	7.6625	7.26334	7.05168	1.77616	1.87073	2.12405	1.91608	2.03778	1.9889	Gh_A07G0932	2.34586	1.99581	2.8606	3.83682	5.17172	4.91313	5.06903	4.60602	4.59295	5.39058	5.04237	5.06674	3.28053	4.45367	4.28573	1.35901	1.59782	1.88808	0.214068	0.39368
Gh_A07G0945	PCG	4.43923	4.38619	4.6116	4.29771	4.98241	5.66818	6.7339	5.01371	5.5949	6.06604	6.64977	6.5371	17.3818	15.6024	18.6606	2.91072	2.99507	3.48416	Gh_A07G0946	0.468869	0.681809	0.700984	0.931308	0.561967	0.412814	0.429079	0.217074	0.722507	0.264542	0.355128	0.409086	0.086994	0.091872	0.048076	0.268918	0.037958	0.182912	-0.49433	0.0370416
Gh_A07G0953	PCG	13.7911	13.832	13.9014	4.16759	4.92155	7.34417	15.5741	15.1897	15.811	8.06077	8.89723	8.46526	14.777	14.9025	17.3988	26.3489	27.7878	22.4884	Gh_A07G0954	3.82553	4.01097	4.04203	4.12903	4.16209	3.7199	3.28568	3.42443	4.67594	2.49615	2.98644	3.04144	1.09743	1.41258	0.512142	3.65827	3.3711	3.49438	-0.111863	0.65855
Gh_A07G0959	PCG	2.88263	2.48214	3.38048	0.988242	1.7426	2.45372	1.61941	2.5179	2.40129	3.12668	2.15736	0.842336	0.095004	0.111394	0.186182	1.48574	0.994618	1.50929	Gh_A07G0958	2.0142	0.51243	1.19042	0	0.402242	0.09914	0.336081	0.126434	0.006561	0.072941	0.246255	0.248194	0	0	0	0.277418	0	0.085467	0.529543	0.0238169
Gh_A07G0960	PCG	0.813669	0.962403	0.757325	0.97531	1.02993	1.3049	0.430449	0.770972	1.08334	0.568832	0.819167	0.468565	0.667994	0.662505	0.895582	0.885362	0.822682	0.50028	Gh_A07G0958	2.0142	0.51243	1.19042	0	0.402242	0.09914	0.336081	0.126434	0.006561	0.072941	0.246255	0.248194	0	0	0	0.277418	0	0.085467	-0.012922	0.959414
Gh_A07G0961	PCG	2.94274	3.35854	3.13684	6.45703	7.623	8.34471	4.97968	5.56351	4.77259	6.77369	6.41212	7.46176	2.69328	2.61863	3.1326	7.18812	8.51062	8.62321	Gh_A07G0962	4.35163	4.09544	3.97549	2.34236	4.04114	5.24175	4.94083	4.1803	4.12687	5.4338	5.24901	4.53913	1.96115	2.46056	2.23219	3.61527	3.17713	3.52253	0.361724	0.140219
Gh_A07G0963	PCG	1.11875	1.05957	1.44107	0.739836	0.802016	0.749339	0.702393	0.674345	0.807069	1.14465	1.19605	0.800338	0.285262	0.140126	0.088324	0.589854	0.626192	0.489574	Gh_A07G0964	2.71336	1.83905	2.08014	1.89534	2.40281	2.01775	2.43631	2.81931	2.35516	1.80894	2.3723	2.44045	0.911854	1.38122	1.02976	1.69697	1.98222	2.02655	0.593943	0.00935043
Gh_A07G0969	PCG	0.007445	0.018036	0.054775	0	0	0	0.025827	0	0.132662	0.003048	0.015608	0	0	0	0	0	0	0	Gh_A07G0968	25.251	23.2361	25.4905	34.1454	38.0329	41.0921	22.2362	23.9504	24.8154	14.4182	13.8448	13.8026	16.1179	21.8789	19.8131	31.2451	28.8183	28.5934	-0.058786	0.816769
Gh_A07G0971	PCG	0.009292	0	0.035794	0.017918	0.124396	0.034616	0	0	0	0.033582	0	0	0.101222	0.214958	0.098981	0	0	0	Gh_A07G0972	2.30377	3.01775	2.94031	2.22221	2.13648	1.29723	1.12048	2.09021	1.41866	2.34847	2.0085	1.11239	0.0986	0.235001	0	0.747146	0.753548	0.699843	-0.388233	0.111368
Gh_A07G1000	PCG	4.6666	4.59074	6.19531	3.31423	6.42654	6.27139	4.0835	5.87926	4.25457	6.41484	8.32568	8.52882	5.70274	8.7068	4.78628	6.26673	6.5195	11.2239	Gh_A07G0999	21.3489	21.7275	20.3269	13.944	15.9353	19.031	13.6125	13.5636	12.0996	22.2576	23.0339	23.236	10.1242	14.5221	8.8814	21.0219	20.9807	20.1075	0.423782	0.0796764
Gh_A07G1010	PCG	1.93525	1.40812	1.12284	0.391107	1.26808	1.46361	2.93879	4.13422	3.50931	2.22227	2.78645	1.93498	12.646	8.33613	13.2063	0.200843	0.063206	0.354737	Gh_A07G1009	8.20245	9.62791	8.87353	8.02524	5.21605	5.29943	34.0053	34.7236	33.5396	8.31989	9.81336	11.0596	79.1796	48.4991	80.0589	5.84551	5.74173	5.82924	0.968348	4.59e-11
Gh_A07G1014	PCG	3.12813	2.96613	3.14074	3.24574	3.68451	3.94622	7.85353	8.32281	7.525	3.34216	4.01181	3.89783	2.93003	3.07509	2.31237	4.07617	3.58039	3.40249	Gh_A07G1015	38.0125	36.0176	34.5397	31.7594	29.2401	32.9771	39.2933	37.0826	39.1194	38.547	45.5854	43.3588	23.0574	23.377	21.4133	56.7169	57.9519	57.8958	0.163049	0.517992
Gh_A07G1030	PCG	0.096433	0.179507	0.076659	0	0	0.060164	0.095479	0	0.062848	0.089364	0.059761	0.113008	0.168722	0.213272	0.333342	0	0.354883	0.16743	Gh_A07G1029	0.034226	0	0.108996	0.142053	0.065589	0.14062	0.139896	0.050529	0.053309	0	0.071367	0.026888	0	0	0	0.043225	0	0.044295	-0.591067	0.00978841
Gh_A07G1035	PCG	0	0	0	0	0	0	0	0	0	0	0	0	0	0	0	0	0	0	Gh_A07G1034	0	0	0	0.102823	0.029876	0.031224	0.171013	0.338737	0.189075	0.030912	0	0	0.546839	0.296426	0.133926	0	0.038888	0	NA	NA
Gh_A07G1036	PCG	2.75851	4.08667	3.24829	4.79264	5.60798	5.34549	6.46336	6.63272	5.47198	5.33604	4.8532	5.40351	18.4661	16.3683	21.5081	8.50875	8.66461	9.37867	Gh_A07G1038	0.716769	0.709034	0.500571	0.379781	1.0422	0.973303	0.403219	0.651801	0.673294	0.382096	0.537186	0.590568	0.086786	0.040349	0	0.347863	0.333036	0.619928	-0.748964	0.000347892
Gh_A07G1037	PCG	2.36389	0.936534	1.30018	1.88772	1.41855	1.24718	1.66252	1.40108	1.56372	1.11487	1.58824	1.3645	0.877133	0.611907	0.487629	1.02069	1.08206	0.995909	Gh_A07G1038	0.716769	0.709034	0.500571	0.379781	1.0422	0.973303	0.403219	0.651801	0.673294	0.382096	0.537186	0.590568	0.086786	0.040349	0	0.347863	0.333036	0.619928	0.509617	0.0307436
Gh_A07G1043	PCG	8.09337	8.90833	10.5685	7.92607	8.77369	7.01219	7.08618	6.96485	7.9993	1.40117	2.15088	1.89026	0.432969	0.802305	0.32391	1.42646	1.49978	1.83235	Gh_A07G1042	11.0863	13.2662	14.2626	9.5304	10.3391	9.4515	13.0838	14.5894	15.3846	12.2531	12.6643	11.14	2.4607	2.71466	1.52463	6.26732	6.92552	7.08393	0.703881	0.00111379
Gh_A07G1065	PCG	4.47136	4.42715	4.24724	4.61255	4.23171	4.42538	3.9591	3.69562	4.37713	4.6549	4.02281	4.18801	1.88883	1.91199	2.02584	4.14173	4.22453	4.20453	Gh_A07G1064	0	0	0	0	0	0	0	0	0	0	0	0	0	0	0	0	0	0	NA	NA
Gh_A07G1067	PCG	3.7768	4.11941	4.0787	6.65537	10.5091	10.7378	5.4089	5.07511	5.32554	11.3479	11.2762	10.835	33.159	29.7716	35.2788	6.70904	7.09402	6.40277	Gh_A07G1068	0	0	0	0	0	0	0	0	0	0	0	0	0	0	0	0	0	0	NA	NA
Gh_A07G1076	PCG	8.51836	10.4152	8.23748	8.14762	7.9406	9.22369	7.24061	6.37243	7.14253	7.76328	7.03868	6.4781	3.26465	3.33345	2.15469	5.74008	6.30792	6.00036	Gh_A07G1077	63.442	59.1131	60.273	16.2887	13.6294	14.4185	31.1186	29.459	29.7672	27.675	30.7909	31.9782	6.3552	11.2878	6.03183	4.98835	6.1366	4.95308	0.629353	0.0051341
Gh_A07G1086	PCG	9.49935	9.04647	9.23265	7.98917	8.86503	10.2234	8.31965	7.88135	7.90217	8.50915	8.87737	9.22371	17.2795	17.6685	17.0989	7.52223	6.53401	7.76789	Gh_A07G1085	21.4343	20.9348	19.9925	16.1198	15.3754	15.1424	25.3858	24.9196	25.8515	18.8506	21.1671	22.5781	5.25674	3.68849	4.12864	8.93461	8.82213	9.01989	-0.621624	0.00588687
Gh_A07G1090	PCG	2.9429	3.14766	4.25232	4.77398	5.20603	4.18892	2.96658	4.04329	3.65912	3.4051	2.78095	2.93381	1.56663	1.27491	1.34329	2.83663	2.36587	2.44855	Gh_A07G1091	1.77668	2.36564	1.79798	0.579305	1.81985	1.71133	2.34647	2.34548	1.17532	2.64925	2.38056	2.36131	13.6274	10.8296	9.36881	5.45101	4.61357	5.91708	-0.812738	4.15e-05
Gh_A07G1092	PCG	0	0	0.04058	0.547443	0.223949	0.115557	0.296603	0.290672	0.129567	0.190334	0.152131	0.19958	3.21386	3.20878	3.68293	0.20245	0.273438	0.433287	Gh_A07G1093	2.75025	3.35498	2.54447	1.48997	1.53369	2.5019	2.62968	2.08344	1.98776	1.8782	2.37532	3.37733	0.372232	0.751159	0.2713	0.565469	0	0.142435	-0.565974	0.0143505
Gh_A07G1097	PCG	1.45489	1.55834	1.33258	0.898004	0.799881	0.7427	0.630747	0.467944	0.689089	0.506336	0.636323	0.64183	0.156038	0.114949	0.196174	0.379102	0.494262	0.456691	Gh_A07G1096	29.5864	28.7178	32.6046	23.2934	22.2225	21.9386	19.7184	19.8668	22.6476	22.4778	23.1168	23.4441	1.03086	0.801354	1.26988	5.55026	4.00324	5.19551	0.835691	1.57e-05
Gh_A07G1105	PCG	3.05459	3.6534	2.43495	3.18611	3.02891	3.13986	3.05347	3.26047	3.60891	3.32662	3.64931	3.71028	1.85148	1.82656	1.31101	4.74777	4.20528	3.42548	Gh_A07G1106	0	0	0	0	0	0.130291	0	0	0	0	0.007379	0	0	0.002519	0	0.050211	0	0	0.176647	0.483184
Gh_A07G1108	PCG	19.9027	19.353	23.2215	1577.06	1414.35	1136.36	43.1115	39.6172	41.0641	390.192	412.143	426.118	123.49	218.717	155.358	439.542	405.693	413.734	Gh_A07G1107	0.725126	0.907026	1.10018	0.430902	1.26303	1.17566	1.05808	1.22648	1.37363	1.24259	0.929948	1.0131	8.50332	8.07089	8.753	5.07865	5.505	5.48673	-0.22855	0.361663
Gh_A07G1114	PCG	0	0	0	0	0	0	0	0.072683	0	0	0	0	0	0	0	0	0	0	Gh_A07G1113	0	0	0	0	0	0	0	0	0	0	0	0	0.265817	0	0	0	0	0	-0.0588235	0.816654
Gh_A07G1123	PCG	4.60937	4.95805	4.84439	2.63479	2.43042	2.31282	1.65678	1.91721	2.07891	2.12863	1.92453	1.7056	0.206044	0.210075	0.237877	0.72875	0.685014	0.614426	Gh_A07G1122	5.11926	5.27911	4.49596	6.32434	7.02878	8.77291	4.75342	5.28653	4.91791	10.1158	10.104	10.443	23.0374	22.6462	22.7201	4.78675	4.62857	4.25173	-0.535106	0.0221202
Gh_A07G1134	PCG	0.420928	0.509739	0.778353	0.831724	0.63652	0.64269	0.53453	0.467848	0.663606	0.515639	0.364761	0.339928	0.093858	0.012319	0.144955	0.154619	0.059635	0.251442	Gh_A07G1133	0	0	0	0	0	0	0	0	0	0	0	0	0	0	0	0.03513	0.025926	0.04708	-0.422537	0.0806599
Gh_A07G1139	PCG	1.19871	2.23468	2.79736	0.5331	0.957709	0.914299	0.616095	1.15122	0.534157	1.09914	1.30712	0.821418	0.657628	0.291427	0.380975	2.05624	1.81159	1.42238	Gh_A07G1138	0	0	0	0	0	0	0	0	0	0	0	0	0	0	0	0	0	0	NA	NA
Gh_A07G1145	PCG	0	0.033523	0	0.016395	0.032996	0.023638	0.055167	0.035483	0.070588	0	0.046818	0	0	0	0.098939	0.05149	0	0	Gh_A07G1146	0	0	0	0	0	0	0	0	0	0	0	0	0	0	0	0	0	0	NA	NA
Gh_A07G1176	PCG	6.62429	6.56705	6.56723	3.29984	4.86245	6.96199	7.11838	5.90616	6.60002	5.42363	5.25606	5.29168	0.7831	0.743657	0.905395	3.65873	4.23122	4.44312	Gh_A07G1175	7.14957	6.2656	7.16352	3.2702	4.46007	4.77075	8.05784	8.04295	8.47458	5.79886	6.38185	5.89012	9.45347	8.76512	9.66726	4.41528	5.37013	4.48146	-0.270464	0.277703
Gh_A07G1179	PCG	9.96591	10.284	10.2348	4.14152	5.00282	5.60804	5.10834	4.57485	5.48616	5.41509	6.01179	4.99909	1.67127	1.35871	1.8262	4.2857	4.58586	3.90052	Gh_A07G1180	0	0.001135	0.032086	0.053779	0.06387	0.09819	0.001456	0.106293	0.09271	0.28334	0.069758	0.024698	2.34059	2.28733	1.85952	0.07568	0.229331	0.384916	-0.6739	0.00216552
Gh_A07G1184	PCG	0	0.029361	0.038298	0.030593	0	0.055803	0.018864	0.104444	0.112763	0.019318	0	0	0.217496	0.359124	0.420756	0	0.046437	0.0469	Gh_A07G1183	11.3548	9.73447	11.4724	14.2744	12.7313	11.5011	6.02327	5.32564	4.74812	5.47105	5.10816	6.33827	11.6112	17.9635	12.4433	20.1994	22.5294	18.7847	0.166236	0.509729
Gh_A07G1210	PCG	1.05432	1.16458	0.758458	0.545599	0.293041	0.517294	0.419438	0.234181	0.228421	0.426578	0.596703	0.168664	0.10238	0.190774	0.15277	0.866669	0.609013	0.458942	Gh_A07G1209	0.799576	0.424524	0.593392	0.17461	0.280238	0.470688	0.816541	0.935312	1.00533	0.519691	0.499179	0.378644	0.279324	0.210744	0.262721	0.721154	0.693555	0.461747	0.224238	0.371038
Gh_A07G1225	PCG	1.50245	2.04675	1.63278	3.24215	4.53315	4.92542	1.22154	1.29791	1.20386	1.63594	1.24227	1.36925	1.17809	1.72147	0.759849	0.950558	1.01515	0.625398	Gh_A07G1224	66.9144	61.5876	69.7446	104.528	74.0324	54.0338	51.4231	44.7404	51.3028	39.1479	49.9572	49.4387	36.0553	43.3549	25.2817	39.3897	33.9862	36.0768	0.592331	0.00959389
Gh_A07G1229	PCG	0	0	0	0	0	0	0.087714	0.132127	0	0	0.085848	0.142762	0	0	0	0.053382	0	0	Gh_A07G1230	10.1528	9.50339	9.87018	4.74137	5.22849	4.09549	6.04096	6.0509	5.3951	6.54993	6.00642	6.48296	1.88551	1.67249	1.16917	3.33585	3.39849	2.66662	0.140705	0.577606
Gh_A07G1232	PCG	0	0	0	0.062177	0	0.025203	0.025673	0	0	0	0.016195	0	0.064863	0	0	0	0	0	Gh_A07G1231	0.366052	0.703264	0.552819	0.489246	0.796502	0.705957	0.644285	0.385091	0.716466	1.07581	0.489448	0.886266	0.020169	0	0	0.177463	0.576595	0.435428	-0.212216	0.397882
Gh_A07G1236	PCG	13.6695	13.9572	14.723	6.70263	8.98479	10.7506	15.914	14.3735	14.0592	11.6592	10.4757	10.7046	2.96926	3.02161	2.08933	12.5087	13.1347	15.2763	Gh_A07G1235	6.30788	4.14498	5.58557	5.64307	5.72204	5.3814	5.48109	4.25096	5.47125	4.48544	5.69677	4.87561	3.75617	3.38428	3.63839	6.15043	6.99283	3.48134	0.426816	0.0773179
Gh_A07G1255	PCG	7.4392	7.71338	7.19768	4.88177	7.49097	8.20258	5.99084	5.7691	5.22599	8.15015	7.11521	7.61281	17.1383	14.5778	14.4997	5.56127	5.4846	5.0879	Gh_A07G1256	0	0	0	0	0	0	0	0	0	0	0	0	0	0	0	0	0	0	NA	NA
Gh_A07G1258	PCG	8.53617	8.41761	9.31132	22.9826	21.2635	22.7811	9.65741	10.3372	10.9732	14.792	14.8153	14.0409	5.06548	8.21815	6.15454	5.67802	5.07	4.83025	Gh_A07G1259	10.5546	10.6967	10.0568	13.217	12.8898	13.6495	22.2006	20.0298	20.8378	17.1048	16.8489	16.3314	58.1554	52.2279	62.0768	11.4655	10.1797	11.1124	-0.330144	0.180894
Gh_A07G1271	PCG	3.10316	4.77144	3.59716	3.12482	3.30334	3.06808	2.9601	3.11861	2.16163	1.4849	1.68205	2.02673	0.339317	0	0	0.303249	0.763271	1.06717	Gh_A07G1270	10.346	10.0128	9.5116	10.0628	9.70805	11.3484	5.12311	4.3141	4.54748	8.46994	8.38363	9.05725	0.220428	0.364118	0.36795	1.78948	1.46374	1.76855	0.816106	3.63e-05
Gh_A07G1284	PCG	109.212	103.023	105.574	230.608	192.827	169.89	59.3934	62.0701	70.0196	88.1983	81.2767	92.9277	172.854	226.856	186.522	208.438	212.215	191.395	Gh_A07G1283	0.143386	0.31106	0.245753	0.900736	0.572224	0.983339	0.305016	0.474274	0.650885	0.249805	0.305945	0.140348	21.5422	20.5549	23.837	2.86169	1.78197	2.73854	0.450528	0.060616
Gh_A07G1317	PCG	32.9462	36.0446	37.3083	8.42174	8.41813	11.2028	9.60107	11.0694	11.9147	12.5514	11.1835	10.2948	2.36366	2.23115	3.51581	3.01627	2.18206	1.79851	Gh_A07G1316	0	0.082693	0.055129	0	0	0	0.272201	0	0	0	0	0.086567	0.008024	0.448727	0.001783	0.090919	0.053116	0	-0.140594	0.577907
Gh_A07G1328	PCG	31.1884	27.214	32.06	52.2161	47.2934	42.6307	41.4518	42.0726	40.1855	71.7097	80.6675	79.5738	41.7988	49.2966	36.98	58.6568	60.7398	57.2461	Gh_A07G1327	72.5657	71.3185	77.3294	33.2538	34.6225	44.2818	31.7992	32.2054	32.4517	68.1394	62.0375	55.9342	7.62386	7.85499	8.70421	21.8143	18.5212	23.3004	0.0184102	0.942199
Gh_A07G1338	PCG	6.18798	5.97807	5.41669	3.19999	3.6645	4.73556	3.75987	3.98982	5.04137	5.50039	4.94028	4.9224	0.74211	1.20484	0.709688	3.11972	1.8509	2.70523	Gh_A07G1337	44.375	43.0165	47.7674	44.3472	49.9239	47.8361	62.3754	60.2783	67.6337	76.6659	83.2446	80.3954	59.4341	66.3282	57.3023	43.7166	38.2455	42.6984	0.133856	0.59644
Gh_A07G1348	PCG	5.92512	6.3928	6.02804	6.04055	5.69221	6.02014	6.37155	7.2149	7.69813	6.76505	6.85832	6.63403	1.32168	2.06804	1.63735	5.08307	6.46719	5.8131	Gh_A07G1349	0.019635	0.040497	0.044298	0.053982	0	0.047502	0	0	0	0	0.026306	0.105775	0	0.062322	0	0.054201	0	0	0.0150159	0.952843
Gh_A07G1376	PCG	14.3739	15.0147	13.6717	8.34931	10.2271	11.6905	10.0485	10.9521	11.0178	14.4234	14.1409	14.1272	6.8469	7.60242	6.27086	6.60552	7.25659	6.56361	Gh_A07G1377	16.9251	15.3877	14.8274	11.4729	10.5476	12.1133	17.7972	15.7915	17.3903	18.7289	19.245	18.649	4.94435	7.64687	4.72094	8.23098	8.40243	8.4215	0.86699	3.22e-06
Gh_A07G1390	PCG	8.76044	8.277	9.02249	20.2534	17.8975	13.9537	8.46075	10.5612	11.0501	10.0158	9.85902	8.66248	6.91077	6.29227	4.07652	12.9585	12.2243	11.0723	Gh_A07G1389	0	0	0	0	0	0	0	0	0	0	0	0	0	0	0	0	0	0	NA	NA
Gh_A07G1411	PCG	4.7993	4.2601	3.99726	1.87755	2.61158	3.61438	2.46242	2.99991	3.16762	2.92359	3.15273	3.07536	1.59493	1.85103	1.6417	1.64497	2.33813	2.12218	Gh_A07G1412	0.852522	0.862517	0.765478	0.20292	0.433258	0.803882	0.55006	0.359444	0.280951	0.117516	0.18593	0.428514	0.073855	0.117222	0.185271	0.133769	0.164256	0.138362	0.844511	1.04e-05
Gh_A07G1425	PCG	15.303	16.1662	15.1556	7.5064	9.32929	10.7253	15.8575	15.0512	14.5915	14.505	13.1239	12.4278	6.35897	6.18047	5.76413	10.6989	11.732	11.4807	Gh_A07G1426	2.58347	2.97986	2.13458	2.11773	2.0294	2.37247	1.95429	2.10248	2.0189	1.48794	1.86939	1.27902	1.40735	2.67107	2.00886	1.79938	1.02042	1.3612	0.125607	0.619455
Gh_A07G1460	PCG	1.48438	1.62028	1.22576	0.93149	1.37329	1.80716	1.22302	1.48354	1.61559	1.57224	1.4293	1.41853	4.55317	3.88838	4.92138	2.85589	2.40318	2.59155	Gh_A07G1461	2.08607	2.21862	2.13119	32.0531	29.884	28.26	19.7487	20.8472	18.7815	21.2512	21.3865	21.1345	7.52989	2.64024	5.58577	11.6172	10.4145	10.9056	-0.509981	0.0306044
Gh_A07G1469	PCG	2.50751	3.53968	3.59383	8.70954	7.50788	6.69737	2.20536	3.41366	3.87656	1.18822	1.41675	1.92898	6.35379	6.81469	6.75836	4.44265	3.76746	3.44119	Gh_A07G1470	21.761	19.4757	18.9943	21.8699	19.1757	13.4661	13.1064	14.5202	15.1818	13.1627	17.3287	15.0973	5.83181	7.64328	2.37691	8.39777	8.65304	7.61166	-0.153458	0.543224
Gh_A07G1477	PCG	4.35662	5.19112	6.0449	7.33926	10.2206	9.98333	13.9006	14.1767	13.4111	6.92862	6.01951	6.9241	30.9121	33.3275	30.7861	16.4177	14.4924	16.9302	Gh_A07G1478	5.05973	3.98856	3.94914	3.37101	3.22066	3.1958	4.10771	4.50087	4.05571	3.95406	4.26447	4.10359	3.41892	2.76802	3.81067	3.89099	2.8179	3.05953	-0.461108	0.0541038
Gh_A07G1483	PCG	5.53648	6.62726	5.74945	3.92126	5.54459	4.13402	6.82899	6.7962	6.16926	5.89725	6.05153	6.76993	0.624243	0.565305	0.641672	3.34127	3.40972	2.39827	Gh_A07G1485	8.43715	8.98657	8.19188	4.77532	6.137	6.52193	8.9376	8.91781	9.18787	10.2677	9.37565	10.1456	5.11748	4.16122	4.53424	7.87486	8.35047	8.94201	0.763367	0.000227902
Gh_A07G1484	PCG	0	0	0	0	0	0	0	0	0	0	0	0	0	0	0	0	0	0	Gh_A07G1485	8.43715	8.98657	8.19188	4.77532	6.137	6.52193	8.9376	8.91781	9.18787	10.2677	9.37565	10.1456	5.11748	4.16122	4.53424	7.87486	8.35047	8.94201	NA	NA
Gh_A07G1490	PCG	0.211526	0.371525	0.121711	0.087704	0.104487	0.212659	0.061791	0	0.095016	0	0.194597	0.056087	0.099742	0.126683	0.191026	0.143531	0	0.050539	Gh_A07G1491	0.121478	0.097787	0.216566	0.02167	0.063006	0.102648	0.08062	0.103504	0.053131	0.025798	0.082701	0.010438	0.726603	0.419641	0.603522	0.032637	0.350273	0.199438	0.0286275	0.910222
Gh_A07G1513	PCG	31.4673	28.5377	30.2793	56.8353	49.1403	43.2835	31.3646	30.7807	31.5857	29.1903	33.4123	35.558	9.7683	16.9485	10.8227	22.4666	20.5235	20.218	Gh_A07G1512	9.33751	8.64775	10.4792	25.506	23.4829	15.3955	13.5478	10.1431	12.3046	9.36866	9.73126	12.3218	6.78028	8.3451	4.95321	10.959	14.538	9.15896	0.852549	7e-06
Gh_A07G1567	PCG	3.8336	4.02669	2.88281	2.23125	2.41669	2.93875	3.43615	2.50917	2.92915	3.06255	2.08815	2.17667	0.329087	0.54696	0.162833	1.07223	0.804965	0.975928	Gh_A07G1566	8.62752	8.74683	8.45259	4.44016	7.45692	8.17225	8.54553	7.68313	7.48436	9.35798	8.42282	8.54318	2.79753	3.24631	2.37175	7.61431	7.02431	7.57616	0.750097	0.000336844
Gh_A07G1585	PCG	29.3951	28.7647	27.4657	45.3021	49.8455	49.285	55.9173	52.8804	58.7974	60.648	60.6982	62.0897	24.8817	24.0394	24.3637	84.096	86.1431	85.9226	Gh_A07G1587	5.39632	4.95498	5.73347	3.72675	5.57979	4.67735	6.84999	6.26814	6.5273	7.99677	6.90703	6.91465	0.813172	1.26885	0.597414	3.87767	4.1445	4.33836	0.399395	0.100587
Gh_A07G1586	PCG	0.368904	0.305266	0.391691	0.225162	0.249832	0.493718	4.73221	4.75693	3.66831	0.448669	0.615547	0.56785	0.405686	0.227864	0.428622	0.798127	0.590502	0.475926	Gh_A07G1587	5.39632	4.95498	5.73347	3.72675	5.57979	4.67735	6.84999	6.26814	6.5273	7.99677	6.90703	6.91465	0.813172	1.26885	0.597414	3.87767	4.1445	4.33836	0.386103	0.113516
Gh_A07G1589	PCG	0.17521	0.156172	0.093585	0.339578	0.407115	0.336165	0.115511	0.223675	0.173485	0.127167	0.169643	0.15248	0.583206	0.525434	0.344677	0.157165	0.24157	0.206751	Gh_A07G1588	7.88834	9.34218	8.48568	6.42908	6.89259	6.24842	5.51639	5.32601	5.39275	5.87558	6.14809	7.46677	1.44205	2.05422	1.94974	5.42329	4.99118	4.95739	-0.682439	0.00180563
Gh_A07G1608	PCG	5.81057	5.69543	4.48288	1.35009	2.53904	3.90724	5.27074	5.31164	4.51963	6.60623	6.24463	5.90006	3.01282	2.66229	3.12439	4.26527	4.6393	5.20238	Gh_A07G1607	7.42584	6.49174	6.81134	6.39283	6.5705	6.23872	4.36712	3.89127	4.80251	4.13389	4.77244	4.68172	0.991546	1.79262	1.24193	2.53572	2.9779	3.54953	0.177808	0.480267
Gh_A07G1628	PCG	0.936253	1.00371	1.97595	1.34164	1.71867	1.89947	1.96666	2.41927	2.26203	2.69479	3.57375	4.42066	0.368061	0.663426	0.683188	2.91988	1.5703	2.06332	Gh_A07G1627	10.0471	7.66183	7.89352	11.8405	8.35627	7.42991	7.49637	6.83191	6.45092	7.93824	8.33076	7.38306	2.88698	3.2961	3.01959	6.2401	5.99685	4.38265	0.289541	0.243855
Gh_A07G1646	PCG	1.08608	0.610484	0.587654	1.11323	1.30177	0.978721	0.566362	0.281245	0.728018	0.477797	0.802234	0.759083	0.347305	0.609225	0.365852	0.352524	0.259867	0.407337	Gh_A07G1647	0	0	0	0.010693	0.11011	0.131705	0.013231	0.212701	0.052347	0.064294	0.117244	0.104623	0	0	0	0	0.064924	0	0.122357	0.628617
Gh_A07G1656	PCG	8.9078	9.57624	9.94756	14.9939	14.0238	13.3415	22.1269	17.9374	22.4891	16.9208	16.9307	17.9977	5.40951	5.84943	3.08763	15.2759	17.529	14.0947	Gh_A07G1655	0	0	0	0.038867	0	0	0	0	0	0	0	0	0	0.622391	0.760435	0	0	0	-0.610501	0.00712505
Gh_A07G1665	PCG	0.679213	0.727431	1.01744	1.27764	2.69208	2.56133	1.89903	1.59471	1.26317	2.61102	2.04466	1.60038	7.48304	8.35416	6.73209	3.3684	2.63132	3.0251	Gh_A07G1664	4.82854	5.00725	4.32741	3.94313	4.86232	5.46338	4.34921	4.31252	4.69623	5.20097	4.93336	4.98793	1.36318	1.17902	0.908778	4.07153	4.86559	4.77986	-0.882333	1.27e-06
Gh_A07G1675	PCG	0.60573	0.549589	1.26036	0.858418	1.24673	0.436834	0.543372	0.002691	0.47853	0.053787	0	0	0	0	0	0.121118	0	0	Gh_A07G1676	1.36131	1.51336	1.71635	0.494261	0.608162	0.845994	0.376408	0.735954	0.689531	0.853939	0.815568	1.00082	0.068861	0.066786	0.117595	0.085909	0.179302	0.103855	0.523472	0.0257832
Gh_A07G1681	PCG	2.17438	2.84188	2.98176	2.84495	3.50624	3.49809	3.19844	3.10866	3.24545	2.89703	3.69475	2.85899	0.941795	1.02866	0.426154	1.90221	2.26057	2.91121	Gh_A07G1682	5.08908	4.64982	4.33314	4.69019	5.34898	4.99624	4.13252	4.30828	4.12273	2.8056	3.14593	2.60644	0.925008	0.809146	0.710804	2.39766	3.16237	2.26545	0.770109	0.000185088
Gh_A07G1687	PCG	0.494273	2.03363	1.79994	1.23825	1.62527	1.62908	3.14811	1.74702	1.81338	1.33738	1.49125	0.570889	0.422154	0.233601	0.687629	0.359116	0.316279	0.212216	Gh_A07G1686	0.004953	0.075033	0.041875	0.395607	0.105614	0.18898	0.034399	0.103192	0.04087	0.073433	0.132442	0.103741	1.08324	1.12246	1.51968	0.137534	0.049251	0.016979	-0.383588	0.116089
Gh_A07G1707	PCG	10.8066	8.80947	9.44989	4.05982	4.10089	4.86608	6.24462	6.76793	6.44867	6.31601	4.93806	6.23282	0.173677	0.406335	0.306455	3.40967	4.9179	5.77049	Gh_A07G1708	5.75946	8.31205	6.68422	5.20455	5.09549	5.72896	5.9718	5.69178	5.6375	6.15034	5.81073	7.2598	1.94082	1.85294	1.8403	3.2444	2.72772	2.97602	0.789657	9.72e-05
Gh_A07G1729	PCG	1.20667	1.05135	1.54955	1.13911	1.10631	1.20695	0.518422	0.064744	0.519491	0.064581	0	0	0.282068	0.017001	0.498957	0.097911	0.092739	0.007333	Gh_A07G1728	0.280423	0.471359	0.216293	0.675115	0.484926	0.790197	0.239168	0.148394	0.197241	0.113998	0	0	0	0	0	0	0.099009	0.041665	0.766137	0.000209399
Gh_A07G1738	PCG	22.7994	21.0569	22.7378	7.04106	6.60823	5.4564	11.9428	9.43409	11.9214	5.0489	6.10089	5.00574	2.6432	1.70253	2.41388	2.84756	2.99847	3.15237	Gh_A07G1737	0.123113	0.225055	0.113495	0.173642	0.203908	0.237441	0.083854	0.187271	0.266404	0.402766	0.46718	0.239613	0	0.155172	0	0	0.130298	0	0.091565	0.717839
Gh_A07G1744	PCG	0.034135	0.084819	0.071706	0	0.022141	0	0	0.079306	0.093417	0	0.010828	0	0	0	0	0	0	0	Gh_A07G1742	3.47788	2.99604	3.14352	16.8658	15.4069	18.17	3.47641	4.9917	4.0743	14.7987	13.3767	13.6604	16.1385	17.1068	13.9033	1.71376	1.67838	1.70404	-0.468119	0.0500882
Gh_A07G1757	PCG	4.76484	5.86474	4.94803	5.4364	8.6027	8.96791	5.92128	7.67958	6.73631	8.85375	7.70004	7.5875	1.97993	2.17616	2.5753	3.87922	3.92931	4.03657	Gh_A07G1758	0.023189	0.002954	0	0.516413	0.123583	0.348018	0.17218	0.035964	0.201566	0	0.050507	0.007395	0.508073	0.019103	0.155547	0.265676	0	0	-0.153833	0.542226
Gh_A07G1782	PCG	0	0	0	0.012733	0	0	0	0	0	0	0	0	0.692109	0.47093	0	0	0	0	Gh_A07G1781	5.33613	4.79105	5.38645	4.92413	4.75289	4.454	5.57603	4.10297	3.94212	4.59782	4.78142	4.53607	2.96341	1.68044	1.96509	3.24964	3.95615	3.90874	-0.55687	0.0163714
Gh_A07G1808	PCG	0	0	0	0	0	0	0	0	0	0	0	0	0	0	0	0	0	0	Gh_A07G1809	1.25763	1.33944	1.09957	0.020776	0.099956	0.029345	1.67785	1.64527	1.24801	0.058103	0.037084	0.023669	5.85025	6.88587	5.71867	0.140081	0.130423	0.073455	NA	NA
Gh_A07G1836	PCG	23.4024	20.5475	22.5436	98.3256	76.7363	61.5127	35.4698	31.5533	33.8297	29.8745	31.8685	27.173	11.9519	15.0766	14.0526	75.1106	79.7415	66.789	Gh_A07G1837	0.220708	0.062114	0.076394	0.421637	0.174395	0.203536	0.144487	0.093232	0.13448	0.041695	0.026292	0.108952	0.028136	0.159478	0.012124	0.050211	0	0.109508	0.44396	0.0649433
Gh_A07G1852	PCG	9.99359	9.06002	9.25836	14.8661	14.7335	12.9517	7.96366	6.6663	8.09353	10.1884	10.0754	10.1314	11.0871	13.881	12.3931	17.4526	16.0056	16.2967	Gh_A07G1851	4.58674	5.903	3.94489	6.11491	6.8824	5.53845	1.94808	1.92901	1.67992	2.07891	2.03573	2.0011	4.34208	4.93	5.89676	22.437	24.8559	20.8609	0.797326	7.41e-05
Gh_A07G1874	PCG	5.00502	4.96094	4.97319	6.21367	5.19826	5.97588	2.20033	2.4151	3.33791	2.63567	2.79242	2.50362	0.350555	0.39811	0.422001	1.55121	1.94943	1.61768	Gh_A07G1873	0.768973	0.579252	0.80118	1.45465	1.08365	1.33758	0.893268	0.679874	0.691367	1.17776	1.29688	1.40769	0.341785	0.289747	0.236706	1.30514	1.24803	1.16187	0.41987	0.0827951
Gh_A07G1876	PCG	1.89174	1.82499	1.72528	2.40729	2.30717	3.52641	0.989728	1.20414	0.834551	1.08443	1.11523	1.52446	3.94786	6.01326	2.4399	0.247158	0.157109	0.450964	Gh_A07G1875	0.117764	0.098891	0.081729	0.025166	0.081528	0.21868	0.095332	0.151559	0.052875	0.121011	0.136279	0.142924	0.008218	0.04361	0.104761	0.040419	0.022828	0.030328	0.0128843	0.959532
Gh_A07G1880	PCG	31.1649	33.0324	32.1686	23.2878	24.6488	26.3301	20.9197	24.7647	22.7899	26.8095	27.657	31.3484	4.01386	2.98837	1.57558	15.2321	14.6646	14.259	Gh_A07G1879	9.30051	10.3321	7.55779	17.8409	17.0513	12.0018	8.68836	10.272	9.28952	8.81367	9.36016	11.0704	3.66513	7.0376	6.44319	10.0206	9.28804	10.8678	0.440136	0.0675662
Gh_A07G1881	PCG	0.035035	0.070897	0.050061	0.691251	0.52179	0.174516	0	0.046983	0.05037	0	0	0	0	0	0	0.013408	0.06216	0	Gh_A07G1879	9.30051	10.3321	7.55779	17.8409	17.0513	12.0018	8.68836	10.272	9.28952	8.81367	9.36016	11.0704	3.66513	7.0376	6.44319	10.0206	9.28804	10.8678	0.853319	6.73e-06
Gh_A07G1892	PCG	3.23619	4.01446	3.30454	1.78343	1.62255	2.73599	1.94449	2.2963	2.06813	1.81459	2.63264	2.49622	0.122549	0.395493	0.124432	2.29899	2.78363	2.05708	Gh_A07G1891	0.036247	0.162519	0.078241	0.069278	0.171898	0.148952	0.101908	0.089636	0.187115	0.139543	0.121158	0.13199	0.03897	0.056094	0.015615	0.026843	0.0585	0.181995	0.346142	0.159406
Gh_A07G1893	PCG	0	0	0	0.042219	0.116977	0.061539	0	0.181033	0.067904	0.152308	0.036239	0.049635	0	0	0	0.189991	0.021788	0.141355	Gh_A07G1894	94.4978	91.8348	98.5665	46.295	63.2123	68.2036	45.596	46.2764	46.5514	50.0097	54.5234	51.7753	14.0395	23.0563	14.8326	37.549	32.9126	36.8245	-0.130119	0.606825
Gh_A07G1900	PCG	29.6659	27.5985	31.5644	69.4676	68.1102	54.7722	26.4801	22.437	24.3747	2.25016	4.25836	3.59391	6.04983	11.1347	3.24921	2.89095	2.12575	2.87454	Gh_A07G1899	0.074188	0.071463	0.168099	0.280218	0.357701	0.326618	0.050472	0	0.150016	0.006152	0.055238	0.019648	7.48588	9.25484	8.26001	10.3871	11.024	10.5872	-0.536192	0.0218002
Gh_A07G1908	PCG	0.970573	0.510992	1.29509	2.94576	2.53974	2.52888	1.20999	1.41161	1.32927	1.20133	1.54954	1.29149	0.184969	0.476093	0.081895	0.8054	0.447153	0.443354	Gh_A07G1909	1.56317	1.6724	1.82116	0.374179	0.468818	0.559653	0.992936	1.15179	0.832309	0.36308	0.54744	0.445535	1.0203	1.21816	1.06193	0.316861	0.887675	0.394903	-0.388443	0.111159
Gh_A07G1911	PCG	0.020113	0.030231	0.030236	0.353771	0.441327	0.570509	0.351922	0.21608	0.07521	0.236213	0.311282	0.256251	0.087048	0.304593	0.197894	0.637249	0.807079	0.926769	Gh_A07G1910	9.00876	8.96659	9.83198	9.93804	7.49496	6.91834	7.41009	10.3023	9.294	7.7085	7.43421	7.6736	8.26015	9.83218	10.4689	6.47713	6.20019	4.85975	-0.784919	0.000114294
Gh_A07G1937	PCG	1.55296	0.991853	1.33995	2.61831	2.98089	2.79255	4.78609	4.90561	4.58086	6.18792	6.03742	6.22246	8.37206	8.4231	8.0329	9.37452	7.88502	6.40561	Gh_A07G1938	0.182122	0	0.092603	0	0	0	0	0.042197	0	0	0	0	0	0	0	0.13507	0	0.145806	-0.105081	0.678166
Gh_A07G1962	PCG	5.74664	4.97314	5.34516	1.8109	5.74668	4.29019	4.49858	5.53024	5.0455	5.09691	3.31699	4.8658	0.788524	0.31652	0	5.34035	5.62612	3.83213	Gh_A07G1961	32.2171	32.1842	34.1816	81.5365	82.6902	79.5293	36.477	38.4441	40.5173	4.87122	5.85079	5.4707	15.7301	15.6101	17.843	5.87793	6.0377	5.69805	0.0905116	0.720961
Gh_A07G1970	PCG	2.94475	2.60952	2.91561	1.19727	1.21802	1.57575	1.5946	2.44499	2.0233	1.72725	1.51094	1.24797	0.761432	0.77419	0.459742	1.11732	0.636972	0.720187	Gh_A07G1971	0	0	0	0.044183	0	0.0346	0	0.043024	0	0	0	0	0.059217	0.173336	0.095045	0	0.054645	0	-0.485032	0.041329
Gh_A07G1975	PCG	0.137679	0	0.263437	0.191225	0	0.060211	0.213517	0.53679	0.180837	0.405177	0.013019	0.054454	0.091121	0.481616	0.12874	0.141994	0.445701	0.406832	Gh_A07G1974	7.00545	7.38266	6.85926	10.3571	9.49875	10.8641	8.28365	6.81389	6.64776	7.70967	7.20926	8.38149	5.35438	5.38793	5.20089	12.8536	13.12	12.059	0.075167	0.766901
Gh_A07G2013	PCG	6.32804	5.94608	8.25973	11.4551	10.9021	8.62356	6.77289	6.67049	6.29669	9.74243	9.55069	10.2922	2.52549	1.83424	1.44142	8.41399	8.68889	7.54931	Gh_A07G2012	23.3665	21.9981	21.3903	35.5781	34.2843	34.21	17.4821	15.7363	17.4297	22.4235	21.0723	21.9498	29.9009	44.1065	31.2998	25.0426	21.548	23.3598	-0.224005	0.371549
Gh_A07G2015	PCG	8.44874	6.9386	8.97867	8.49473	8.38626	8.92585	12.6328	12.0324	12.6237	10.2797	12.2335	11.4288	3.23079	2.34235	2.66968	9.45917	8.69594	9.58897	Gh_A07G2016	0	0	0	0	0.07318	0.111741	0	0	0	0	0	0	0	0	0	0	0	0	-0.00349143	0.98903
Gh_A07G2021	PCG	0	0	0	0.371245	0	0	0	0	0	0	0.007967	0	0	0	0.136334	0	0	0	Gh_A07G2019	1.20263	1.22321	1.23721	1.51588	1.40505	1.26421	1.59617	1.9209	1.24747	1.26665	1.24657	1.25516	0.980157	0.721717	0.578877	0.606904	0.645827	0.429134	0.112188	0.657616
Gh_A07G2042	PCG	5.45664	4.01368	4.31871	6.26438	5.58921	5.91649	5.42287	5.08669	5.26872	4.31461	5.95873	5.27581	5.81046	6.7038	5.69707	7.58936	8.6252	8.82082	Gh_A07G2041	0.827251	0.943659	0.826479	1.01871	0.962024	1.27048	0.497943	0.40773	0.529905	0.160731	0.177513	0.184728	9.27899	9.73349	9.01371	16.3302	21.147	17.2447	0.865051	3.59e-06
Gh_A07G2099	PCG	0.146085	0.111913	0.078898	1.89978	2.62917	3.10505	0.622106	0.401622	0.539461	2.776	2.06141	2.24081	0.565947	0.850937	0.520552	1.42397	1.39075	1.07103	Gh_A07G2100	0.0242	0	0	0.067	0.25842	0.158965	0.166087	0	0.236588	0.051573	0.166715	0.29238	0.131724	0.086192	0.132139	0.080115	0.002096	0.014015	0.440942	0.0670067
Gh_A07G2105	PCG	8.12009	8.00649	7.12174	2.70846	2.90404	2.97266	2.68001	3.58634	3.69729	5.24684	4.95904	5.189	0.821295	0.484449	1.70783	5.36315	3.60298	4.07949	Gh_A07G2104	0.600073	1.0473	1.28842	0.758017	0.496298	0.522925	0.524072	0.536896	0.700017	1.17101	1.01834	1.24436	0.812607	0.441045	0.788026	0.012911	0.093729	0.119615	0.323543	0.1903
Gh_A07G2131	PCG	0.130405	0.150796	0.055812	0.196885	0.112291	0.263253	0.179044	0.283982	0.18419	0.09022	0.045996	0.16733	0	0	0.013064	0.126392	0.011153	0.07563	Gh_A07G2130	0	0	0	0	0	0	0	0	0	0	0	0	0	0	0	0	0	0	NA	NA
Gh_A07G2152	PCG	9.53315	8.63925	10.5458	7.35932	8.23726	4.53898	9.06446	6.09666	7.28281	8.37083	7.77621	7.61173	2.01003	3.00084	2.13104	4.91143	9.11491	8.27106	Gh_A07G2151	43.028	36.2683	39.834	50.6245	56.3312	53.1973	60.9941	60.8285	62.9941	45.9683	54.6213	59.7829	41.315	42.9364	33.8378	43.0317	39.9427	42.2028	0.185904	0.460163
Gh_A07G2189	PCG	0.402549	0.460166	0.459554	0.281515	0.250802	0.599614	0.609203	0.424075	0.381555	1.20015	0.651524	0.566363	0	0.025784	0.042243	0	0	0	Gh_A07G2190	0	0	0	0	0	0	0	0	0	0	0	0	0	0	0	0	0	0	NA	NA
Gh_A07G2214	PCG	17.705	15.5833	20.8978	4.50164	5.89493	5.57519	8.93975	8.11149	7.95116	7.66488	8.44518	8.73348	0.854991	1.70014	1.32401	9.66003	9.4429	11.4287	Gh_A07G2215	3.64318	3.71542	5.35948	7.6046	5.74684	3.74298	2.42143	2.39076	2.0089	0.663452	1.39526	1.09185	0.415091	1.34813	1.41512	0.282631	0.676867	0.765047	0.241066	0.335224
Gh_A07G2234	PCG	0	0	0	0	0	0	0	0	0	0	0	0	0	0	0	0	0	0	Gh_A07G2233	0	0	0	0	0	0	0	0	0	0	0	0	0	0	0	0	0	0	NA	NA
Gh_A07G2249	PCG	3.46983	4.2499	4.80485	30.2826	29.0234	20.192	12.3477	11.7454	13.32	1.06011	1.31805	1.74109	0.914201	1.27546	0.595337	3.01352	2.65691	2.58435	Gh_A07G2250	0	0	0	0.113031	0	0	0.069462	0	0.069282	0	0	0	0	0	0	0	0	0	0.586479	0.0105211
Gh_A07G2254	PCG	7.597	7.88512	7.86921	9.73456	9.95333	10.2298	11.9382	12.2868	11.4853	14.0784	13.1694	13.7137	8.42423	6.86305	6.81448	10.0502	12.6528	11.4987	Gh_A07G2256	0.000634	0.000228	0.000636	0.000231	0	0.000316	0	0.000482	0.000602	0.000695	4.5e-05	0	0.000378	0.000879	0.000604	8.7e-05	0	0.000355	-0.454924	0.057843
Gh_A07G2255	PCG	3.21596	3.02676	2.16024	3.88255	3.68866	2.44335	3.61016	3.44347	1.68367	1.54671	2.17832	2.11249	3.28854	1.40228	2.37155	0.972515	1.09263	0.771118	Gh_A07G2256	0.000634	0.000228	0.000636	0.000231	0	0.000316	0	0.000482	0.000602	0.000695	4.5e-05	0	0.000378	0.000879	0.000604	8.7e-05	0	0.000355	-0.168779	0.503182
Gh_A07G2295	PCG	0.714491	0.471509	0.399086	0.294285	0.055856	0.149306	0.191948	0.2965	0.151949	0.433215	0.150555	0.214091	0.001263	0	0	0.002329	0.117735	0.116145	Gh_A07G2297	1.03484	1.54059	1.03852	2.87935	1.84974	1.81193	1.90511	1.62852	1.93381	2.47758	3.47518	2.54006	0.395429	0.228759	0.142137	0.83559	1.21998	1.06709	0.264724	0.288425
Gh_A07G2296	PCG	1.07421	1.53857	1.495	1.01044	1.42231	1.48224	0.735198	0.310387	1.19456	1.06833	0.759607	1.15868	0	0	0	0.124435	0.328626	0.084962	Gh_A07G2297	1.03484	1.54059	1.03852	2.87935	1.84974	1.81193	1.90511	1.62852	1.93381	2.47758	3.47518	2.54006	0.395429	0.228759	0.142137	0.83559	1.21998	1.06709	0.539806	0.0207619
Gh_A07G2323	PCG	0.056002	0.030269	0.162844	0.238947	0.162143	0.057831	0.332562	0.195149	0.156445	0.000216	0.047867	0.004363	0.043558	0.015423	0.015415	0.033219	0	0.07931	Gh_A07G2322	0.147024	0.144039	0.221146	0.008498	0.043518	0.213541	0.325958	0.092995	0.063807	0.10219	0.028285	0.009366	0	0.027224	0	0.441548	0.108835	0.02117	0.219261	0.382026
Gh_A08G0107	PCG	1.11904	1.42295	0.988888	5.56054	3.28149	3.90297	0.72872	0.638705	0.309082	0.363195	0.238052	0.526736	0	0.090975	0.183689	0.867673	0.96889	0.929803	Gh_A08G0108	0.128164	0	0.140797	0.052459	0.147928	0.170368	0.049877	0.219678	0.450837	0.094625	0.038922	0	0.511559	0.142961	0.143365	0.115183	0.261929	0.209517	-0.246746	0.323606
Gh_A08G0135	PCG	0	0	0	0	0	0	0	0	0	0	0	0	0	0	0	0	0	0	Gh_A08G0134	0.001052	0	0	0.002185	0.003789	0.001306	0.001601	0	0.001772	0.001758	0	0	0	0	0	0	0	0	NA	NA
Gh_A08G0136	PCG	0.193959	0.148663	0.033759	0.14143	0.274582	0.129929	0.059405	0.030464	0.064834	0	0.087423	0.025058	0	0	0	0	0	0	Gh_A08G0137	0	0.061168	0	0.054357	0	0	0.03318	0.032372	0	0.06493	0	0	0	0	0	0	0	0	0.105881	0.675841
Gh_A08G0147	PCG	2.66591	3.95238	2.63574	1.68702	3.49733	2.68194	2.00545	1.38865	1.17908	1.41968	1.21137	1.29253	1.31226	1.31704	1.80648	0.503786	0.566299	0.569897	Gh_A08G0146	1.41115	1.63456	1.29925	0.35298	0.712596	1.25865	0.726892	0.521613	0.578227	0.822902	0.706277	0.727051	0.697752	0.892423	0.696208	0.238764	0.155454	0.19307	0.806635	5.25e-05
Gh_A08G0148	PCG	0.710529	0.650778	0.774628	0.044919	0.118082	0.183994	0.10754	0.264317	0.183003	0.483434	0.107566	0.174202	0.327367	0.30787	0.412292	0.313091	0.4718	0.486508	Gh_A08G0149	4.74148	5.77496	4.09355	4.12751	5.00942	5.31209	5.2864	4.48808	4.39577	4.34183	4.35343	4.26611	1.89027	2.77039	2.14995	3.34413	3.09898	3.79846	-0.0686033	0.78679
Gh_A08G0182	PCG	0	0	0	0.006512	0	0.010408	0.010602	0	0.010504	0	0	0	0	0	0	0	0	0	Gh_A08G0183	25.046	25.472	26.3102	27.572	25.2201	25.5843	29.9016	26.7786	28.3834	25.5893	26.5491	27.7295	11.0128	14.9765	9.1068	9.64727	11.9554	12.7932	0.448677	0.0618134
Gh_A08G0191	PCG	0.766109	1.45634	0.562793	1.03812	0.411888	0.568298	0.471517	1.01029	0.604439	0.968539	0.860489	0.607833	0.728474	0.895592	0.860853	0.893842	1.13782	0.619439	Gh_A08G0192	67.425	57.0463	62.2619	80.071	81.2261	79.1398	29.8933	39.1799	34.783	39.5635	49.1212	45.5304	387.455	333.786	319.174	185.784	162.154	161.981	0.0806415	0.750417
Gh_A08G0205	PCG	4.32497	3.73958	3.93386	7.29143	6.78175	5.90196	7.25403	7.70536	8.29548	8.12405	9.13721	8.1704	7.43783	4.83185	6.49617	9.58244	9.89076	8.61153	Gh_A08G0206	9.67347	9.68712	7.02189	8.57758	7.68937	7.04108	6.44699	8.46143	6.58816	5.14753	5.55315	6.06945	2.57515	2.38042	1.93708	6.62086	6.31346	6.81071	-0.183946	0.464987
Gh_A08G0220	PCG	59.4473	65.5269	58.126	97.3015	80.0959	75.0855	42.3559	41.2337	41.4657	50.6251	44.3549	47.6258	45.9515	56.6971	55.1229	61.464	64.4986	65.711	Gh_A08G0221	0	0	0	0	0	0	0	0	0	0	0	0	0	0	0	0	0	0	NA	NA
Gh_A08G0236	PCG	0.027203	0.143769	0.555266	0.515827	0.072824	0.625322	0.442532	0.399582	0.537948	0	0.159728	0.106733	0.016288	0.0456	0.052464	0.320593	0.265723	0.093097	Gh_A08G0237	30.6734	27.072	28.5443	110.592	94.736	95.7595	45.3634	46.7379	45.481	45.2694	53.772	55.9073	69.7949	73.3991	68.6664	40.7188	42.7399	43.5037	0.121547	0.63091
Gh_A08G0262	PCG	17.3962	21.4606	19.5234	16.3975	18.9506	19.3449	17.0994	18.1803	18.2463	16.4784	16.7593	17.7816	4.18255	3.54449	5.11929	18.6507	17.8434	15.8774	Gh_A08G0263	14.115	13.6576	14.1287	25.3235	20.8897	15.1348	28.4823	30.0898	34.8388	22.685	23.4688	23.7894	5.82506	5.36694	3.43007	12.8885	17.3979	14.3619	0.615447	0.00655076
Gh_A08G0275	PCG	0.057528	0.073713	0.027514	0.03282	0.001655	0.075644	0.028216	0.037953	0.003984	0.001425	0.016527	0.003371	0.012211	0.0642	0.015221	0.004203	0.004265	0.024878	Gh_A08G0276	0.04065	0.024941	0.243849	0.59898	0.074994	0.26717	0.097198	0.035421	0.167148	0.100537	0.131173	0.063493	0.775131	0.334406	0.672169	0	0.09837	0	-0.00691484	0.978275
Gh_A08G0299	PCG	2.74451	3.2474	3.579	7.65666	7.88846	7.82262	2.04318	2.32342	1.59858	1.04039	0.752819	1.03662	2.57638	2.214	2.66425	20.9112	22.6269	18.3416	Gh_A08G0298	0	0.019273	0	0	0	0	0	0	0	0	0	0	0	0	0	0	0	0	-0.103364	0.683164
Gh_A08G0306	PCG	12.1827	10.6679	11.5672	12.3129	9.84512	11.5048	10.9131	11.1852	14.7582	8.12337	8.71458	7.90026	16.5098	13.6025	11.9988	10.6476	10.004	10.2406	Gh_A08G0305	5.83415	6.26627	6.16307	3.55342	5.30443	6.147	5.005	4.63822	4.35835	4.85312	4.80871	5.14201	3.01349	2.7361	2.63153	8.4337	9.05912	9.10102	-0.440427	0.0673639
Gh_A08G0335	PCG	0.465815	0.253672	0.352355	1.82684	1.64869	2.31871	2.56196	2.53934	2.91975	2.23224	2.35	1.84458	32.0768	28.6519	46.5463	1.02101	0.69398	1.19685	Gh_A08G0334	3.10375	3.21731	3.05657	1.31461	2.20547	2.73956	3.02449	2.47611	2.69669	3.08781	3.0244	2.94334	1.90181	1.66949	1.73619	3.74076	3.84708	4.35433	-0.588332	0.0102201
Gh_A08G0342	PCG	3.05355	3.90679	3.11764	1.17341	1.67797	1.49526	1.23449	0.715739	1.14726	1.34503	1.62505	1.39643	0.130918	0.249961	0.112291	0.397248	0.392718	0.23737	Gh_A08G0343	139.353	143.172	134.445	36.898	41.1844	42.8695	186.291	203.873	177.204	125.466	128.707	125.68	30.4102	29.6191	27.9404	53.616	56.6437	53.4712	0.463504	0.0527052
Gh_A08G0358	PCG	1.11252	0.453705	0.921374	0.432577	0.306444	0.522815	0.422434	0.343779	0.270734	0.516578	0.833424	0.614551	0.262444	0.555796	0.554127	0.047696	0.054626	0.08248	Gh_A08G0357	8.29066	7.82811	7.47865	6.72033	8.21348	8.33178	7.9179	8.73351	8.0919	9.79248	8.65075	9.13972	6.68855	5.65517	5.71168	9.79897	9.00725	9.46612	-0.243945	0.329306
Gh_A08G0365	PCG	0	0	0	0	0	0	0	0	0	0	0	0	0.190853	0	0	0	0	0	Gh_A08G0366	0	0	0	0	0	0	0	0	0	0	0	0	0	0	0	0	0	0	NA	NA
Gh_A08G0369	PCG	7.2678	5.06926	6.57299	4.98271	6.28362	5.83683	6.36798	7.1336	7.09134	5.62405	6.4602	6.56045	0.824448	1.07226	0.753977	3.08402	3.37559	3.92832	Gh_A08G0368	4.88042	5.233	4.31088	9.06271	5.55576	5.48707	4.48356	4.35342	4.37873	2.60686	2.83553	3.1627	1.81173	1.56988	1.15589	2.09845	2.51653	3.04174	0.576238	0.0123153
Gh_A08G0372	PCG	0.042927	0	0	0.200034	0.898667	1.06502	0.309883	0.435657	0.80407	0.180893	0.53431	0.189981	0.617081	0.176023	0.244995	0.86571	0.950488	0.697386	Gh_A08G0373	0.01778	0.041012	0	0.277808	0.596847	0.384333	2.15225	1.44304	1.58741	0.620206	0.390083	1.10418	0.913047	0.445194	1.21826	3.60186	3.75166	3.23884	0.551289	0.0177175
Gh_A08G0388	PCG	3.89456	4.48852	3.72621	2.01721	3.38369	5.11959	3.1288	3.27257	3.48629	6.11886	5.83498	4.96938	2.33481	2.31888	2.5259	3.05621	2.69822	3.2389	Gh_A08G0387	2.97947	2.59294	2.77917	1.64087	2.14196	2.55296	2.81911	2.78315	2.8979	2.98712	2.6073	2.71465	0.95808	1.034	1.30317	1.64987	1.87316	1.89388	0.696667	0.00131624
Gh_A08G0389	PCG	7.2394	7.16068	6.53569	3.14354	4.93557	4.31558	3.13029	3.11447	3.69367	3.45414	3.40049	3.321	2.6523	4.38149	4.03993	3.67615	3.16451	3.88406	Gh_A08G0387	2.97947	2.59294	2.77917	1.64087	2.14196	2.55296	2.81911	2.78315	2.8979	2.98712	2.6073	2.71465	0.95808	1.034	1.30317	1.64987	1.87316	1.89388	0.308381	0.213117
Gh_A08G0391	PCG	12.9083	13.005	11.1929	15.0079	14.645	16.2137	13.7151	11.9252	12.2297	11.8421	10.6268	10.9549	2.48447	1.97887	2.13904	9.44935	9.69075	8.44934	Gh_A08G0390	2.75314	3.10008	3.49262	1.56513	1.87271	1.42307	2.26218	2.35486	3.05053	1.42449	2.10326	1.87891	2.25465	1.9786	1.12431	3.93674	3.93516	4.7262	-0.0174375	0.945249
Gh_A08G0408	PCG	5.3558	4.04843	5.04639	2.75369	3.07804	2.25403	5.76639	6.27652	7.64998	4.88021	6.91922	7.07032	2.90796	2.17952	2.71793	7.05818	7.75736	7.35593	Gh_A08G0407	1.59342	1.7157	1.72247	1.03716	1.47698	1.85332	1.41505	1.13676	1.26758	1.33897	1.38298	1.23302	0.215126	0.121281	0.09042	0.479301	0.269854	0.3598	0.00760302	0.976114
Gh_A08G0415	PCG	1.94739	1.94444	1.93353	1.205	1.6281	2.01916	1.92492	2.09975	1.86935	1.98561	1.81899	1.76787	1.05079	1.52159	1.55801	1.02431	0.897828	0.715059	Gh_A08G0414	32.181	29.4482	28.0759	44.5491	44.0874	39.7492	34.4776	35.3442	36.192	35.2256	35.7133	35.9294	29.9344	27.1847	28.7507	31.8771	32.9717	32.1708	0.0941896	0.710077
Gh_A08G0420	PCG	1.55778	1.98902	1.84806	0.918882	2.24005	2.52393	3.08615	2.99412	3.14731	2.51023	3.17242	3.26937	3.40737	3.67094	2.25841	3.53423	3.47842	3.85241	Gh_A08G0419	0	0	0	0	0	0	0	0	0	0	0	0	0	0	0	0	0	0	NA	NA
Gh_A08G0454	PCG	7.03678	5.96235	7.18929	3.3054	4.76483	4.62309	5.12852	4.80773	5.34854	6.80924	6.0996	4.87304	1.65393	1.34329	1.84222	3.84362	4.33213	4.76924	Gh_A08G0453	4.70602	4.21014	4.95321	1.8942	2.60723	2.43334	2.88916	2.36993	3.05652	3.23224	2.58004	3.08029	2.01674	2.66526	1.18561	3.37804	2.84893	3.15046	0.743965	0.000400335
Gh_A08G0458	PCG	19.5308	20.1773	21.8936	18.2263	18.9819	11.9772	23.9085	19.7193	23.1769	23.5315	23.9562	23.808	8.38011	8.24145	7.67001	18.2162	17.1058	18.863	Gh_A08G0459	0	0	0	0	0	0	0	0.236362	0	0	0	0	0.480337	0.649588	0.813639	0.331335	0.159902	0.277926	-0.809122	4.77e-05
Gh_A08G0476	PCG	0.138084	0.673845	0.305093	0.680744	0.310534	0.781871	0.470353	0	0.72979	1.01639	1.1472	0.443751	0	0	0	0.713362	0.438999	0.920209	Gh_A08G0477	12.1431	13.1776	12.305	35.875	37.9468	33.8994	34.6636	36.1979	36.0308	29.1833	32.2214	30.023	11.4543	11.4398	11.8144	21.4307	23.883	21.9109	0.436409	0.0701976
Gh_A08G0480	PCG	0.398348	0.84966	0.678025	1.10294	0.907757	1.23051	0.600044	0.547977	0.865388	0.293603	0.232118	0.10563	0.136238	0.099587	0.044896	0.251572	0.336959	0.066978	Gh_A08G0481	0	0	0	0	0.0314	0	0	0	0	0	0	0	0.005758	0.019468	0	0.081108	0	0.12384	-0.309551	0.211295
Gh_A08G0484	PCG	20.1692	20.1955	19.4495	10.2873	12.4449	13.4672	16.1761	15.6948	13.5571	17.3563	17.3509	16.5505	10.9994	11.647	9.71131	18.3629	18.6842	19.3969	Gh_A08G0483	12.4442	11.4899	13.1982	5.30368	5.42718	7.15548	8.30663	8.17538	9.18747	7.17972	7.09706	7.28905	2.74251	2.64207	1.94798	5.3285	3.95772	4.41484	0.622238	0.00582398
Gh_A08G0486	PCG	0	0	0	0	0	0	0	0	0	0	0	0	0	0	0	0	0.270663	0.090816	Gh_A08G0485	0	0	0	0.016689	0	0	0	0	0	0	0	0	0.001831	0	0	0	0	0	-0.0841945	0.739774
Gh_A08G0488	PCG	6.0702	6.22892	5.42688	3.33387	4.81163	5.94127	7.24726	7.22996	7.81573	6.09491	5.56987	5.16553	3.7603	4.06833	3.99971	3.27815	3.35721	3.39409	Gh_A08G0487	1.81446	1.43114	1.34377	3.49603	4.79339	4.14801	4.24657	3.86134	3.47308	3.36532	3.16045	3.39104	3.54781	5.95038	4.60306	1.95722	1.64564	2.06435	0.0750418	0.767279
Gh_A08G0493	PCG	1.54691	1.39967	1.69695	1.34835	1.51828	1.39331	2.31988	2.65105	1.72355	2.143	1.96188	1.42738	0.247973	0.367465	0.125175	1.3711	1.4861	2.03693	Gh_A08G0492	8.3233	7.51312	8.11846	2.26141	2.04107	3.95549	4.12822	3.73958	4.69844	5.862	3.8525	4.35646	0.239299	0.515866	0.175763	4.28499	2.78961	4.56388	0.572731	0.012983
Gh_A08G0507	PCG	0.15004	0.00998	0.062175	0.090134	0.162046	0.054115	0.097503	0.372354	0.162117	0.022323	0.125188	0.019399	0	0.03536	0	0.154696	0.0934	0.077415	Gh_A08G0508	0.959153	0.813268	0.870375	0.327337	0.579753	0.883616	1.08942	1.13485	1.29886	1.33793	1.01577	1.13649	0.527103	0.310704	0.413742	0.709455	0.739562	0.813023	0.305636	0.21743
Gh_A08G0520	PCG	1.2129	0.768061	1.0331	0.839661	0.771332	1.08835	3.00115	2.3325	2.77564	1.28154	1.12473	1.22619	0.491812	0.104434	0.824738	0.707439	1.11113	0.902633	Gh_A08G0519	0	0	0	0.047179	0	0	0	0	0	0	0	0	0	0	0	0	0	0	-0.118731	0.638902
Gh_A08G0526	PCG	0.008557	0.017616	0	0.238519	0.192303	0.120431	0.494209	0	0	0	0.048531	0.009586	0.067142	0.331323	0.091684	0.247233	0	0.032999	Gh_A08G0525	18.2781	16.9876	18.6355	25.2773	26.9942	28.774	16.9889	17.9583	18.7382	20.969	23.3355	24.1304	1.55999	2.23652	1.83596	9.26478	8.0719	8.57796	-0.0940567	0.71047
Gh_A08G0547	PCG	6.36038	4.69778	4.3525	5.22582	4.3883	4.48331	8.21101	5.82405	7.81859	5.8252	5.2582	5.31097	2.05935	1.60887	2.4357	7.59227	8.12711	7.06362	Gh_A08G0546	3.43733	3.65191	3.26264	3.52616	2.77894	2.95884	4.70782	3.61768	4.28259	3.6506	4.98156	4.66375	3.76968	2.53622	4.15798	4.33604	4.83563	5.29199	0.59207	0.00963383
Gh_A08G0566	PCG	0	0.167775	0	0.062744	0	0.114319	0	0	0	0.081427	0.061302	0.055689	0	0	0	0	0.020745	0	Gh_A08G0565	142.803	146.871	144.585	230.26	200.372	178.508	128.939	141.171	143.245	115.696	114.526	116.031	32.1515	34.0192	41.5876	95.5966	92.0885	91.8258	0.350303	0.154116
Gh_A08G0573	PCG	11.5067	9.94308	9.9505	4.40236	4.85373	4.10792	12.1305	10.0977	10.4318	6.86317	7.32537	6.18145	8.90888	8.49083	7.81548	7.98314	6.85912	8.1078	Gh_A08G0572	6.86834	6.43079	6.53399	4.79849	5.06732	6.90231	8.45327	7.70541	8.18051	8.62183	8.57066	8.26642	2.96793	1.96487	1.84933	4.82587	6.45715	4.69537	0.161414	0.522254
Gh_A08G0575	PCG	3.3233	3.43345	2.85057	1.86254	1.82542	1.46412	3.80779	3.75819	3.56778	1.45896	1.45989	1.30909	0.855263	0.520407	0.57113	1.32431	1.57391	1.51176	Gh_A08G0576	3.04987	4.26878	2.97893	8.36174	6.64923	6.17233	6.36981	6.4524	6.31462	5.8324	6.5763	7.14484	7.94048	8.23775	6.20828	4.3436	4.29258	3.11292	-0.335329	0.173728
Gh_A08G0579	PCG	28.3224	25.4572	24.8558	13.3909	14.4325	12.6719	12.4461	10.9279	12.6421	9.58738	10.495	10.3117	8.47265	8.65998	8.99767	12.0572	13.0059	11.1958	Gh_A08G0580	0.334485	0.04095	0.199505	0.122446	0.054795	0.0278	0.090054	0	0	0	0.005915	0.080499	0.506698	0.362282	0.379656	0.199579	0.085461	0.135084	-0.000776435	0.99756
Gh_A08G0581	PCG	4.6773	4.48385	3.82369	8.70557	11.5609	12.5438	20.241	20.4304	20.8244	27.0035	25.5548	28.2389	56.7887	52.4616	56.7105	11.3462	11.0351	10.8459	Gh_A08G0582	1.34921	0.888142	1.06842	0.745434	1.05872	1.21198	1.12366	1.01531	0.749277	1.11442	0.746344	0.925898	0.214892	0.319646	0.138533	0.195174	0.344349	0.360323	-0.539828	0.0207554
Gh_A08G0626	PCG	0	0	0	0	0	0.086311	0	0	0	0	0	0	0	0	0.268006	0.160971	0.133473	0.033815	Gh_A08G0627	0.098882	0.114788	0.222181	0.484017	0.785846	0.973691	0.884062	0.941711	1.35286	2.2297	2.74179	2.5464	3.32778	6.22356	3.69638	0.099681	0.334617	0.262026	0.0506261	0.841875
Gh_A08G0645	PCG	0.222702	0.124368	0.112264	0.215854	0.207086	0.263941	0.18466	0.180456	0.121026	0.282145	0.189637	0.215549	0	0.04149	0	0	0	0	Gh_A08G0646	6.34806	5.28868	5.19888	4.99798	5.14117	5.78699	2.11732	2.2201	2.25108	2.0522	1.84237	2.89212	3.95668	4.24578	3.33724	2.04699	2.30787	1.87135	0.274783	0.269798
Gh_A08G0673	PCG	2.63455	3.1265	5.10763	6.24286	4.70862	5.03103	4.70198	3.92274	5.23865	3.1228	3.59289	2.78756	1.67636	1.34092	1.09961	4.80099	3.21064	3.20621	Gh_A08G0674	2.7517	2.47524	2.73703	1.28962	1.88631	2.27266	3.31127	3.54688	3.50619	3.13952	2.36152	2.70996	4.28973	4.47637	4.52367	1.77057	2.06944	1.60985	-0.637788	0.00440392
Gh_A08G0676	PCG	2.41344	2.67772	2.53954	0.859734	1.19273	1.61338	2.67021	2.03393	2.77323	2.61288	2.39597	2.70561	1.08607	0.840593	0.863697	1.601	1.96788	2.48166	Gh_A08G0675	5.26293	4.90474	5.49876	1.76928	0.900128	1.73485	2.90043	2.23379	2.57727	2.87672	3.53605	1.49146	0.546069	0.579149	0.608536	2.4853	2.17089	1.91273	0.682768	0.00179283
Gh_A08G0677	PCG	4.93785	5.50338	4.64724	3.32092	3.9849	4.29565	4.06852	3.92936	3.79134	3.92953	4.14155	4.13594	2.23246	2.64827	2.44699	4.05995	4.07282	4.31381	Gh_A08G0675	5.26293	4.90474	5.49876	1.76928	0.900128	1.73485	2.90043	2.23379	2.57727	2.87672	3.53605	1.49146	0.546069	0.579149	0.608536	2.4853	2.17089	1.91273	0.79758	7.34e-05
Gh_A08G0697	PCG	0	0.099763	0.054267	0.002244	0.112165	0.035441	0	0	0.019948	0	0	0.031884	0.583984	0	0	0	0.179707	0	Gh_A08G0696	9.26031	8.11558	8.25736	21.4341	21.2162	15.329	10.3976	8.44623	6.9474	14.3675	15.8398	15.0512	5.7251	4.73422	4.23864	24.8719	23.6061	25.1923	-0.157037	0.533744
Gh_A08G0707	PCG	3.31765	3.06614	2.47963	1.47815	1.87157	2.419	2.07368	2.34849	1.79679	2.18658	1.98419	1.86537	0.577195	0.487138	0.710246	1.05101	1.2997	1.27514	Gh_A08G0708	7.83978	8.10612	8.26686	4.55959	5.54028	5.65313	6.47102	7.32911	7.6342	7.44754	7.40465	6.0136	2.46498	2.05544	1.56028	5.24948	4.73893	5.13861	0.876381	1.85e-06
Gh_A08G0731	PCG	13.6735	13.2645	12.2665	14.7762	16.7569	16.2582	9.90379	10.5769	11.5628	13.8902	15.0368	15.7962	15.3711	15.4975	16.2572	8.21686	8.1004	8.36599	Gh_A08G0730	0.472707	0.243542	0.157556	0.571669	0.407815	0.912985	1.11875	1.19926	1.88179	1.08205	1.22944	1.98828	2.11237	1.71691	4.42041	1.42672	1.42522	1.33022	0.150606	0.550832
Gh_A08G0732	PCG	47.326	55.1067	53.5285	93.3151	94.4866	86.6215	52.3177	46.8892	48.6706	51.9923	59.022	56.0805	103.284	118.491	133.506	57.6982	57.8267	55.721	Gh_A08G0734	9.92314	10.9824	10.1383	6.99634	12.1261	16.0872	14.7197	14.6474	13.2877	16.7516	15.1535	15.108	5.39173	4.98626	5.34843	15.202	16.4378	18.2203	-0.722882	0.000700521
Gh_A08G0733	PCG	16.5578	14.8499	16.7457	39.836	32.8666	26.9958	21.2704	20.193	20.1713	15.7719	21.9964	22.1152	5.70853	6.88495	7.17536	18.5728	17.32	15.69	Gh_A08G0734	9.92314	10.9824	10.1383	6.99634	12.1261	16.0872	14.7197	14.6474	13.2877	16.7516	15.1535	15.108	5.39173	4.98626	5.34843	15.202	16.4378	18.2203	0.291011	0.241362
Gh_A08G0736	PCG	69.086	63.4216	66.2757	20.6124	25.9496	27.6229	108.714	110.669	109.867	14.7749	14.1682	13.6592	65.4342	66.0578	55.9786	463.428	457.559	455.186	Gh_A08G0735	7.22671	7.50607	11.357	7.58804	8.85477	7.97103	13.5464	14.8677	10.9345	12.416	12.461	13.9338	8.9128	7.64382	6.59817	13.4718	12.8458	12.4007	0.411511	0.0897565
Gh_A08G0744	PCG	0	0	0	0	0	0	0	0	0	0	0	0	0	0	0	0	0	0	Gh_A08G0745	0.356486	0.369254	0.344407	0.519178	0.70623	0.739739	0.334475	0.323888	0.492818	0.339969	0.419379	0.46268	0.201989	0.197878	0.073235	0.755999	0.653149	1.00661	NA	NA
Gh_A08G0752	PCG	0	0	0	0	0	0	0	0	0	0	0	0	0	0	0	0	0	0	Gh_A08G0753	11.9108	10.5622	13.482	2.78579	3.56495	2.60449	3.10912	3.53189	2.75735	2.22003	2.30315	2.69704	0.035717	0.072699	0.022936	1.23692	1.46355	1.65472	NA	NA
Gh_A08G0765	PCG	3.70035	4.0503	3.08543	1.54887	2.30581	2.3342	2.39831	2.67976	3.41174	3.09946	1.90107	1.64463	0.50053	1.72769	0.615222	2.30454	1.90413	2.54161	Gh_A08G0766	1.62955	2.38411	2.72983	9.26294	9.29141	9.68417	53.7172	49.7753	56.4813	9.52951	9.57196	8.9255	171.501	109.458	173.693	0.994183	0.701738	2.03366	-0.641166	0.00413645
Gh_A08G0767	PCG	0	0.107745	0.119461	0.122558	0	0	0	0	0	0	0	0	0	0	0	0	0	0	Gh_A08G0766	1.62955	2.38411	2.72983	9.26294	9.29141	9.68417	53.7172	49.7753	56.4813	9.52951	9.57196	8.9255	171.501	109.458	173.693	0.994183	0.701738	2.03366	-0.266335	0.28539
Gh_A08G0776	PCG	0.116841	0.128771	0.196705	0.061059	0.129326	0.241238	0.126334	0.189018	0.151089	0.042837	0.041568	0	0	0	0	0.179072	0	0.103833	Gh_A08G0775	7.20833	7.4444	7.28083	11.6001	10.665	11.9827	3.97936	4.38169	4.39355	10.8282	9.74198	9.72455	7.79655	9.19469	7.87728	45.9605	45.6743	42.7966	-0.0406879	0.872647
Gh_A08G0777	PCG	0.097072	0	0	0.184723	0.133772	0	0.149536	0	0.033207	0	0.060096	0.238936	0	0	0.015733	0.04066	0.043041	0	Gh_A08G0778	3.13937	3.18489	3.46861	3.64457	4.89013	2.35872	1.61248	1.96277	2.1793	2.82572	3.86242	2.97383	4.41893	2.9243	2.97793	7.2129	6.11914	7.20942	-0.102913	0.684477
Gh_A08G0864	PCG	0	0	0	0	0	0	0	0	0	0	0.071969	0	0	0	0	0	0	0	Gh_A08G0865	0	0	0	0.103925	0.017657	0.002942	0	0	0	0	0.282454	0	0	0	0	0	0	0.063458	0.917519	8.29e-08
Gh_A08G0939	PCG	0.105979	0.197732	0.299746	0.162383	0.148163	0.454863	0.342714	0.402619	0.449285	0.264993	0.120868	0.277385	0.197491	0.091825	0.254825	0.169028	0.097706	0.122969	Gh_A08G0941	0.080616	0	0.040121	0	0	0	0.000783	0	0	0	0	0	0	0	0	0	0	0	-0.172455	0.493791
Gh_A08G0952	PCG	0.202923	0	0	0	0	0	0	0.134668	0.044115	0	0.037314	0.055477	0	0	0	0	0	0.0571	Gh_A08G0951	1.20293	0.217844	1.36227	2.85129	0.631208	1.50098	1.14753	2.45628	3.33706	2.4913	2.65516	1.65872	0.07757	0	0	0	0.086973	0.125486	0.253911	0.309294
Gh_A08G0979	PCG	0.077787	0.244309	0.079906	0.317606	0.369687	0.234759	1.96034	0.953611	1.45552	0.174115	0.191726	0.142012	9.93698	7.81944	10.4321	0.288651	0.584032	0.073084	Gh_A08G0978	21.3081	18.6601	18.5793	20.2923	19.2652	17.8696	28.6041	22.6678	26.1762	14.8986	19.4101	16.4726	7.78819	4.6647	7.38089	34.722	36.003	31.8793	-0.660032	0.00287492
Gh_A08G1016	PCG	0.035081	0.253307	0	0.492155	0.538295	0.680247	0	0.424519	0.094492	1.46934	0.93462	1.3984	3.297	2.91511	4.35018	0	0.646601	0.81723	Gh_A08G1017	3.72463	0.775347	1.38129	2.47305	0.420214	0.936208	3.88455	2.28395	3.52219	7.53826	8.51238	10.3709	2.63064	1.24414	0.900433	0.256882	1.52263	0.121161	0.0162051	0.949113
Gh_A08G1029	PCG	0	0	0	0	0	0	0	0	0	0	0	0	0	0	0	0	0	0	Gh_A08G1030	0.238076	0.797487	0.271001	0.699987	0.544397	0.157928	0.185876	0.237736	0	0.229453	0.621137	0	0.81327	2.52349	1.25245	0.409095	0.253357	0.696006	NA	NA
Gh_A08G1052	PCG	0.228769	0.169475	0.203649	0.165807	0.119257	0.072302	0.304082	0.296753	0.283186	0.45543	0.579189	0.471069	0.096448	0.196999	0.219138	0.500113	0.311542	0.483772	Gh_A08G1053	9.0305	8.09621	7.37951	3.31655	4.00537	4.27238	8.27571	7.00497	9.36163	5.04583	4.8834	4.52294	2.39427	1.51209	1.89663	2.46835	3.70914	3.2118	-0.0344827	0.891952
Gh_A08G1054	PCG	0.016054	0.021887	0	0.094771	0.040432	0.047489	0.024147	0.093212	0.056409	0	0.046005	0	1.63316	2.57705	2.33656	0	0.059046	0.089653	Gh_A08G1055	11.4648	12.1721	14.3446	4.71744	6.53395	5.78848	6.76623	7.11346	6.89225	7.4218	6.007	5.70082	0.973834	0.599338	0.515628	5.83317	6.72736	5.71667	-0.720466	0.000744553
Gh_A08G1057	PCG	9.23302	8.67957	10.1113	4.85243	6.51284	6.05715	7.49682	7.0979	7.26496	9.95091	8.49128	7.10172	3.4116	3.94208	2.62834	6.52204	7.53136	6.48694	Gh_A08G1056	14.2758	17.3114	13.7133	10.8278	12.2746	13.902	15.1288	13.5477	14.3075	15.9687	15.5305	15.9692	11.8214	11.8877	10.5375	17.4122	18.8867	18.9666	0.556258	0.016515
Gh_A08G1065	PCG	12.7963	14.7231	12.5852	13.7064	14.9235	15.7615	13.3934	11.8392	13.0942	16.7035	17.7584	16.3197	22.5217	20.0722	18.1914	41.2989	39.1626	38.6124	Gh_A08G1066	0	0	0	0	0	0	0	0	0	0	0	0	0	0	0	0	0.027377	0	0.50547	0.0323634
Gh_A08G1109	PCG	0	0.06944	0	0	0	0	0.075585	0	0.183787	0	0.02465	0	0	0	0	0	0.365548	0	Gh_A08G1108	0.013503	0.034886	0.032217	0	0.013115	0	0.019679	0.008961	0	0.033941	0.034323	0	0	0	0.013021	0	0	0	-0.152585	0.545547
Gh_A08G1135	PCG	13.891	12.6883	16.4109	9.29755	7.8071	8.61032	10.1621	10.655	8.17042	7.93233	10.2624	8.11803	2.0897	4.09188	3.14767	5.67086	5.96198	5.66006	Gh_A08G1134	9.52036	11.3437	9.44807	4.35622	5.63798	5.38285	6.81379	7.68183	6.50692	6.9365	7.39315	7.66179	1.08337	2.04581	1.59515	3.87779	3.43575	3.38976	0.911692	1.41e-07
Gh_A08G1150	PCG	0.087644	0.228474	0.08526	0.037026	0.268362	0	0.284884	0.290249	0.39282	0.355322	0.137708	0.217787	0.463694	0.338525	0.106346	0.625765	0.276248	0.055692	Gh_A08G1149	0.142561	0.163558	0.151512	0.044556	0.17536	0.024033	0.055317	0.01793	0	0.018041	0.034737	0.029397	0.049272	0.130778	0.014738	0.100162	0.076877	0	0.0739599	0.770548
Gh_A08G1151	PCG	8.99509	8.73417	9.98698	10.9898	11.3658	12.9098	9.94067	8.76163	9.20571	7.72513	8.10389	10.0656	4.21196	4.42277	2.88693	7.7668	7.37264	7.0091	Gh_A08G1149	0.142561	0.163558	0.151512	0.044556	0.17536	0.024033	0.055317	0.01793	0	0.018041	0.034737	0.029397	0.049272	0.130778	0.014738	0.100162	0.076877	0	0.130982	0.604418
Gh_A08G1166	PCG	0.307797	0.107293	0.255112	0.494653	0.564272	0.403216	0.245419	0.227644	0.006174	0.00324	0.063939	0.077117	1.05083	1.04672	0.444936	0.434763	0.171572	0.181064	Gh_A08G1167	0.481393	0.343459	0.340029	0.90322	0.564479	1.44112	0.732873	0.938689	0.685883	0.943385	1.03823	1.39891	1.09304	1.29465	0.857463	2.27271	2.09518	1.93261	0.0772378	0.760654
Gh_A08G1191	PCG	5.98337	5.14645	5.81626	2.28894	2.30267	1.64159	9.10835	9.8435	10.1374	7.59551	9.8493	8.89971	90.0309	72.3454	93.1401	3.40619	2.55202	2.59008	Gh_A08G1192	1.07566	1.06708	0.658805	0.503575	0.223372	0.089469	0.248571	0.69521	0.324458	0.290643	0.395813	0.236792	5.96152	6.59593	4.03603	0.096702	0.193944	0.094153	0.93276	1.7e-08
Gh_A08G1213	PCG	3.96759	4.0038	4.45281	3.35352	3.49194	4.79679	5.02663	4.75643	5.17878	5.75281	5.05598	4.98365	1.95866	1.21555	1.27176	5.15818	5.44816	6.02871	Gh_A08G1214	3.90056	2.34942	3.50725	7.85738	6.85286	7.29779	6.05486	4.84218	5.306	6.07537	4.66553	4.4156	1.34932	1.81322	1.13939	3.42476	4.4318	4.72741	0.545805	0.0191241
Gh_A08G1223	PCG	2.29764	1.79655	2.44831	0.892092	1.35684	0.556284	2.14068	1.5088	1.49861	1.03239	1.32905	1.45431	0.856587	0.5776	1.18683	1.25495	2.27045	1.25376	Gh_A08G1225	1.6308	2.19492	3.08019	2.52272	1.92244	1.49605	3.26379	3.40457	2.46193	0.008311	0.042939	0.252486	0	0.013298	0	0	0.110679	0.023679	0.422124	0.0809877
Gh_A08G1224	PCG	0	0	0	0	0	0	0	0.0101	0.007671	0	0	0	0.006513	0.089033	0	0	0	0	Gh_A08G1225	1.6308	2.19492	3.08019	2.52272	1.92244	1.49605	3.26379	3.40457	2.46193	0.008311	0.042939	0.252486	0	0.013298	0	0	0.110679	0.023679	-0.184823	0.462825
Gh_A08G1232	PCG	1.60117	1.17075	1.01618	6.29556	5.75392	3.78253	1.16759	1.20782	1.2537	0.889347	1.40642	1.02903	0.718618	0.872697	0.770707	4.533	4.44763	4.4013	Gh_A08G1231	0	0.16059	0.047682	0.037582	0.062271	0.04056	0.59006	0.343135	0.306621	0.123059	0	0	0.115132	0.179134	0.065706	1.53137	2.37449	1.86856	0.435646	0.0707455
Gh_A08G1243	PCG	16.4438	15.7292	16.9865	12.6877	15.1932	15.7886	15.4735	16.2689	16.4358	18.4979	19.1027	18.8933	22.6935	20.1235	20.3397	40.418	40.3919	42.8464	Gh_A08G1244	11.7528	11.8725	11.7716	11.8097	11.5444	11.1808	19.7361	17.954	17.7801	16.6152	15.4712	15.2643	5.19942	4.72755	4.28827	16.2859	16.7729	18.0367	0.247849	0.321377
Gh_A08G1249	PCG	24.0525	26.8709	25.6286	41.8544	36.7579	30.8079	23.5888	23.4888	23.7428	28.1975	27.5212	27.5222	4.79016	5.62343	4.1788	22.0873	20.6998	23.6601	Gh_A08G1248	10.7414	10.3419	10.8426	7.05079	9.3542	9.04303	14.7194	14.5886	15.7639	12.916	14.0977	13.1956	1.83385	2.21317	1.54076	9.65514	9.64496	9.55212	0.5895	0.0100339
Gh_A08G1254	PCG	20.2155	17.2749	18.6381	73.7591	59.7457	47.4732	20.4221	20.0153	19.2668	16.7947	19.0283	18.424	8.59503	17.0293	6.82251	9.65593	10.9288	11.2244	Gh_A08G1255	0	0	0	0	0	0	0	0	0	0	0	0	0.332107	0.632098	0.432981	0	0	0	-0.271401	0.275975
Gh_A08G1273	PCG	7.25312	7.78779	7.08197	3.84578	7.5182	10.8926	6.83127	6.54154	7.2419	8.70949	6.71744	6.85783	4.32195	4.60012	4.66032	6.96732	7.72112	7.99081	Gh_A08G1272	2.56639	2.61084	2.4467	3.69702	3.32508	3.13027	3.03653	3.24558	3.19452	1.79956	2.94219	3.68896	4.42509	4.28643	5.13111	1.88266	2.03242	2.11467	-0.657081	0.00304812
Gh_A08G1274	PCG	3.64382	3.41395	3.70788	5.99742	4.52445	3.37317	3.4428	3.82838	3.67552	3.82548	4.16467	3.30465	9.0529	8.49492	7.32361	7.94749	9.70775	8.89461	Gh_A08G1275	0.237436	0.31784	0.230615	0.052597	0.280454	0.05215	0.067984	0.056235	0.044508	0.135961	0	0.108606	0.678695	0.45143	0.603288	0	0.042118	0.174598	0.37779	0.122178
Gh_A08G1278	PCG	3.13127	3.13908	3.26735	4.26834	3.51097	2.81219	0.895601	0.996399	0.70516	1.19405	1.08263	1.37679	1.30688	1.31764	0.990085	6.10997	5.92725	5.06982	Gh_A08G1277	7.14741	7.05242	7.26745	7.36622	10.1457	10.2359	4.43121	5.30247	4.77905	9.15862	8.88705	8.36373	2.62251	3.9384	3.49173	8.19101	8.29408	8.56273	0.505001	0.0325506
Gh_A08G1296	PCG	0	0	0	0	0	0	0	0	0	0	0	0	0	0	0	0	0	0	Gh_A08G1295	8.47859	9.52107	7.75784	7.86426	9.16417	10.4825	12.0015	11.9548	11.8136	12.8214	12.4511	11.858	13.2269	11.4492	15.308	8.06963	8.66606	8.89923	NA	NA
Gh_A08G1303	PCG	14.0526	12.6864	13.7633	6.18914	6.75785	6.68982	18.7867	18.5994	17.604	10.7306	12.7241	12.0011	3.98275	4.34267	3.00278	21.9244	19.991	21.4604	Gh_A08G1302	8.73852	7.6601	9.83909	15.2808	14.2297	13.5421	8.7889	8.23007	9.59957	9.05044	9.80842	9.67224	2.24355	3.1661	2.16011	6.13306	7.36052	7.7335	0.0531209	0.834183
Gh_A08G1305	PCG	34.1805	33.333	30.529	33.6128	48.8731	56.6854	37.3592	39.4581	38.5309	36.4559	37.8	39.0588	16.2189	20.7709	16.6394	29.4222	30.5046	29.7634	Gh_A08G1306	0.092046	0.042487	0.233863	0.396911	0.753084	0.855561	0.516461	0.57586	0.51865	0.022625	0	0	0	0.048708	0	0	0	0	0.736388	0.000492383
Gh_A08G1310	PCG	0.844003	1.07991	0.925167	4.39508	4.14343	4.90027	2.18585	2.69977	2.09803	0.592516	0.433326	0.583496	2.14288	1.67684	1.28849	0.684617	0.386179	0.696464	Gh_A08G1309	6.4967	4.74597	6.61956	10.4046	6.61144	5.75485	7.97952	7.28198	7.71722	8.01698	7.73726	8.39626	9.66443	5.2352	8.34587	4.74202	3.65961	2.48967	0.319567	0.196119
Gh_A08G1337	PCG	8.29164	8.45973	7.45361	7.82382	8.68277	11.784	7.62106	6.72207	7.89802	7.27417	7.40035	7.12137	2.45245	2.75504	2.49326	4.96501	5.37573	5.81371	Gh_A08G1336	29.9625	28.999	29.5942	64.4362	70.0393	69.2636	46.3318	46.8649	47.6992	35.2621	36.3117	37.7379	171.491	199.931	170.105	143.869	143.116	138.018	-0.804276	5.74e-05
Gh_A08G1349	PCG	7.09288	6.65025	6.87498	2.71286	4.27964	3.38709	4.423	6.12021	4.43581	5.70425	5.23396	5.65739	3.06309	3.2663	2.94182	4.05388	3.97686	3.86454	Gh_A08G1348	11.3762	9.61002	11.74	17.0967	14.6308	12.5614	8.19209	8.67254	9.75867	8.13027	8.92781	9.48253	5.24231	5.01375	3.22103	8.24861	7.84544	6.8513	0.174516	0.488561
Gh_A08G1401	PCG	0	0	0	0	0	0	0	0	0	0	0	0	0.188751	0.375985	0.418031	0	0	0	Gh_A08G1402	0	0	0	0	0	0	0	0	0	0	0.016459	0	0	0	0	0	0.138439	0	-0.115127	0.649186
Gh_A08G1414	PCG	0	0	0	0	0	0	0	0	0	0	0	0	0	0	0	0	0	0	Gh_A08G1413	5.33025	4.15398	4.86793	5.93471	8.00301	7.58924	5.45503	6.12216	3.71556	9.47313	9.20536	7.8324	2.20634	1.08946	1.24335	8.90502	7.87538	7.64788	NA	NA
Gh_A08G1418	PCG	38.4045	38.6471	41.7662	32.7352	35.3314	37.0267	34.8166	33.988	35.1565	29.8855	31.0802	31.1239	23.5896	31.6417	24.0708	83.3944	82.2767	79.2573	Gh_A08G1417	12.0158	11.3774	13.59	6.1965	6.05704	6.92647	7.60943	6.29844	8.93006	8.30817	7.10864	7.27914	1.58255	1.03695	1.01029	5.72979	4.32183	4.67399	-0.030133	0.90552
Gh_A08G1425	PCG	5.34314	5.5018	5.42637	16.9776	12.8306	12.5934	6.45401	5.17478	5.49073	16.3464	14.6409	15.5594	1.7991	2.2888	2.17424	4.05804	3.85315	3.86781	Gh_A08G1424	0.677493	0.293435	0.874671	0	0	0	1.68062	0.325005	0.879636	0.935627	1.74986	2.1736	0	0	0	0	0	0	0.422537	0.0806594
Gh_A08G1453	PCG	6.88208	7.31036	7.05138	4.85844	8.00057	8.10187	8.15121	7.70644	7.63677	8.08403	7.43883	6.93905	2.79438	3.992	3.7406	5.69207	5.64873	5.22467	Gh_A08G1452	3.42433	3.57145	4.98091	4.20441	3.08433	2.6505	3.75679	4.03601	3.65824	3.03571	2.06571	2.76689	2.11143	2.21054	2.75027	3.67752	3.11668	3.42336	0.311877	0.207705
Gh_A08G1456	PCG	1.39464	1.18782	1.34166	1.10296	0.471204	0.749273	1.95161	1.57222	1.10216	1.34178	1.47838	1.13068	0.395972	0.799396	0.975981	1.01271	1.00914	1.26475	Gh_A08G1455	9.64061	9.39729	8.15983	5.83518	7.36893	8.54045	12.9982	13.1527	11.6528	11.8435	11.0707	11.0256	5.13875	5.01222	4.28599	12.4685	14.3871	13.166	0.589984	0.00995752
Gh_A08G1457	PCG	7.98441	9.71852	9.56431	6.08208	5.80183	5.99919	9.51298	8.5492	8.65291	5.92653	5.85443	5.52438	9.47025	8.36099	8.79963	6.04464	4.95604	5.66271	Gh_A08G1459	2.82541	2.71337	2.25993	1.11173	1.93723	2.57374	3.56531	3.5023	3.34174	3.92033	3.73805	3.55547	2.0769	1.94092	2.15402	3.59081	3.8241	4.41068	-0.319872	0.195668
Gh_A08G1458	PCG	8.26026	8.03336	9.83875	3.85844	3.6834	4.20554	5.63606	5.12198	6.94649	2.425	2.93535	3.3156	3.83976	5.15613	5.15236	3.89986	3.04025	4.13341	Gh_A08G1459	2.82541	2.71337	2.25993	1.11173	1.93723	2.57374	3.56531	3.5023	3.34174	3.92033	3.73805	3.55547	2.0769	1.94092	2.15402	3.59081	3.8241	4.41068	-0.243222	0.330787
Gh_A08G1464	PCG	12.7997	14.5973	13.663	4.82354	7.67134	8.98047	11.8648	10.1378	11.2412	8.56946	9.37772	8.76848	3.80199	2.28285	2.50359	8.9388	9.08324	8.54998	Gh_A08G1465	11.5662	10.4385	11.5295	8.48906	8.46437	7.97532	10.3748	11.9515	9.92258	7.38704	8.58313	10.0915	5.11142	5.67947	5.95363	12.6236	12.6453	13.1186	0.697462	0.00129255
Gh_A08G1503	PCG	2.42649	2.31822	2.32967	7.31325	6.1394	4.87376	8.67064	8.11842	8.74892	5.78259	6.73666	6.03143	25.1995	32.1359	33.2949	1.35147	1.50186	1.3984	Gh_A08G1502	0.139341	0.209779	0.419699	0.646991	0.767907	0.359334	0.482695	1.05543	0.444855	0.463357	0.749344	0.855902	1.8716	3.27003	2.08032	0.166483	0.042665	0	0.939259	7.69e-09
Gh_A08G1528	PCG	1.10014	0.449533	0.598439	0.324861	0.195517	0.400314	0.222711	0.355111	0.159462	0.396312	0.069232	0.115586	0.252347	0.069791	0.022841	0.128833	0.04107	0.373322	Gh_A08G1527	2.2811	1.7961	2.891	5.33439	4.75728	4.0913	2.07222	1.27337	1.82561	2.46785	2.70233	2.43839	0.414397	0.766173	0.251795	0.6135	1.62747	1.47072	0.225463	0.368362
Gh_A08G1531	PCG	2.70346	3.56802	3.49903	1.54797	2.56055	2.5541	2.4582	2.89929	2.74098	3.81	2.54845	2.6393	0.62055	0.635605	0.617706	1.72855	1.47907	2.4349	Gh_A08G1530	3.00074	3.57259	3.80937	3.3678	3.03751	2.52536	3.48688	2.54002	2.73614	2.75726	2.43129	3.3822	1.35179	0.961681	0.960632	3.54043	3.83581	4.35874	0.578488	0.0119015
Gh_A08G1544	PCG	4.53612	4.80134	4.60945	10.0414	10.2981	10.5196	9.26058	9.99254	8.49341	8.63342	8.07688	8.7634	1.56966	1.74428	2.30006	6.82027	6.38613	6.83295	Gh_A08G1545	14.2985	13.5924	11.5625	11.228	9.60017	10.5268	9.93509	8.83311	8.417	14.2019	12.8519	12.0595	0.215336	0.183664	0.294927	2.17636	1.74764	2.50249	0.535538	0.0219924
Gh_A08G1546	PCG	0.24856	0.104997	0.305616	1.19327	1.29136	0.434534	0.372475	0.596635	0.802894	0.530301	0.638925	0.263404	0.145221	0	0.050106	1.96492	2.33623	2.66458	Gh_A08G1547	2.85171	4.01669	4.85635	3.4013	5.12702	3.42674	6.22985	5.44758	3.35688	4.36708	4.0533	4.73824	3.07468	4.196	2.25737	5.86155	6.29863	4.45097	0.466409	0.0510458
Gh_A08G1555	PCG	5.32543	5.69666	5.70132	4.17364	5.61048	4.48307	7.26726	6.48692	7.89006	5.45462	5.80729	7.17148	3.28024	2.99663	1.76874	56.2466	58.7781	61.0092	Gh_A08G1556	0.177512	1.05332	0	1.00411	0.792634	1.83755	1.35638	0.949458	0.414349	1.9279	1.94823	1.405	0.482934	0.766236	0.550354	0.835662	0.448652	0.389245	-0.265468	0.287021
Gh_A08G1562	PCG	9.34835	9.42284	8.70123	5.21144	7.67131	9.12671	5.9467	6.49251	5.91944	12.5942	13.6418	13.9827	0.812577	0.499752	0.674958	6.48947	7.01226	6.88115	Gh_A08G1563	8.06001	7.46264	9.96789	5.54764	8.07404	7.72757	4.90544	6.55856	5.61522	6.97473	6.6747	8.38306	1.23306	1.16518	1.13448	4.02456	3.22483	4.24735	0.798495	7.1e-05
Gh_A08G1596	PCG	0.202719	0.130162	0.119685	0.185422	0.22099	0.391051	0.034059	0.220296	0.149982	0.104937	0.261445	0.131168	0.088705	0.252098	0.14491	0.28208	0.305628	0.146737	Gh_A08G1595	0	0	0	0	0	0	0	0	0	0	0	0	0.079852	0.016164	0	0	0	0.017976	-0.262939	0.291808
Gh_A08G1604	PCG	47.8278	47.0128	44.7371	25.8382	30.7695	34.082	35.9774	37.0161	35.9242	30.9605	30.9647	33.158	6.38667	6.33956	7.50085	37.138	40.802	39.0938	Gh_A08G1606	0.135189	0	0.004018	0.022393	0.093876	0	0.059372	0.138597	0	0	0	0	0	0	0	0	0	0	0.285119	0.251457
Gh_A08G1624	PCG	0	0.065991	0	0	0	0	0	0	0	0	0.018293	0	0.06293	0.005613	0	0	0	0.159995	Gh_A08G1623	10.4949	9.31	11.3455	15.1821	14.4505	14.9303	9.28172	9.81842	12.4051	13.9014	14.3615	13.5206	4.7479	3.91374	3.45652	6.21136	5.63416	5.48058	-0.356395	0.146591
Gh_A08G1632	PCG	0.03838	0	0	0.178711	0.026475	0.111326	0.20277	0.319501	0.34269	0.230193	0.238154	0.041868	0.079345	0	0	0	0	0.334068	Gh_A08G1631	1.23532	1.77224	1.7137	1.4481	2.13578	2.73212	1.48792	1.35502	1.37601	1.01056	0.914797	1.00072	0.367995	0.700529	0.347393	0.615761	0.964848	0.757712	0.02644	0.917058
Gh_A08G1645	PCG	7.00534	7.22707	7.64503	1.75166	2.47182	2.65256	3.83067	3.41049	3.98756	3.98624	3.54301	3.15767	1.12094	1.19399	0.927336	3.09219	3.27501	3.31481	Gh_A08G1644	4.08233	5.27533	3.91144	2.09956	3.46207	3.49213	5.8848	6.56357	4.92389	5.16519	4.54306	3.19592	0.753702	1.35883	1.73969	4.87192	4.78595	4.98185	0.546929	0.0188288
Gh_A08G1648	PCG	0.290274	0.338197	0.459685	1.1707	0.784653	0.834813	0.344176	0.291623	0.835189	0.561962	0.544154	1.01137	0.590242	0.519892	0.638478	1.2223	1.21728	1.13925	Gh_A08G1647	8.81719	7.59895	6.43266	119.717	96.7425	72.7005	20.2592	27.3773	26.5678	3.40947	2.99282	3.45019	1.96256	2.23736	2.01469	4.23043	3.74255	2.94473	0.261134	0.295256
Gh_A08G1650	PCG	0.180172	0.203352	0.147105	1.01919	1.69268	1.53936	0.473601	0.458695	0.762254	0.117365	0.077727	0.152736	0.042382	0.192042	0	0.152086	0.089281	0.330896	Gh_A08G1651	0	0	0	0	0	0	0.081731	0	0	0	0	0	0	0	0	0	0	0	0.0244388	0.923318
Gh_A08G1707	PCG	0.174317	0.141483	0.064669	0.334788	0.340006	0.499803	0.030283	0.050861	0.060207	0.331129	0.419064	0.487198	0.027551	0.093443	0	0.146456	0.100764	0.142866	Gh_A08G1708	6.21349	8.11661	6.75662	4.31453	5.4153	5.88449	5.82346	5.9056	5.44583	6.51918	6.66688	6.55481	1.93319	1.77205	2.09867	3.64148	3.62591	2.98685	0.419009	0.0834933
Gh_A08G1712	PCG	0.022688	0.024603	0.048854	0.004469	0.047451	0.048126	0.010612	0.023308	0.003998	0	0.00227	0	0	0	0	0	0	0.014259	Gh_A08G1713	2.96798	5.11073	3.48182	5.19804	4.34763	3.5987	4.48238	4.0134	4.56625	5.03076	3.50519	3.76547	2.64711	0.791973	1.53214	2.95009	2.50338	1.24894	0.227102	0.364797
Gh_A08G1720	PCG	0	0	0	0	0	0	0	0	0	0	0	0	0	0	0	0	0	0	Gh_A08G1719	0	0	0	0	0	0	0	0	0	0	0	0	0	0	0	0	0	0	NA	NA
Gh_A08G1721	PCG	5.59053	5.88613	6.84168	15.4405	10.5735	7.32673	3.46861	3.31865	3.71978	2.72879	2.17511	2.92415	0.68379	1.0356	0.922407	1.80695	1.2907	1.57618	Gh_A08G1723	2.70556	2.62945	2.56691	1.38564	1.99706	3.35723	2.99985	3.06648	3.07487	3.04369	3.00618	2.80744	1.42709	1.07596	1.49248	3.58846	4.00156	3.86435	-0.263965	0.289861
Gh_A08G1722	PCG	0.095611	0	0.085655	0.252044	0.16012	0.12593	0.143388	0.026069	0.084729	0	0.152646	0.185989	0	0	0.23966	0	0	0	Gh_A08G1723	2.70556	2.62945	2.56691	1.38564	1.99706	3.35723	2.99985	3.06648	3.07487	3.04369	3.00618	2.80744	1.42709	1.07596	1.49248	3.58846	4.00156	3.86435	-0.359439	0.142927
Gh_A08G1775	PCG	11.6347	13.8952	11.8262	14.8811	21.0888	25.5602	12.8095	13.1445	13.0418	37.5542	34.8483	38.188	4.49688	5.01812	5.69412	14.059	15.2767	15.4841	Gh_A08G1776	9.45384	10.1216	9.69086	1.50047	2.55136	2.95399	4.05521	3.9824	3.72501	4.28148	3.8272	3.76419	1.13765	1.13078	1.02283	2.77403	2.76808	3.06038	0.0442791	0.861505
Gh_A08G1779	PCG	2.1247	1.15392	1.95923	2.66215	1.18907	1.24838	1.14609	0.614047	0.246945	0.039842	0.128702	0.321029	0.306394	1.051	1.00913	0.702576	0.424954	0.758834	Gh_A08G1778	0	0	0	0	0	0	0	0	0	0	0	0	0	0	0	0	0	0	NA	NA
Gh_A08G1791	PCG	13.4648	13.736	14.0914	15.2099	13.9324	12.3385	54.3576	53.1275	51.2926	37.7639	36.3684	41.2126	114.214	114.165	120.121	9.86003	9.96266	9.17748	Gh_A08G1792	1.80903	1.86132	1.98181	0.603679	0.606963	0.306616	10.5302	10.6791	10.9818	1.34265	1.28283	1.54548	126.641	106.218	115.837	1.11897	1.93661	1.83285	0.928513	2.74e-08
Gh_A08G1813	PCG	7.74431	8.5981	8.11502	5.72862	5.78468	6.03034	4.8791	4.70848	4.45778	6.09351	7.07421	5.95027	7.94083	10.866	6.09273	1.46625	1.46987	1.53913	Gh_A08G1812	5.0634	4.83672	4.29705	2.92648	3.59742	4.61258	6.067	7.19468	7.40202	4.21224	4.20092	3.79235	96.7887	97.9534	92.9586	23.8285	22.1923	21.5484	0.308655	0.212689
Gh_A08G1817	PCG	2.57163	2.53557	2.59363	4.82479	4.86914	3.46592	4.14587	2.30366	5.56703	8.75377	9.37956	9.9796	77.7104	57.0687	88.3819	7.60427	6.61996	4.87426	Gh_A08G1816	2.84108	2.41973	2.15509	0.469935	0.314751	0.492105	3.66709	3.15708	2.07276	0.482139	1.18519	1.03924	0.399461	0.485591	0.133831	2.996	2.41684	3.11184	-0.52528	0.0251848
Gh_A08G1820	PCG	0.440928	0.20176	0.521733	0.87224	1.03541	1.00079	0.284667	0.365667	0.292513	0.259049	0.249283	0.407029	0	0	0	0	0	0.2621	Gh_A08G1821	0.027506	0.123333	0	0.879964	1.1587	1.40917	1.11337	1.29167	1.12526	0.437291	0.606272	0.78041	0.865605	0.300148	0.920853	2.13899	2.17074	2.37162	-0.0897052	0.723355
Gh_A08G1822	PCG	4.05241	3.9824	3.2795	3.52336	4.41988	4.99214	2.09463	1.67454	1.94569	2.50626	2.83237	2.77144	1.76556	2.51404	2.02497	1.00429	1.20682	1.25368	Gh_A08G1823	0	0	0.031511	0.019485	0	0	0	0	0	0	0	0	0	0	0	0	0	0	0.215565	0.390299
Gh_A08G1857	PCG	8.59217	7.65028	7.34149	5.88457	6.63657	7.97782	7.31086	7.9168	7.1064	8.36709	8.37778	8.0298	2.00964	1.95305	1.87226	6.03494	7.44896	6.23001	Gh_A08G1858	1.4112	1.29724	1.20832	0.995119	0.921825	1.19792	1.01223	1.04659	0.740741	0.890157	0.817207	1.04019	0.258258	0.369857	0.368878	0.542407	0.491311	0.586649	0.7667	0.0002058
Gh_A08G1921	PCG	0.07318	0.088827	0.067355	0	0.077511	0.030459	0.032484	0.039964	0.050223	0	0	0.05669	0.088097	0.083076	0.161236	0	0.095245	0	Gh_A08G1922	0	0	0	0	0	0.049136	0	0	0	0	0	0	0.197838	0	0.04887	0.27659	0.417118	0.156274	0.0709436	0.779683
Gh_A08G1923	PCG	0.027535	0.0276	0	0	0.07156	0.074541	0	0	0.037237	0	0.062447	0	0.221491	0.133018	0.251768	0.982036	1.86188	0.638565	Gh_A08G1922	0	0	0	0	0	0.049136	0	0	0	0	0	0	0.197838	0	0.04887	0.27659	0.417118	0.156274	0.946073	3.03e-09
Gh_A08G1930	PCG	0.018521	0.133326	0.169017	1.2104	1.68803	2.17259	0.551256	0.654348	0.787527	1.92677	1.6207	1.91116	0.258073	0.304452	0.448858	0.805104	0.604532	0.94334	Gh_A08G1929	8.23686	8.7216	7.26295	3.89795	4.53583	4.65337	5.16389	6.80492	6.70064	4.9023	5.55322	4.70725	0.04159	0.306213	0.277411	2.88613	2.15096	2.46319	-0.0049268	0.98452
Gh_A08G1949	PCG	0.983124	1.16775	0.973159	1.18208	1.63354	1.26541	0.621362	0.581317	0.586238	0.611537	0.680737	0.758635	1.14751	0.982602	1.16206	0.480512	0.309474	0.518275	Gh_A08G1950	0.166273	0.212903	0	0.09811	0	0.152497	0.119358	0.068494	0.040225	0.080765	0.107692	0.104614	0.29173	0.285071	0.514961	0	0.192063	0.10027	0.24123	0.334885
Gh_A08G2158	PCG	0	0	0	0	0	0	0	0	0	0.003431	0	0	0	0	0	0	0	0	Gh_A08G2157	0	0.009233	0	0	0	0	0	0	0	0	0	0	0	0	0	0	0	0	-0.0588235	0.816654
Gh_A08G2186	PCG	4.50807	3.85067	3.91488	2.26366	3.16195	2.61371	3.48809	3.7817	3.5921	2.32889	2.13984	1.64979	9.29327	9.68016	9.86426	2.99661	2.43063	2.60109	Gh_A08G2185	0.35861	0.222894	0.2838	0.376605	0.291878	0.926987	0.365663	0.529931	0.184514	0.101573	0.320754	0.103217	0.388425	0.565476	0.274561	0.228598	0.122961	0.331619	0.207912	0.407742
Gh_A08G2204	PCG	0	0	0	0	0	0	0	0	0	0	0	0	0	0	0	0	0	0	Gh_A08G2203	3.27347	3.83184	5.09439	10.7998	8.04192	4.36899	6.22843	4.28704	5.95132	3.64776	3.95217	4.51666	2.22066	0.994998	1.05605	4.22335	3.7916	5.0273	NA	NA
Gh_A08G2222	PCG	5.46399	7.66555	6.09216	6.44384	6.9735	6.92853	9.60558	9.59906	8.98977	6.94478	7.55246	6.65928	6.24099	6.8015	7.61559	5.77271	4.57748	5.8952	Gh_A08G2221	2.07547	2.29094	2.68233	2.86874	2.51754	1.21547	1.66674	2.7047	1.83898	2.84296	4.59922	3.86013	0.805182	1.1628	0.619946	4.95861	4.58235	5.22778	-0.382873	0.116828
Gh_A08G2232	PCG	10.3611	10.0848	9.25935	5.2067	8.58359	9.2499	10.17	10.9448	10.2113	11.707	11.2611	11.137	1.08816	1.14479	1.03578	2.02033	2.4871	2.34427	Gh_A08G2233	0	0	0.028218	0	0	0	0	0	0	0	0	0	0.036707	0	0	0	0	0	-0.212931	0.396256
Gh_A08G2256	PCG	22.2173	24.1227	23.9529	60.5593	47.8191	40.0104	30.8144	27.5943	32.0312	28.6869	31.144	34.9766	25.2424	28.4689	26.9979	25.1692	27.3795	22.7416	Gh_A08G2257	11.105	10.7278	9.77699	6.07732	8.45264	10.6297	11.1674	12.3913	11.5591	12.4658	11.7364	11.6436	17.06	17.5826	17.7274	6.75661	7.09328	6.20243	-0.314583	0.203578
Gh_A08G2265	PCG	0	0	0	0	0	0.080234	0	0.099132	0	0	0	0	0.199299	1.22895	0.899182	0	0	0	Gh_A08G2266	1.44672	1.671	1.266	0.317425	0.455843	0.509247	1.34452	1.80358	1.52904	0.835662	1.35334	1.01118	1.39463	0.672495	1.32499	1.46439	1.89721	2.10355	-0.201223	0.423324
Gh_A08G2268	PCG	0	0.023133	0	0.050533	0	0.123179	0.050701	0	0.022588	0	0.06289	0	0.13828	0	0.184727	0.022366	0	0	Gh_A08G2267	2.8058	2.52882	2.61102	1.19177	1.12983	1.08468	2.19769	1.72324	1.57003	2.15358	1.92895	2.15378	0.449336	0.447709	0.422971	1.26499	1.50192	2.53103	-0.586242	0.0105601
Gh_A08G2277	PCG	28.0427	26.0317	25.0961	14.076	10.6445	8.26708	14.035	11.6922	13.1681	12.4266	10.9907	12.8641	2.29617	4.89674	2.8408	9.449	9.00693	10.7142	Gh_A08G2276	17.8178	15.4931	17.9843	1.08678	1.89044	4.2262	4.42561	3.73383	3.98951	4.908	4.45337	4.42171	0.350389	0.515557	0.640471	3.3604	2.94886	3.74447	0.929837	2.37e-08
Gh_A08G2278	PCG	5.06195	4.74066	4.81107	2.14969	2.403	3.10348	4.1035	3.17779	3.20667	4.58524	3.93798	3.71923	1.49127	1.31331	0.841036	3.46027	3.01308	2.17845	Gh_A08G2279	0	0	0	0	0	0.004103	0	0	0	0	0	0	0	0	0	0	0	0	-0.0158121	0.950346
Gh_A08G2316	PCG	0	0	0	0	0	0	0	0	0	0	0.000939	0	0	0	0	0	0	0	Gh_A08G2315	0	0	0	0	0	0	0	0	0	0	0	0	0	0.188547	0.204933	0	0.032495	0	-0.0930264	0.713514
Gh_A08G2317	PCG	0	0	0	0	0	0	0	0	0	0	0	0	0	0	0	0	0	0	Gh_A08G2315	0	0	0	0	0	0	0	0	0	0	0	0	0	0.188547	0.204933	0	0.032495	0	NA	NA
Gh_A08G2333	PCG	0	0	0	0.016888	0	0.009983	0	0	0.008695	0.02024	0	0	0	0	0.027955	0	0	0	Gh_A08G2334	25.0718	28.8433	22.4028	28.7022	31.059	38.7261	22.835	22.4579	20.8826	22.0851	19.8675	19.4087	6.82226	6.85742	5.92982	16.1261	18.9609	16.8088	-0.0591966	0.81551
Gh_A08G2340	PCG	0.587112	0.294234	0.391754	1.36764	1.67701	1.97003	0.693995	1.2003	0.902898	0.840564	0.510041	0.444888	4.43384	5.80019	4.17479	0.219546	0.317353	0.231291	Gh_A08G2339	10.1827	9.67528	12.1997	40.1912	29.6327	26.6118	24.1649	23.6341	26.3785	20.0153	24.2256	26.004	41.5987	42.1257	37.5018	25.5241	23.471	21.0604	0.769408	0.000189197
Gh_A08G2344	PCG	4.22327	3.05954	5.52232	6.30701	8.69661	3.44006	3.91194	3.40926	4.89167	0.521567	2.3612	0.655101	0.319632	0.456097	0.777005	2.03921	2.25895	0.987329	Gh_A08G2345	2.28708	1.72112	2.56626	4.09026	4.18404	3.04063	1.85842	2.42456	2.30886	0.253551	0.182899	0.70033	0	0.582006	0.32628	0.5941	0	0.080229	0.904453	2.58e-07
Gh_A08G2350	PCG	0	0	0	0	0	0	0	0	0	0	0	0	0	0	0	0	0	0	Gh_A08G2352	0	0	0	0	0	0	0	0	0	0	0	0	0	0	0	0	0	0	NA	NA
Gh_A08G2351	PCG	0.335893	0.16125	0.564297	0.44695	0.56248	0.246698	0.085475	0.164956	0.602335	0.059763	0.077844	0.03814	0	0.318352	0.172615	0.05414	0.149362	0.228564	Gh_A08G2352	0	0	0	0	0	0	0	0	0	0	0	0	0	0	0	0	0	0	NA	NA
Gh_A08G2391	PCG	0	0	0	0	0	0	0	0	0	0	0	0	0	0	0	0	0	0	Gh_A08G2390	10.0621	9.71594	9.23734	13.537	11.8666	12.6263	5.46457	5.92515	4.28449	3.28425	3.39018	4.05873	24.9952	33.0619	24.3845	2.82329	3.09055	3.05292	NA	NA
Gh_A08G2392	PCG	7.11901	4.85375	8.8023	5.42607	3.74921	4.86807	6.32062	4.57088	5.64782	6.14169	6.06833	5.64902	0.947843	1.67698	1.10094	4.86625	4.60973	5.67622	Gh_A08G2393	3.45201	3.9506	3.37674	2.71548	3.82305	4.29003	3.89993	4.22057	3.59151	3.12982	3.54451	3.24689	3.07357	3.9228	2.19596	5.39648	5.21232	5.66011	0.155246	0.538478
Gh_A08G2411	PCG	0.107386	0.060196	0.210281	0.149791	0.381066	0.451028	0.087043	0.152953	0.087813	0.047334	0.052317	0.022302	0	0	0	0.057888	0.066689	0.011029	Gh_A08G2410	0	0	0	0	0	0	0	0	0	0	0	0	0	0	0	0	0	0	NA	NA
Gh_A08G2416	PCG	27.1693	29.1185	30.3622	25.4487	19.8697	18.8456	16.4233	15.7152	15.452	25.3831	19.7227	21.5755	10.8915	16.2942	9.41943	11.3563	11.1623	11.2249	Gh_A08G2417	17.2466	17.1978	16.4317	38.9674	54.8986	59.9307	154.009	153.866	143.663	122.756	116.574	114.681	28.906	32.2712	34.2697	14.701	14.5451	15.0469	-0.00512716	0.983891
Gh_A08G2464	PCG	2.54873	2.54476	3.76606	2.31631	2.2719	1.59738	1.36343	1.3459	1.82416	2.19273	1.44246	2.13991	0.798976	0.437667	0.33168	0.682602	0.488943	1.32927	Gh_A08G2463	0.969238	1.44959	1.99812	11.3823	10.4493	8.90318	0.42398	0.317838	0.147908	1.46419	1.45376	1.2656	2.96882	4.35774	4.93594	1.96568	2.31304	2.95976	0.0374272	0.882784
Gh_A08G2485	PCG	8.68539	8.50263	9.10031	3.06152	1.85167	2.40042	12.8543	9.60318	12.3092	7.81183	9.2188	8.43544	93.6736	94.4541	125.261	1.93101	1.10641	1.90601	Gh_A08G2484	7.15259	8.39363	7.79689	4.19694	5.33856	5.96567	7.62582	6.92328	6.82468	7.99851	7.5305	6.78258	4.60561	3.32826	3.49335	5.12634	6.65258	5.07123	-0.633747	0.00474236
Gh_A08G2515	PCG	28.7383	26.9849	31.3092	37.7218	39.8363	38.8439	19.5298	20.3773	19.9696	18.6856	25.5707	23.616	4.36651	7.49761	2.62238	9.07493	10.2106	10.4221	Gh_A08G2514	9.23617	9.54743	9.41987	11.2071	11.0314	12.086	9.25518	9.02057	9.65986	9.67233	10.2372	9.85592	1.78461	2.40875	1.94342	6.98582	6.88504	5.95184	0.881187	1.37e-06
Gh_A08G2521	PCG	0.182342	0.388308	0.115665	0.437798	0.374141	0.249966	0.522869	0.333014	0.326071	0.091973	0.350583	0.216151	0.173863	0.414459	0.474465	0.32515	1.0462	0.355872	Gh_A08G2522	0	0	0	0	0	0	0	0	0	0	0	0	0	0	0	0	0	0	NA	NA
Gh_A08G2527	PCG	8.12433	8.74379	7.99008	3.92111	3.57685	3.97711	5.0376	4.45132	5.16809	4.21574	4.78325	4.42311	0.823891	0.229697	0.443915	2.99083	3.02272	2.14706	Gh_A08G2528	5.37631	4.65532	4.97601	4.12986	5.08212	5.54271	4.6863	4.53441	4.84979	3.74456	4.19784	4.05373	3.92045	3.85875	3.59958	9.29962	9.70229	9.24147	-0.0840497	0.740207
Gh_A08G2552	PCG	0.077021	0.062976	0.156924	0.157002	1.44645	0.849601	1.61381	0.583471	0.90337	0.325638	0.255869	0.209634	4.77344	0.010512	5.4931	4.05733	0.962812	0.512216	Gh_A08G2553	3.22482	3.85275	3.00785	3.7115	4.83602	4.6875	4.79371	3.28684	5.5065	3.35331	3.52192	4.13687	1.86794	3.62505	1.77844	1.99046	2.57711	1.94461	-0.517907	0.0276945
Gh_A08G2557	PCG	0.573196	0.46557	0.345022	0.519416	0.262472	0.522837	0.636724	1.0057	0.723446	0.821355	0.500441	0.47733	0.873014	0.713788	0.373641	0.071761	0.042261	0.076213	Gh_A08G2558	43.1513	49.6195	48.1994	38.7997	30.5305	28.1329	185.135	200.535	213.573	91.4048	93.786	92.7074	108.875	93.6028	133.174	12.8802	12.791	13.2667	0.713947	0.000875089
Gh_A09G0002	PCG	0.705576	0.373819	0.563544	0.244202	0.025765	0.163226	0.236958	0.086732	0.085085	0.129398	0.065843	0.110101	0.164947	0.358531	0.231178	0.226526	0	0.247313	Gh_A09G0003	38.7637	37.4318	35.8659	17.6094	34.6735	43.5385	73.272	73.4781	70.2744	65.0142	59.9206	56.2493	19.8217	22.7629	24.4003	29.4116	28.1571	30.623	-0.278164	0.26371
Gh_A09G0044	PCG	32.0653	31.3577	32.7377	13.8154	13.299	11.9693	7.7873	8.41147	6.9645	9.09374	9.4371	9.4979	4.79081	5.45756	4.09891	24.1254	22.8238	21.8167	Gh_A09G0043	0	0	0	0	0	0	0	0	0	0	0	0	0.106833	0.179544	0	0	0	0	-0.348436	0.156475
Gh_A09G0054	PCG	3.93447	3.66108	4.12401	3.24422	3.35101	3.9947	4.14953	4.03484	4.18217	4.26699	4.59926	4.56944	0.858733	0.79673	1.23003	2.26049	2.44657	2.54441	Gh_A09G0053	1.69757	1.93598	2.06284	2.96431	2.2999	2.7904	2.36196	2.74034	3.66738	2.65841	3.48122	2.38303	0.994037	1.9856	0.075419	2.57704	2.05509	2.1773	0.66165	0.00278348
Gh_A09G0066	PCG	0	0	0	0	0	0	0	0	0	0	0	0	0	0	0	0	0	0	Gh_A09G0065	9.72829	8.49012	9.35055	3.27897	4.75388	3.65322	3.45331	4.16928	3.34494	5.25998	4.63424	3.92202	1.21343	1.44594	1.03963	1.24804	0.953526	0.771242	NA	NA
Gh_A09G0072	PCG	3.74343	5.78857	5.48408	3.39235	4.71476	5.37548	6.62443	6.57243	7.0469	12.6295	11.5512	11.2535	3.45861	2.84808	3.41337	7.42083	6.74559	7.95763	Gh_A09G0071	1.42617	1.01642	1.20497	0.233334	0.327186	0.731878	0.424341	0.596439	0.424643	0.877855	0.761445	0.580178	0.084236	0.143356	0.019387	0.387525	0.54125	0.650431	0.289671	0.243634
Gh_A09G0077	PCG	0.186902	0.321946	0.166118	0.640168	0.405698	0.385871	0.949857	0.921586	1.50875	0.7174	0.969746	0.836285	0.197142	0.104154	0.123411	0.786086	0.368641	1.06107	Gh_A09G0078	0.290856	0.460717	0.263773	0.835426	0.947013	0.983164	0.267144	0.278544	0.109397	0.016094	0.03134	0.026246	0	0.008929	0.004983	0.044923	0.065658	0.041035	-0.166924	0.507955
Gh_A09G0112	PCG	0	0	0	0	0	0	0	0.032457	0	0	0.021341	0	0.044374	0	0	0	0	0	Gh_A09G0113	0.082755	0.025954	0.014436	0.046166	0.053789	0.00698	0.042854	0.061465	0.046524	0.130882	0.084726	0.033554	0.04701	0	0	0.014928	0.034891	0.035357	0.233848	0.350332
Gh_A09G0132	PCG	9.93736	10.7686	10.3383	7.7714	7.84365	7.37273	7.69768	9.6506	8.80958	6.54599	8.66116	7.79365	0.731814	1.76228	0.832713	4.96843	3.35474	3.90978	Gh_A09G0131	3.50128	4.124	1.96604	0.784323	1.09582	1.78143	2.31295	2.9136	2.60016	2.61881	2.6953	2.64855	0.488134	0.848816	0.665689	2.31819	2.4039	2.02984	0.684129	0.00174064
Gh_A09G0134	PCG	9.24465	9.41639	8.76545	7.11798	8.79014	8.39005	8.56526	7.74462	7.02019	9.06042	8.07	7.79779	5.88093	5.15966	5.3354	9.53547	10.0185	8.48626	Gh_A09G0133	13.4886	13.953	12.1532	10.5609	12.7639	15.6728	12.7723	14.1007	12.0535	18.0071	15.6931	17.0425	2.66211	3.22442	2.93406	8.22063	8.67937	8.58102	0.601389	0.00828925
Gh_A09G0140	PCG	8.63041	9.62662	11.0911	14.3021	10.4866	8.78661	19.2921	17.7027	18.364	14.8054	16.402	15.5376	14.3747	14.7602	17.2555	7.56047	5.83688	7.06373	Gh_A09G0139	0.013354	0	0	0.067834	0	0	0.02804	0.003972	0	0	0.035971	0.022202	0.110955	0.087707	0.087162	0	0	0	0.421572	0.0814278
Gh_A09G0144	PCG	0	0.064885	0	0.007688	0.201041	0.13961	0	0	0	0.069338	0	0.027869	0	0.099854	0.092098	0	0.083437	0.175906	Gh_A09G0145	2.61322	2.96422	2.8786	2.95514	3.27862	3.58806	2.18632	2.0379	1.46806	1.76923	1.92742	1.87492	4.14472	5.19066	3.8849	29.0343	29.3452	29.2593	0.266884	0.28436
Gh_A09G0152	PCG	2.01599	2.49224	1.6481	2.90823	4.01059	4.70165	2.27042	2.08174	2.54779	0.384975	0.423891	0.339743	0.213952	0.290983	0.254528	0.440775	0.564803	0.282737	Gh_A09G0153	57.409	56.813	64.7873	399.263	376.831	329.974	54.7603	60.2754	69.3081	85.6173	98.2986	95.575	10.919	15.2712	7.97344	15.9927	16.1491	14.9313	0.762987	0.000230547
Gh_A09G0166	PCG	0	0	0.014565	0.043997	0.010306	0.080785	0.062457	0.017062	0	0.005332	0.081202	0.233234	0	0.256009	0	0	0	0	Gh_A09G0165	0	0	0	0	0	0	0	0	0	0	0	0	0	0	0	0	0	0	NA	NA
Gh_A09G0173	PCG	0	0	0	0	0	0	0	0	0	0	0	0	0	0	0	0	0.01207	0	Gh_A09G0174	0	0	0	0.210959	0.12459	0.107702	0.095551	0.079314	0.037122	0	0.032956	0.023565	2.1432	1.66338	0.778144	4.9723	5.41677	5.87697	0.515821	0.0284386
Gh_A09G0181	PCG	0	0.015173	0.01021	0.022385	0.023866	0.010288	0.00262	0.010122	0.033588	0.005092	0.008369	0.020661	0.003413	0	0	0.043285	0.058801	0.031851	Gh_A09G0182	0.035909	0.035451	0.212006	0.154819	0.464508	0.325409	1.17582	0.810879	0.859577	0.254913	0.211923	0.296515	5.94429	3.26963	4.00991	3.54825	3.59981	3.65375	0.175838	0.485222
Gh_A09G0187	PCG	0.003695	0.005517	0	0.028247	0.048819	0.053498	0.023925	0.042978	0.02806	0.007453	0.0129	0.007286	0	0	0	0	0.010118	0.001436	Gh_A09G0186	0.057699	0.024037	0	0.440471	0.351027	0.510293	0.620012	0.446237	0.637183	0.077117	0.187948	0.127952	0.220489	0.208906	0.122734	0.508824	0.437272	0.585196	0.504148	0.0328932
Gh_A09G0196	PCG	0.013799	0.026355	0	0.244973	0.301051	0.455478	1.38732	1.36261	1.31246	0.216648	0.348264	0.213772	0.818732	0.617164	0.602562	1.27789	0.91802	1.01871	Gh_A09G0195	1.55113	1.64263	1.34095	4.44652	4.50883	4.67715	3.38113	2.22092	2.34766	0.788733	1.41277	1.48335	2.2426	2.61216	1.51664	7.12293	6.51222	7.96445	0.45136	0.0600837
Gh_A09G0199	PCG	0.333124	0.245684	0.337287	1.23262	1.02731	1.14727	3.04816	2.71853	2.39676	2.28776	2.23173	2.63307	1.50958	1.10869	1.17899	1.84503	1.83211	1.75829	Gh_A09G0198	19.9622	20.3586	20.2716	6.53314	7.86614	10.5833	12.3369	11.2911	13.1631	13.1988	14.4767	12.3068	0.82887	1.57339	2.10645	7.98376	7.68006	9.55291	-0.181	0.47229
Gh_A09G0228	PCG	0.637112	0.571492	0.719515	4.53292	3.81383	3.43886	3.43055	3.07952	3.23174	3.40284	2.54155	2.92817	46.1882	51.4195	48.1483	2.03249	1.56244	1.38826	Gh_A09G0231	0.680492	0.677878	0.893492	0.304194	0.364075	0.461732	0.473798	0.540278	0.319046	0	0.011566	0.066397	0.262348	0.009409	0.195077	0.008156	0.074475	0.097104	-0.276468	0.266754
Gh_A09G0229	PCG	1.5763	2.01911	1.68292	0.444609	0.740362	0.595471	0.648919	0.657003	0.852516	0.69952	0.286983	0.472217	0.072681	0	0	0.563706	0.65253	0.447986	Gh_A09G0231	0.680492	0.677878	0.893492	0.304194	0.364075	0.461732	0.473798	0.540278	0.319046	0	0.011566	0.066397	0.262348	0.009409	0.195077	0.008156	0.074475	0.097104	0.760878	0.000245686
Gh_A09G0230	PCG	0.052884	0.005582	0.091628	0.524606	0.513543	0.551906	0.778327	0.901043	0.510465	0.282499	0.247797	0.091363	0.129673	0.137901	0	0.368151	0.410031	0.179827	Gh_A09G0231	0.680492	0.677878	0.893492	0.304194	0.364075	0.461732	0.473798	0.540278	0.319046	0	0.011566	0.066397	0.262348	0.009409	0.195077	0.008156	0.074475	0.097104	0.0738898	0.77076
Gh_A09G0236	PCG	5.89137	6.37362	5.86369	2.86127	4.5023	5.42713	5.67009	5.46607	5.79151	7.4245	6.54051	6.15263	4.65934	3.75502	4.57163	5.44668	6.80172	6.85254	Gh_A09G0237	0.684104	0.817829	1.10668	1.22954	1.49503	1.77857	1.05812	1.08672	0.796809	0.415947	0.447283	0.378163	0.085957	0.278515	0.047074	0.427288	0.542293	0.610917	-0.157278	0.533108
Gh_A09G0263	PCG	0	0	0	0	0	0	0	0	0	0	0	0	3.96669	3.21914	2.25736	0.213511	0.109081	0.051579	Gh_A09G0264	7.48906	8.30547	7.17131	12.3561	15.1745	15.9263	10.0844	10.0308	8.56179	13.8594	13.6073	13.2662	3.27099	2.41149	2.51571	9.83438	10.353	10.5217	-0.760539	0.000248195
Gh_A09G0265	PCG	10.2918	9.87124	8.65848	7.69692	8.42529	9.47527	11.7154	12.5348	10.8024	13.8465	13.5487	12.7152	111.293	97.2561	113.338	6.89242	6.99038	7.36389	Gh_A09G0264	7.48906	8.30547	7.17131	12.3561	15.1745	15.9263	10.0844	10.0308	8.56179	13.8594	13.6073	13.2662	3.27099	2.41149	2.51571	9.83438	10.353	10.5217	-0.773768	0.000164851
Gh_A09G0269	PCG	18.4699	15.2594	20.4514	15.7691	15.2303	14.0296	13.6762	12.1412	12.489	17.5352	18.6528	16.0688	42.4117	50.263	38.9917	3.02464	4.27266	3.72508	Gh_A09G0270	10.085	10.1655	10.7778	4.74554	7.93119	7.86261	5.06447	7.27293	7.26865	13.7843	16.2404	15.895	6.32713	9.74432	4.94738	0.222494	0.363847	0.182643	0.289161	0.244503
Gh_A09G0271	PCG	91.3291	91.7128	106.214	164.363	129.446	100.442	95.0456	88.4208	94.9735	89.7567	100.715	104.608	282.21	256.637	261.692	242.225	266.818	251.517	Gh_A09G0270	10.085	10.1655	10.7778	4.74554	7.93119	7.86261	5.06447	7.27293	7.26865	13.7843	16.2404	15.895	6.32713	9.74432	4.94738	0.222494	0.363847	0.182643	-0.631464	0.00494273
Gh_A09G0281	PCG	0.049864	0.252601	0.092937	0.165379	0.229942	0.568025	0.165281	0.12739	0.031001	0.540195	0.48025	0.458241	2.34516	1.32006	2.80845	0.308653	0.607662	0.540018	Gh_A09G0280	5.25326	5.96671	4.61867	2.51039	4.03738	4.47714	3.51338	3.85769	4.2376	3.70378	4.22478	3.2373	2.17069	2.1722	1.61583	3.59135	3.25113	3.92652	-0.712337	0.000910096
Gh_A09G0282	PCG	0	0.377836	0	0	0.078255	0	0.708436	0.320797	0.33292	0	0.097028	0.032984	0	0	0	0	0	0	Gh_A09G0280	5.25326	5.96671	4.61867	2.51039	4.03738	4.47714	3.51338	3.85769	4.2376	3.70378	4.22478	3.2373	2.17069	2.1722	1.61583	3.59135	3.25113	3.92652	0.281197	0.258322
Gh_A09G0287	PCG	3.85545	4.49262	3.65125	2.34685	4.2607	6.00748	5.15032	4.93477	4.47181	5.84513	5.37242	5.42319	1.11842	1.3952	1.33338	2.23481	2.57914	2.88471	Gh_A09G0288	0.301169	0	0.0742	0.091894	0	0.735902	0	0.039091	0	0.187858	0.290959	0	0	0.234943	0	0	0.244098	0	0.315823	0.201705
Gh_A09G0289	PCG	8.07348	9.65717	9.00526	11.052	11.9724	11.8997	9.24192	8.35397	9.62665	8.06567	8.45081	8.63851	4.24129	6.15066	3.85828	13.0499	10.2599	11.4139	Gh_A09G0290	1.76592	1.5475	1.46373	2.23617	2.85591	2.13434	1.97341	1.8802	1.70129	0.905456	1.46169	0.892205	0.903187	1.02386	0.635536	1.1805	1.20992	1.56656	0.624618	0.00558526
Gh_A09G0311	PCG	9.82722	10.5717	10.9834	20.4641	18.921	17.7425	13.4865	16.1846	18.6336	21.2559	20.3442	22.6078	4.06344	4.64385	4.01829	9.18178	8.08272	7.41965	Gh_A09G0312	1.26818	2.58326	1.51677	0	0	0	0	0	0	0	0	0	0	0	0	0	0	0	-0.186583	0.458499
Gh_A09G0324	PCG	0	0	0	0	0	0	0	0	0	0	0	0	0	0	0	0	0	0	Gh_A09G0323	15.5426	15.1452	14.7009	16.2161	17.9066	16.3361	16.4719	17.7586	18.2186	16.6752	17.2381	18.6183	3.57105	3.13519	3.60068	10.8204	11.2813	10.9421	NA	NA
Gh_A09G0327	PCG	11.9678	12.785	11.7528	7.79948	8.89672	10.9747	11.9213	13.1492	13.4512	14.8027	14.732	14.7485	1.11776	1.75481	0.986447	8.98638	8.19269	8.85298	Gh_A09G0328	5.29557	5.55085	4.83038	3.3619	3.41968	4.21587	5.4843	4.60233	5.22094	4.74198	4.32278	4.92768	1.44348	1.59387	1.11006	1.76191	2.1156	1.83983	0.856189	5.8e-06
Gh_A09G0347	PCG	0.144222	0.176869	0.155001	0.092299	0.122752	0.095172	0.298115	0.18665	0.236671	0.028266	0.131992	0.241152	0	0	0.040889	0.060772	0.099485	0.098496	Gh_A09G0348	0.245131	0.279863	0.403901	0.170232	0.339426	0.226664	0.747933	0.765284	0.620975	0.3939	0.427702	0.316768	0	0	0	0.311105	0.463137	0.439019	0.736713	0.000488112
Gh_A09G0354	PCG	18.9542	16.6802	16.8975	20.2197	22.3075	24.5561	26.1771	22.1492	24.1184	21.2291	22.3346	22.4074	30.4424	34.1971	27.81	39.0777	35.9704	37.5053	Gh_A09G0353	29.3536	29.1572	34.289	17.4502	17.4384	18.1652	20.5573	19.486	22.119	24.425	23.5787	24.9805	4.85065	7.30866	4.18995	22.4996	23.6954	22.0442	-0.430408	0.0745924
Gh_A09G0359	PCG	3.61948	4.14588	3.61229	2.4414	1.943	1.93774	3.01296	2.40619	2.68601	1.86125	1.3253	2.53977	0.538496	0.968722	0.536596	3.015	3.59456	4.03327	Gh_A09G0360	0	0	0	0	0	0.078253	0	0	0	0.072822	0	0	0	0	0	0	0	0	-0.178585	0.478318
Gh_A09G0369	PCG	0.572553	0.359567	0.644567	0.930075	1.30982	1.50626	0.583422	0.662061	0.714481	1.56327	1.34825	1.46299	0.185457	0.183171	0.366365	0.396758	0.098823	0.145366	Gh_A09G0368	0	0	0	0	0	0	0	0	0.057356	0	0	0	0.457791	0	0.021298	0	0	0	-0.274427	0.270445
Gh_A09G0408	PCG	14.7426	17.6046	15.9504	14.5561	14.9165	15.5016	9.79372	8.60216	8.139	10.5248	12.2571	11.3055	4.44367	7.80695	7.41245	14.1358	12.3019	12.8156	Gh_A09G0410	3.3473	2.88712	3.39765	8.17659	7.68258	7.29119	11.3332	13.4494	15.459	1.93952	2.2537	2.83598	83.6996	49.0532	92.2576	10.8567	11.0415	10.727	-0.719353	0.000765621
Gh_A09G0411	PCG	2.3809	1.69887	2.33608	3.63107	2.44021	3.21172	1.86265	2.03724	1.48186	1.72175	1.77186	2.13892	1.18979	2.817	1.93587	0.399013	0.607538	0.931122	Gh_A09G0412	10.7262	10.2017	11.038	20.8498	20.1689	18.7556	6.71375	6.52651	6.95681	7.97813	8.09863	7.95835	2.91586	3.64778	2.60849	11.0642	11.8963	10.6175	0.414697	0.087055
Gh_A09G0417	PCG	0	0	0	0	0	0	0	0	0	0	0	0	0	0	0	0	0	0	Gh_A09G0418	0	0	0	0	0.017589	0.007958	0.018726	0	0.017806	0	0	0	0	0	0	0	0	0	NA	NA
Gh_A09G0438	PCG	0	0	0	0	0	0	0.019217	0	0	0	0	0	0.072065	0.348287	0.323654	0.067052	0.063492	0.094283	Gh_A09G0437	34.755	33.7568	33.5189	40.8084	39.6731	34.5589	13.6729	13.7848	14.625	16.8462	16.5849	15.614	3.45996	8.20427	4.76076	9.19776	9.67923	8.39007	-0.533147	0.0227065
Gh_A09G0448	PCG	0.547534	4.10761	0.582156	0.480812	0.405712	13.1743	8.53875	0.384529	2.07186	2.07496	1.58406	0.329803	0.015574	0.003385	0	0	0	0	Gh_A09G0449	1.1559	1.32768	1.59367	0.934066	1.02375	0.61676	1.0468	1.00314	0.764371	1.61373	1.39333	0.815397	2.17801	2.64439	3.22037	0.07316	0.10342	0.134045	-0.168721	0.503331
Gh_A09G0478	PCG	0	0	0	0.618421	0.692498	0.35963	0.136767	0.043787	0.266921	0.149979	0.348585	0.353882	0.670321	1.34633	0.507725	0.106645	0.167965	0.319486	Gh_A09G0480	3.02589	2.52402	2.67348	3.89518	4.347	4.93403	3.66037	2.88883	3.46502	3.92872	3.98841	3.85359	2.0693	2.09002	0.750244	1.85023	1.90281	1.65024	-0.05961	0.814243
Gh_A09G0479	PCG	54.5923	46.0494	49.6106	103.488	80.672	67.1573	62.8886	65.9832	66.1305	41.6224	47.6089	48.1641	26.7916	37.4404	23.3743	20.7397	23.9406	18.7914	Gh_A09G0480	3.02589	2.52402	2.67348	3.89518	4.347	4.93403	3.66037	2.88883	3.46502	3.92872	3.98841	3.85359	2.0693	2.09002	0.750244	1.85023	1.90281	1.65024	0.753412	0.000306207
Gh_A09G0547	PCG	0.429964	0.208382	0.264107	0.256758	0.729021	0.22194	0.085518	0.538122	0.58611	0.547915	0.446774	0.274473	0.222329	0	0.109701	0.185697	0.055141	0.337453	Gh_A09G0546	0	0	0	0	0.045259	0.044937	0.015098	0.023192	0.047739	0	0.006506	0	0	0	0	0.029325	0	0.059501	0.419864	0.0828005
Gh_A09G0567	PCG	2.30222	2.71885	2.48495	2.63115	5.83107	5.55263	4.32554	5.90254	4.59439	8.23117	8.44977	7.95714	3.87685	2.27989	6.18448	3.454	0.837335	2.28341	Gh_A09G0566	0.034585	0.034927	0.07196	0.154026	0.256718	0.288884	0.047685	0	0	0.050543	0	0	0.381715	0.302682	0.100616	0	0.029347	0.02617	-0.112698	0.656151
Gh_A09G0569	PCG	17.6053	17.6561	21.573	50.9519	41.2814	28.8205	20.8511	22.862	24.4821	21.5737	24.7444	23.0712	2.9523	6.29741	3.01381	15.7672	13.43	13.4294	Gh_A09G0570	1.5261	0.81988	1.55418	0.695606	1.35532	0.631855	0.55065	0.334813	0.627632	0.962577	0.386318	0.71542	0.071586	0.189323	0.299656	0.473521	0.29242	0.34892	0.453085	0.0589912
Gh_A09G0606	PCG	13.5339	12.789	13.5168	15.3978	17.6054	15.3273	11.6739	11.6711	12.4057	12.378	12.8766	11.5321	5.33861	5.86735	5.9149	9.65018	10.5468	9.92417	Gh_A09G0605	16.5232	15.704	15.07	14.1134	15.621	15.8036	13.1252	12.5641	13.1207	12.0273	12.7986	12.8405	4.57798	5.53733	4.64243	9.66929	10.827	10.9362	0.933592	1.54e-08
Gh_A09G0607	PCG	11.2516	11.2	11.3537	9.27877	11.2714	11.8672	30.1744	29.3444	28.8357	33.3201	32.3812	32.2791	7.70611	6.00314	6.09314	20.1866	19.6456	19.5853	Gh_A09G0608	0.399135	0.232984	0.250251	0.175755	0.473976	0.624524	0.101465	0.316719	0.287526	0.02787	0.04863	0.054156	0.012004	0	0.011857	0.027627	0.054526	0.011263	-0.190815	0.448182
Gh_A09G0613	PCG	6.75212	7.15325	7.53212	3.87462	4.85756	5.92308	3.10883	3.53526	3.00167	5.42203	4.64946	5.34025	1.87031	1.98515	1.1457	1.42336	1.2103	1.76298	Gh_A09G0612	0.688843	0.397189	1.54067	0.968365	1.28304	0.482557	0.086404	0.071228	0.540711	0.804313	0.408977	0.377711	0	0.164794	0.042034	0.159858	0.315095	0.307144	0.641379	0.00411997
Gh_A09G0622	PCG	0	0	0	0	0.145267	0	0	0	0	0	0.017601	0	0	0	0	0.139099	0	0	Gh_A09G0621	0.685276	0.283819	0.496197	0.295033	0.276412	0.177355	0.666368	0.597241	0.002255	0.374696	0.235253	0.432755	0	0	0	0.075316	0.183294	0.229224	-0.165979	0.510393
Gh_A09G0623	PCG	1.29354	1.1029	1.32862	1.63852	2.27764	2.02893	1.5681	1.44278	1.9211	0.112397	0.176593	0.116364	0.267872	0.106382	0.111616	0.107767	0.162594	0.151255	Gh_A09G0624	3.34516	4.81055	3.58206	1.64907	3.77337	3.85578	5.02975	4.6264	5.07765	4.35596	3.97449	3.64181	1.6396	1.98647	1.67118	4.04137	4.22665	3.25072	0.308309	0.213229
Gh_A09G0644	PCG	8.00845	6.70575	6.08308	5.6424	7.00949	7.82403	29.8906	29.7901	29.5218	16.8377	19.6829	20.3115	10.2869	11.0444	8.75062	32.3601	33.0952	35.2322	Gh_A09G0643	1.76631	1.10192	1.64912	3.80659	5.19824	4.52534	7.04609	6.62201	6.44763	9.95429	10.2759	9.46328	7.36575	9.49002	6.31554	13.0127	11.2497	11.8361	0.713871	0.000876719
Gh_A09G0645	PCG	1.54145	1.38471	1.37862	0.900153	0.736101	0.648552	1.11393	1.34346	0.804814	0.397847	0.506615	0.40911	1.02811	1.56896	1.0776	1.81661	1.92845	1.03024	Gh_A09G0643	1.76631	1.10192	1.64912	3.80659	5.19824	4.52534	7.04609	6.62201	6.44763	9.95429	10.2759	9.46328	7.36575	9.49002	6.31554	13.0127	11.2497	11.8361	-0.00203395	0.993609
Gh_A09G0663	PCG	0	0	0	0	0	0	0	0	0	0	0	0	0	0	0	0	0	0	Gh_A09G0662	0	0	0	0	0	0	0	0	0	0	0	0	0	0	0	0.049999	0	0.273363	NA	NA
Gh_A09G0666	PCG	6.33973	5.8471	7.94453	14.4928	10.7948	10.1495	8.39651	8.36103	11.1568	20.3571	27.0322	24.2707	20.037	22.4913	12.5192	62.9011	53.0175	60.425	Gh_A09G0667	3.82985	3.64763	3.66461	2.73097	2.64502	2.31498	4.62972	4.62908	5.15464	5.57922	4.91522	4.48373	0.7146	1.00251	0.859541	3.00481	3.28349	3.56449	-0.043025	0.865394
Gh_A09G0675	PCG	0.196614	0.243771	0.555361	0.683175	0.805263	0.505864	0.170819	0.630475	0.124754	0.979614	0.783223	0.754232	0	0	0	0.065191	0.043549	0.090265	Gh_A09G0676	0.043656	0.027509	0.01489	0.167484	0.057013	0.208502	0.030248	0.029166	0	0.066315	0.048952	0.16697	0.099854	0.078843	0.126862	0.052517	0	0.013349	0.261903	0.293785
Gh_A09G0677	PCG	5.76499	6.3477	5.71737	4.52228	7.0767	7.65167	6.22446	6.31139	5.96399	7.48657	6.69561	5.86181	3.41783	4.77129	6.0238	5.1548	5.91029	5.47875	Gh_A09G0676	0.043656	0.027509	0.01489	0.167484	0.057013	0.208502	0.030248	0.029166	0	0.066315	0.048952	0.16697	0.099854	0.078843	0.126862	0.052517	0	0.013349	-0.0123572	0.961186
Gh_A09G0687	PCG	0.060328	0.073438	0.083912	0.033693	0	0	0.023754	0.052333	0	0.160596	0.021292	0.009468	1.62853	1.8397	0.673976	0.023286	0.075003	0.029332	Gh_A09G0688	19.1847	18.7743	17.5929	21.9541	21.0757	18.3995	25.9831	22.3877	24.1261	22.0402	20.8539	21.5529	14.1905	14.9694	14.2226	18.2433	20.4322	20.1319	-0.696564	0.00131935
Gh_A09G0711	PCG	0	0	0	0	0	0	0.009117	0	0	0	0	0	0	0	0	0	0	0	Gh_A09G0712	23.3325	22.96	23.8016	19.1559	23.8504	20.4955	28.5876	28.1523	29.1354	28.1756	31.4101	32.3657	6.36787	6.79936	7.20374	21.4724	19.8497	20.4315	0.209815	0.403365
Gh_A09G0718	PCG	1.29846	1.12271	1.78642	0.387283	0.713493	0.768096	0.800002	0.866739	0.636154	0.434549	0.422276	0.357818	0.453472	0.177286	0.154377	0.17522	0.069555	0.265419	Gh_A09G0717	16.0113	15.4932	18.6362	6.94317	7.14828	8.83479	35.5678	36.8608	35.8782	13.1177	14.1518	14.5374	30.6259	21.9727	35.8406	4.75838	4.36534	4.22164	0.165727	0.511046
Gh_A09G0732	PCG	2.45444	2.44036	2.12122	1.89033	3.3952	1.61179	1.94485	2.11387	1.97671	1.60382	1.79409	2.55591	0.453981	0.927109	0.329853	2.59723	1.47236	1.02854	Gh_A09G0731	3.90595	3.20824	3.47136	3.10084	5.02	6.00683	3.32927	3.68991	3.2689	12.5546	11.8347	11.8168	1.42613	1.69518	0.805903	1.30866	1.2241	0.962945	0.305286	0.217984
Gh_A09G0738	PCG	12.518	12.1729	13.811	13.1974	15.6782	13.3172	17.3327	18.4469	17.6393	13.6914	13.6503	11.6705	3.85456	3.23383	1.83144	12.0922	11.9081	11.8425	Gh_A09G0737	1.79097	2.33091	2.16349	7.56378	6.42612	5.74182	0.912865	1.03048	1.18325	3.29576	2.68282	3.46431	0.784804	1.52677	0.153638	6.60714	7.04206	5.68264	0.222651	0.374521
Gh_A09G0756	PCG	24.9309	21.217	29.8842	47.7475	40.0001	31.8977	22.2235	21.0654	22.388	22.2254	24.0795	24.1216	15.6624	16.8668	14.213	22.8738	20.0355	20.3102	Gh_A09G0757	0	0	0	0.032071	0	0	0	0	0.038915	0.023662	0	0	0	0	0	0	0	0	0.344765	0.161183
Gh_A09G0769	PCG	0.051301	0.060145	0.032392	0	0.009857	0	0	0	0.031404	0	0	0	0	0	0	0	0	0	Gh_A09G0770	0.082182	0.144061	0.133426	0.046556	0.065759	0.085764	0.09462	0.028269	0.028949	0.023252	0.037144	0	0.063119	0.039724	0.077532	0.10622	0.14813	0.088501	0.38299	0.116707
Gh_A09G0779	PCG	11.8412	12.5476	11.0373	6.28358	9.666	11.3803	12.5721	11.8034	11.3665	13.5795	13.9914	13.5765	2.53896	2.00853	1.97177	8.75353	9.52871	9.89448	Gh_A09G0778	0.510584	0.646536	0.411254	1.10224	0.888596	0.98828	0.403478	0.604056	0.613958	0.921114	0.503605	0.495298	0.498852	0.287598	0.283969	0.486904	0.213543	0.351432	0.245402	0.326333
Gh_A09G0780	PCG	0.147986	0.138448	0	0.042425	0.413356	0.303182	0	0.117234	0.20734	0.193525	0.097241	0.041565	0.068855	0	0	0.063895	0.189754	0.183626	Gh_A09G0778	0.510584	0.646536	0.411254	1.10224	0.888596	0.98828	0.403478	0.604056	0.613958	0.921114	0.503605	0.495298	0.498852	0.287598	0.283969	0.486904	0.213543	0.351432	0.492781	0.0377309
Gh_A09G0781	PCG	1.24227	1.15007	1.006	0.341132	0.378962	0.318408	0.510327	0.340011	0.649669	0.316186	0.529247	0.548331	0.09408	0.114717	0.196174	0.306935	0.188965	0.067295	Gh_A09G0778	0.510584	0.646536	0.411254	1.10224	0.888596	0.98828	0.403478	0.604056	0.613958	0.921114	0.503605	0.495298	0.498852	0.287598	0.283969	0.486904	0.213543	0.351432	0.065637	0.79582
Gh_A09G0782	PCG	0	0	0.082536	0.441337	0.332438	0.195264	0.774246	0	0.68876	0	0.266576	0.033192	0.321721	0.291566	0.54833	0	0.295086	0.609306	Gh_A09G0778	0.510584	0.646536	0.411254	1.10224	0.888596	0.98828	0.403478	0.604056	0.613958	0.921114	0.503605	0.495298	0.498852	0.287598	0.283969	0.486904	0.213543	0.351432	-0.176613	0.483268
Gh_A09G0786	PCG	7.2672	4.9371	6.23672	5.89866	4.10713	3.81736	5.01043	4.29041	4.34523	4.44073	5.9959	5.52886	0.972846	1.39457	1.73905	2.76965	2.43959	2.876	Gh_A09G0787	0	0	0	0	0.039767	0	0	0	0	0	0	0	0	0	0	0	0	0	-0.00108203	0.9966
Gh_A09G0791	PCG	1.7131	2.86764	2.59364	2.07323	1.94592	2.05004	2.58823	1.9112	2.06096	2.40297	2.34342	2.56921	0.791969	0.65455	0.638503	1.40141	2.2261	1.62789	Gh_A09G0790	0	0	0	0	0	0	0	0	0	0	0	0	0	0	0	0	0	0	NA	NA
Gh_A09G0792	PCG	27.1681	30.0984	27.4947	25.5357	29.2308	35.6906	23.3698	23.3602	21.4642	23.9593	21.9113	24.2053	20.0878	22.5697	24.143	31.58	34.1587	33.6446	Gh_A09G0793	10.0035	10.336	10.1539	4.95122	4.59486	4.90695	9.49043	10.0789	9.4349	5.53011	5.14668	5.41095	2.31852	2.59155	2.15191	3.04528	4.45821	4.8517	-0.059181	0.815558
Gh_A09G0805	PCG	0	0	0.009822	0.25469	0.397825	0.429931	1.26258	1.28053	1.04935	0.292646	0.280602	0.45767	4.90752	3.96618	4.06802	3.66588	1.34822	2.02147	Gh_A09G0804	1.00238	3.36536	0.828252	2.36067	2.07541	2.57266	3.28012	2.52855	2.07404	3.74862	2.54713	2.29619	0.798951	0.334154	0.734901	1.39903	1.89119	1.90886	-0.608053	0.00742401
Gh_A09G0806	PCG	0	0	0.014045	0	0	0	0	0	0	0	0	0	0	0	0	0	0	0	Gh_A09G0807	0	0	0	0	0	0.04142	0	0	0.122451	0	0	0	0	0	0	0	0	0	-0.0759386	0.764572
Gh_A09G0812	PCG	5.88161	5.86383	5.34286	8.21738	9.31327	8.21423	6.24101	5.72438	4.88016	4.21371	5.80209	4.80893	5.31736	5.25781	4.07523	6.6292	7.20444	9.0437	Gh_A09G0814	43.038	41.3517	45.4071	45.8657	38.7898	33.7514	48.8234	43.3966	48.1792	33.8933	37.4571	38.7391	23.5624	29.4442	24.6205	37.892	33.2714	33.6547	0.123528	0.62531
Gh_A09G0813	PCG	0.175804	0	0.233834	0.064909	0.298264	0.120829	0.008939	0.156346	0.160641	0.119889	0.026027	0.143845	0.163256	0	0	0.125377	0.150317	0	Gh_A09G0814	43.038	41.3517	45.4071	45.8657	38.7898	33.7514	48.8234	43.3966	48.1792	33.8933	37.4571	38.7391	23.5624	29.4442	24.6205	37.892	33.2714	33.6547	0.201122	0.423561
Gh_A09G0818	PCG	0	0	0.040067	0	0	0	0	0	0	0	0	0	0	0	0	0	0	0	Gh_A09G0817	3.02647	3.44156	3.35948	1.85876	1.33142	1.08074	8.72385	8.13381	7.86957	0.217683	0.212735	0.111562	20.0724	18.4959	16.3635	1.19896	0.450377	0.644632	-0.075939	0.76457
Gh_A09G0837	PCG	1.74621	0.829587	1.46628	0.806724	0.302821	0.758792	1.86542	3.03039	2.20597	1.59753	0.720654	1.28744	0.082453	0	0.130714	0.663978	0.591503	0.700555	Gh_A09G0836	12.169	13.7774	13.3033	78.9997	83.0451	62.7123	20.5196	15.3198	17.6325	2.26876	2.72324	2.35259	1.53688	1.76423	0.812787	2.14482	2.31523	2.81118	-0.0675634	0.789952
Gh_A09G0838	PCG	5.20178	5.25903	4.77298	4.38655	6.02433	6.15233	5.01146	4.88181	4.4817	5.14543	5.22039	4.81354	3.85291	4.10203	2.99333	3.88714	3.98399	3.69969	Gh_A09G0841	2.99615	3.46055	3.0734	6.1644	6.19461	5.58568	2.10045	2.58347	2.58598	4.71955	5.82027	6.46112	2.40259	2.60473	2.29776	5.19372	4.99326	5.19564	0.3178	0.198742
Gh_A09G0839	PCG	3.1619	3.0048	3.36742	22.1437	29.442	30.2991	24.699	26.2522	24.8508	12.6277	13.6038	12.8384	3.32051	2.11797	2.04872	34.6041	30.9566	31.2641	Gh_A09G0841	2.99615	3.46055	3.0734	6.1644	6.19461	5.58568	2.10045	2.58347	2.58598	4.71955	5.82027	6.46112	2.40259	2.60473	2.29776	5.19372	4.99326	5.19564	0.471402	0.0482872
Gh_A09G0840	PCG	0.47876	0.273685	0.189546	0.851722	1.20538	0.820052	18.6918	15.2817	16.0396	47.717	48.7149	49.1754	2.31046	0.560711	0.659357	0.533508	0.37448	0.510967	Gh_A09G0841	2.99615	3.46055	3.0734	6.1644	6.19461	5.58568	2.10045	2.58347	2.58598	4.71955	5.82027	6.46112	2.40259	2.60473	2.29776	5.19372	4.99326	5.19564	0.281798	0.257262
Gh_A09G0858	PCG	8.00312	7.50722	7.81598	7.44093	6.83052	6.50645	6.50167	7.71673	7.18487	7.58014	8.31763	7.77308	2.34051	2.74263	2.13187	6.33505	6.13778	6.0523	Gh_A09G0859	7.27275	7.36681	6.86104	6.69936	8.53453	9.37168	7.24152	7.86548	8.62588	8.5813	8.49897	9.04767	2.17583	2.95857	2.29664	7.73643	6.43703	7.56546	0.89206	6.57e-07
Gh_A09G0866	PCG	0	0	0	0	0	0	0	0	0	0	0	0	0	0.136879	0	0	0	0	Gh_A09G0867	2.89159	2.70087	2.78945	1.43769	1.65763	1.97613	2.63754	2.39848	2.66768	2.55728	2.40153	2.38194	0.300227	0.636753	0.104236	1.1969	1.31784	0.93803	-0.328372	0.183388
Gh_A09G0875	PCG	2.38558	2.06074	1.64319	2.73728	5.08909	6.41193	3.72896	3.3435	3.30285	4.40343	4.67995	2.43236	3.45011	4.03963	3.61775	9.10193	8.97288	8.06551	Gh_A09G0874	5.19553	4.74985	4.44487	11.1472	13.0575	12.6213	8.38137	7.35225	8.09682	9.50354	10.0683	10.2628	7.87187	7.98334	6.61731	16.102	15.0504	14.3791	0.884293	1.12e-06
Gh_A09G0878	PCG	18.0471	19.1583	20.1144	25.5749	20.3586	17.8198	12.4896	11.8976	13.1418	17.9915	17.9618	18.1105	4.32611	4.97948	4.50124	10.0257	10.0859	12.2832	Gh_A09G0877	18.6611	18.4499	18.6932	10.4483	11.9038	14.3502	11.4475	11.8649	11.0795	14.2017	11.746	13.2411	2.29842	2.11563	1.71986	9.44044	11.9783	12.0808	0.762735	0.000232309
Gh_A09G0879	PCG	72.5256	75.2753	76.1151	77.17	69.0271	69.2432	80.7053	97.9566	98.2923	77.3009	92.678	93.6509	87.4047	72.9081	62.3512	44.6301	43.2307	44.3294	Gh_A09G0877	18.6611	18.4499	18.6932	10.4483	11.9038	14.3502	11.4475	11.8649	11.0795	14.2017	11.746	13.2411	2.29842	2.11563	1.71986	9.44044	11.9783	12.0808	0.0468899	0.853421
Gh_A09G0885	PCG	1.17272	1.12392	1.78744	3.63537	2.54939	2.52722	0.711962	0.7145	0.456842	0.571174	0.260737	0.250169	0.601934	0.962511	0.711042	0.562185	0.800346	1.04661	Gh_A09G0886	2.06661	2.01792	1.68447	2.50393	2.67226	2.23024	1.7994	1.20596	0.964349	1.07625	0.937087	1.4605	0.575086	0.458683	0.095855	0.998383	0.88873	0.851647	0.725942	0.00064788
Gh_A09G0888	PCG	0.506999	0.589587	1.08402	1.06609	1.26131	0.640559	0.994255	1.34191	1.31667	1.13056	1.71658	1.18601	4.25395	5.29971	4.23557	1.38011	1.36651	1.71658	Gh_A09G0889	3.06293	2.00263	2.94857	5.00014	4.37316	3.81038	3.85637	3.12329	3.61586	0.917205	1.60968	1.77487	1.44728	0.863722	1.67083	3.28551	3.233	2.46898	-0.566165	0.0143104
Gh_A09G0890	PCG	9.73605	10.5029	9.87793	8.12862	8.91609	9.06825	8.04082	7.08414	8.39963	8.23644	6.71658	7.09353	5.15206	5.67705	5.92089	8.17948	8.57899	8.67608	Gh_A09G0891	0.100842	0	0.001843	0.18023	0.036535	0	0.070531	0.087366	0.067053	0	0	0	2.44172	3.41632	1.92588	0	0	0	-0.734124	0.000523108
Gh_A09G0905	PCG	33.4044	34.2346	38.0913	76.5865	60.4514	46.959	32.5507	33.1013	34.4227	30.7994	35.4389	32.8302	15.0815	14.9325	9.4073	28.4122	26.9947	29.7744	Gh_A09G0904	2.53482	2.09597	2.22324	3.22757	3.20074	2.58298	2.98509	2.58947	3.93288	3.06683	3.06762	3.64279	1.98263	2.36792	1.64946	1.54437	1.18673	1.33372	0.47689	0.045386
Gh_A09G0922	PCG	0.681526	0.970787	0.980467	2.30489	0.624562	0.808805	0.769522	0.559027	0.916906	0.260545	1.13068	0.724711	1.46537	1.34414	1.21235	0.819457	1.28214	0.303149	Gh_A09G0921	6.81759	7.94387	9.24823	9.44556	8.69687	6.94946	6.24664	6.36143	6.80999	5.12102	5.09762	6.35788	0.885972	0.711495	0.64399	7.19285	5.65255	6.08324	-0.12609	0.618099
Gh_A09G0932	PCG	3.08898	3.52064	2.89621	2.18993	2.73312	3.34507	3.75379	3.82316	3.66172	4.09302	3.79743	3.91894	0.439781	0.801418	0.771687	1.90969	1.77301	1.59799	Gh_A09G0934	2.9972	3.56593	3.52311	1.303	1.73632	1.39874	0.680399	1.07114	0.848123	1.26424	1.55877	1.28427	0.313329	0.092147	0.183234	0.215776	0.273658	0.337275	0.506977	0.0317675
Gh_A09G0933	PCG	0	0	0	0	0	0	0	0	0	0	0	0	0	0	0	0	0	0	Gh_A09G0934	2.9972	3.56593	3.52311	1.303	1.73632	1.39874	0.680399	1.07114	0.848123	1.26424	1.55877	1.28427	0.313329	0.092147	0.183234	0.215776	0.273658	0.337275	NA	NA
Gh_A09G0939	PCG	19.3694	19.5807	17.6722	5.35658	10.4395	11.6858	21.8373	22.1823	20.7933	18.1603	17.1323	17.0612	5.43179	4.56901	4.22994	16.5977	16.3785	17.1242	Gh_A09G0938	0	0	0	0	0.026224	0.024107	0	0	0	0	0	0	0	0	0	0	0	0	-0.219124	0.382331
Gh_A09G0940	PCG	18.7333	20.9897	17.4814	9.34819	11.2472	13.8569	33.3212	30.7025	32.0965	19.8832	18.8449	17.6992	22.093	19.2462	20.1844	40.0558	42.6585	41.723	Gh_A09G0942	8.16713	9.39899	9.13053	7.02132	5.79601	5.30069	4.68565	5.07414	4.82044	5.43787	5.79002	5.55345	0.287349	0.43748	0.261662	1.90643	1.79453	2.29594	-0.438691	0.0685778
Gh_A09G0941	PCG	11.2217	10.0597	11.9893	16.6929	15.9296	12.1099	13.1437	11.7148	11.5579	8.99077	12.4946	11.2308	8.48114	9.04057	8.02215	14.2686	13.0088	12.3317	Gh_A09G0942	8.16713	9.39899	9.13053	7.02132	5.79601	5.30069	4.68565	5.07414	4.82044	5.43787	5.79002	5.55345	0.287349	0.43748	0.261662	1.90643	1.79453	2.29594	0.310836	0.209306
Gh_A09G0943	PCG	0.007721	0.116568	0	0.64314	0.435718	0.405159	0.764411	0.937921	1.48837	0.235641	0.315158	0.312356	1.22908	0.647563	1.32787	0.153411	0.247449	0.401113	Gh_A09G0944	0.022418	0.042449	0	0.725194	0.699615	0.734556	0.424485	0.459744	0.387829	0.304026	0.457199	0.596712	4.41593	4.95909	6.11671	0.460687	0.590142	0.25702	0.578934	0.0118208
Gh_A09G0971	PCG	0.032018	0.133358	0.049599	0.085522	0.015264	0.015953	0.097558	0.046982	0.032254	0.083721	0.039423	0.019107	0.040836	0.055638	0	0.262961	0.265958	0.156898	Gh_A09G0970	0.206865	0.096408	0.104782	0.115039	0.216038	0.235039	0.228645	0.181344	0.047951	0.236435	0.192027	0.11231	0.028278	0.043706	0.045337	0.354418	0.346603	0.440893	0.659984	0.00287771
Gh_A09G0972	PCG	179.761	177.699	195.356	243.164	204.757	174.097	223.614	211.566	218.592	158.143	171.655	168.386	2202.5	2128.73	2540.09	298.98	299.283	295.007	Gh_A09G0973	0	0	0	0	0.060144	0.030273	0	0	0	0	0	0	0	0	0	0	0	0.019635	-0.178104	0.479523
Gh_A09G0985	PCG	5.82746	7.4541	5.76854	8.79441	11.31	11.9402	7.91502	8.97087	8.86836	4.16332	3.68218	4.18675	1.01011	1.77261	1.03714	1.82738	2.17102	1.62923	Gh_A09G0984	6.15371	7.48713	6.9754	7.09659	7.94095	7.78643	5.34278	6.04243	5.973	8.46832	7.55035	7.42302	0.975823	2.16892	1.49724	5.62751	4.7173	5.97961	0.608993	0.00730804
[truncated: 6,349 more rows]
