# Supplementary material for: Functional examination of lncRNAs in allotetraploid Gossypium hirsutum
Source: BMC Genomics. 2021 Jun 13;22:443. doi: 10.1186/s12864-021-07771-3 (PMC8201905; doi:10.1186/s12864-021-07771-3)
Supplement: Supplementary file 7 — Additional file 7: Table S5. Expression of adjacent C-lncRNA-PCG and NC-lncRNA-PCG pairs. [file 12864_2021_7771_MOESM7_ESM.xlsx]

## Sheet: Sheet
Table S5: Expression of adjacent C-lncRNA-PCG and NC-lncRNA-PCG pairs.
GeneID	Type	TM1_42_1	TM1_42_2	TM1_42_3	TM1_CK1_1	TM1_CK1_2	TM1_CK1_3	TM1_Drought_1	TM1_Drought_2	TM1_Drought_3	TM1_NaCl_1	TM1_NaCl_2	TM1_NaCl_3	TM1_4C_1	TM1_4C_2	TM1_4C_3	TM1_CK2_1	TM1_CK2_2	TM1_CK2_3	GeneID.1	TM1_42_1	TM1_42_2	TM1_42_3	TM1_CK1_1	TM1_CK1_2	TM1_CK1_3	TM1_Drought_1	TM1_Drought_2	TM1_Drought_3	TM1_NaCl_1	TM1_NaCl_2	TM1_NaCl_3	TM1_4C_1	TM1_4C_2	TM1_4C_3	TM1_CK2_1	TM1_CK2_2	TM1_CK2_3	correlation	P-vaule
XLOC_693693	NC_lncRNA	26.1856	24.662	29.5109	12.6167	8.97324	8.86518	8.33734	9.75589	6.37275	8.43327	10.768	9.63969	0.647967	1.03405	0.456375	4.42635	3.28473	4.37009	Gh_D11G2672	4.48178	4.45927	4.44684	1.75655	3.05458	4.34187	4.45621	4.32521	4.82615	6.829	6.58724	5.69774	1.16268	1.2959	1.25025	2.91829	2.87515	3.5301	0.415156	0.0866708
XLOC_000038	NC_lncRNA	0	0	0	0.080762	0	0	0.05278	0.152084	0	0.204839	0	0.125373	0	0	0.295324	0	0	0	Gh_A01G0026	0.060853	0.021601	0.086404	0.019589	0.013173	0.023794	0.106842	0.088959	0.126093	0.022453	0.030734	0	0	0	0	0	0	0	-0.081264	0.748549
XLOC_000471	NC_lncRNA	0.793148	0.981064	0.963188	0.357843	0.503678	0.757286	0.58714	0.618086	0.461738	0.731147	0.619882	0.520866	0.356795	0.412432	0.371609	0.64199	0.482802	0.577992	Gh_A01G0143	0.56993	0.651737	0.706118	0.362437	0.334357	0.604152	0.458817	0.531875	0.371103	0.733043	0.432948	0.355254	0.396005	0.478099	0.317426	0.74607	0.369305	0.570219	0.787264	0.000105536
XLOC_000708	NC_lncRNA	0.579685	0.591681	0.461953	0.528463	0.776087	0.801721	0.279428	0.327106	0.296166	0.257724	0.122255	0.260848	0.066927	0.052917	0.249504	0.036479	0.131945	0.060749	Gh_A01G0189	7.70026	7.8306	7.5213	13.6009	16.8901	20.9877	9.27977	8.05258	8.41513	1.78591	2.34262	2.42723	0.124641	0.222521	0.086201	0.468234	0.333377	0.320308	0.899148	3.91e-07
XLOC_000852	C_lncRNA	3.93151	3.0623	4.8592	4.63585	2.97504	2.61013	3.35947	3.284	2.51118	4.46274	3.71882	4.6455	0	0	0	0.708814	0.645535	0.570859	Gh_A01G0236	0.165168	0.664446	0.73445	0.516537	0.527801	0.28215	0.355659	0.374481	0.549433	0.052031	0.076117	0.087835	0.035407	0.033749	0	0.357915	0.152364	0.033221	0.454149	0.0583245
XLOC_001128	NC_lncRNA	7.94376	9.15432	11.1607	11.0838	13.1167	9.85156	8.00212	10.914	12.0923	10.4801	11.0716	10.3408	6.98529	7.33381	8.29692	4.42452	3.21216	3.62624	Gh_A01G0280	23.5249	26.0049	21.4282	3.06242	2.76111	3.95975	69.0548	75.4154	66.2925	8.02811	7.67337	7.65325	8.40833	7.58441	9.82479	8.4801	7.98408	7.33132	0.224331	0.370835
XLOC_001376	NC_lncRNA	5.92553	5.39276	5.12668	4.06181	3.89699	3.5192	2.83654	2.35701	3.34707	2.99225	3.4731	2.74774	0.358232	0.373998	1.04771	2.35783	2.39426	1.88219	Gh_A01G0326	0.509516	0.454199	0.580291	1.07441	1.11636	1.43304	3.73547	3.8338	3.79144	2.15008	1.82099	1.69942	0.255515	0.206479	0.286178	1.60939	1.28981	1.80417	-0.012357	0.961187
XLOC_001381	NC_lncRNA	3.5319	3.42519	4.29521	19.1468	11.5747	12.7609	19.6686	27.0757	21.2897	15.9744	14.1599	14.8201	1.11496	1.0941	0.209567	4.35711	3.69381	3.22629	Gh_A01G0327	2.53706	2.5278	2.49087	0.733044	0.863606	1.1972	1.52612	1.42871	1.49579	0.371384	0.990005	0.712323	5.42937	5.5654	3.81654	3.99235	2.20164	2.49503	-0.733885	0.00052644
XLOC_001480	NC_lncRNA	5.57597	6.53444	5.4826	4.27411	3.7175	2.83363	2.15392	2.74489	2.55553	3.41061	3.06678	2.94577	0.137706	0.10832	0	1.63074	2.04688	1.97351	Gh_A01G0346	0.048293	0	0	0	0	0	0	0	0	0	0	0	0	0	0	0	0	0	0.37051	0.130138
XLOC_001517	NC_lncRNA	19.7648	16.6616	19.9264	13.6841	12.1139	10.3747	10.3674	11.1191	10.9531	11.1763	10.2596	10.8343	1.59252	1.45436	0.538832	14.5206	12.5002	15.8147	Gh_A01G0355	0.002689	0	0	0.016232	0.006964	0.011197	0.009348	0.0575	0.024664	0.014676	0.02985	0.030313	0.062864	0.020613	0.016691	0.206768	0.089625	0.178551	0.0994227	0.694684
XLOC_001734	NC_lncRNA	7.43558	7.71187	9.02271	4.06526	4.25856	3.12989	2.30111	2.87811	3.41042	4.81774	3.74837	2.88151	0.665183	0.540003	1.36816	2.12032	1.47419	2.65348	Gh_A01G0390	10.085	11.0295	9.11178	14.2135	18.915	22.8888	7.35901	7.56524	6.97407	14.1216	14.1054	14.2315	62.508	96.304	73.6627	38.8983	39.1873	41.1794	-0.644309	0.00389958
XLOC_001750	NC_lncRNA	1.78785	0.817355	1.384	0.98322	1.48439	1.32924	1.89103	1.28969	1.7311	1.24827	1.1306	1.76713	0.712764	0.566301	0.743035	1.3833	0.447822	1.11761	Gh_A01G0391	10.9484	12.2645	12.3003	22.2537	22.3306	19.4072	15.1743	13.8313	14.5312	16.9691	17.7086	15.9927	29.7608	25.4345	28.3324	17.6768	20.6326	18.2306	-0.628649	0.00519925
XLOC_001888	C_lncRNA	0	0	0	0.162548	0	0	0	0	0	0	0	0	0	0	0	0	0	0	Gh_A01G0416	0.651489	0.646739	0.613089	0.864244	1.27592	0.746349	0.759942	0.395461	0.632777	1.39788	1.18903	1.38958	0.607756	0.498528	0.341833	0.417665	0.74966	0.741833	0.0689599	0.785706
XLOC_002181	NC_lncRNA	0.814977	1.11289	0.831623	1.75005	0.954775	0.829335	0.608316	0.410027	0.846533	0.438602	0.417553	0.425563	0.881808	0.390069	0.681349	0.253185	0.207596	0.322227	Gh_A01G0488	6.68567	7.65283	6.85208	6.16122	6.30081	7.07479	8.27726	7.91539	9.25226	7.24146	6.76535	7.15864	3.35933	3.25658	3.23672	6.34337	6.81076	8.04645	-0.0500999	0.843499
XLOC_002183	NC_lncRNA	7.46008	8.64486	8.3819	5.2405	4.42711	4.57172	5.85175	5.62944	5.53225	5.97585	6.33542	6.35137	4.4194	3.18359	3.53152	3.85744	3.14864	4.20386	Gh_A01G0489	0.037058	0	0	0.663327	0.455423	0.542213	0.692104	0.092495	0.577648	0.771344	1.02721	0.894199	2.82017	3.49741	2.29835	0.424449	1.13797	0.631791	-0.607162	0.00753518
XLOC_002283	NC_lncRNA	0.273191	0.207045	0.274603	0.081309	0.177022	0.100746	0.149395	0.036211	0.331669	0.251127	0.279084	0.265467	0	0.002659	0.004266	0.228166	0.140297	0.230218	Gh_A01G0504	0	0	0	0	0	0	0.260765	0.147129	0.393711	0	0	0	0	0	0	0	0	0	0.194808	0.438558
XLOC_002348	NC_lncRNA	1.74265	1.46924	1.974	1.69063	1.62529	2.19805	2.67256	2.02402	1.92586	1.43124	1.35616	1.15305	1.02343	1.07324	1.17976	1.50699	0.597632	0.747921	Gh_A01G0520	66.7829	66.1473	62.542	26.223	33.0345	37.8179	55.9243	61.5397	57.1684	79.1673	77.3018	74.3956	47.6421	54.4294	48.0117	74.6329	74.3502	75.9074	-0.344526	0.161494
XLOC_002587	NC_lncRNA	6.2924	5.94376	6.07124	6.40015	5.88534	3.70478	3.0002	2.8324	3.19796	3.05923	3.83614	3.64845	0.145427	0.740357	0.144739	3.29996	2.99133	1.72145	Gh_A01G0549	0.132568	0.832772	0.310636	1.03248	0.989961	1.01493	0.259835	0.077348	0.45645	0	0.049372	0.096672	0	0	0	0	0	0.483218	0.571861	0.013153
XLOC_003093	NC_lncRNA	6.04715	5.96952	7.22795	4.44469	4.9256	4.76792	3.53251	5.18691	5.06437	5.06752	4.94085	4.63762	1.13413	1.55826	1.08637	2.37253	1.66745	1.65555	Gh_A01G0644	0	0.008575	0	0	0	0	0	0	0	0	0	0	0	0	0	0	0	0	0.263521	0.290702
XLOC_003122	NC_lncRNA	6.3597	4.72805	6.46044	4.30055	2.95882	3.48677	1.52797	1.52797	1.72097	2.40342	1.96388	1.68381	0.270266	0.517777	0.186643	0.403066	0.32306	0.602288	Gh_A01G0647	0.008434	0.020211	0	0.009963	0.047015	0.100339	0	0.027677	0	0	0	0	0.032413	0.244971	0	0	0	0.010081	-0.139982	0.579582
XLOC_003321	NC_lncRNA	0.103697	0.132012	0.710874	0.492205	0.398996	0.89954	0.070878	0.139731	0.071906	0.156642	0.007375	0.057467	0	0	0	0.280976	0.178068	0.36059	Gh_A01G0685	1.39439	1.26339	0.92662	0.863124	1.25782	1.4514	0.597176	0.398568	0.475236	0.281131	0.399608	0.421247	0.052932	0.269348	0.139369	0.327761	0.433905	0.518456	0.605426	0.00775598
XLOC_003380	NC_lncRNA	7.4806	6.12267	7.49423	7.27327	6.17581	5.84492	4.81602	4.17654	5.1345	5.83912	4.40319	3.96872	0.562041	0.566872	0.644687	4.27168	4.95894	4.85975	Gh_A01G0696	0.277931	0.300727	0.251315	0.697723	0.810507	1.07078	0.752729	0.596502	0.683078	0.387485	0.402017	0.458798	0.315501	0.304276	0.070499	0.616226	0.439551	0.758519	0.353023	0.150724
XLOC_003585	NC_lncRNA	11.9451	9.70602	10.2246	12.9581	9.97098	11.2597	10.6427	9.35784	8.34061	11.4379	12.5536	9.69409	5.99977	7.41761	4.87068	8.65554	9.21334	8.88961	Gh_A01G0726	0.207391	0.335528	0.175529	0.367605	0.295488	0.469785	0.24212	0.468718	0.198328	0.425905	0.211957	0.170783	0.1966	0.433975	0.048838	0.379024	0.219937	0.518419	0.268397	0.281534
XLOC_003635	NC_lncRNA	0.984127	0.72141	0.786024	0.507333	0.402172	0.523885	0.355283	0.486092	0.311451	0.2762	0.566682	0.619432	0.193342	0.341844	0	0.079781	0.119611	0.451299	Gh_A01G0736	0.922948	1.29598	0.98548	1.36883	1.42009	1.32022	0.778342	1.13627	0.783502	0.896306	0.768102	0.970161	0.464099	0.439503	0.407003	0.506559	0.397988	0.310182	0.559809	0.0156959
XLOC_003728	NC_lncRNA	3.1903	2.946	3.22964	3.67962	2.83287	2.48771	2.82747	3.2245	3.0203	3.77555	3.41395	4.1735	0.237694	0.113314	0.227078	2.91664	2.01867	2.05486	Gh_A01G0754	0.238702	0.174313	0.319347	0.222404	0.234141	0	0.59342	0.368804	0.791972	0.062231	0.027245	0	0.004242	0	0.106759	0.788253	0.525685	0.399324	0.196217	0.435188
XLOC_003875	NC_lncRNA	4.32289	3.25748	4.79819	3.42419	2.29526	3.24147	2.58776	1.98605	2.27187	2.6879	2.44352	2.63172	0.548488	0.994733	0.105464	2.46898	2.44299	1.92041	Gh_A01G0766	0.893902	0.875706	0.612169	5.91703	4.9491	3.75631	2.49024	1.67011	2.48291	0.185265	0.311643	0.360641	0.22176	0.258461	0.005076	0.47619	0.291597	0.706185	0.267414	0.283368
XLOC_004003	NC_lncRNA	0	0.044411	0.248955	0	0	0	0	0	0	0	0	0	0.220673	0.521161	0.663863	0	0.047924	0.156634	Gh_A01G0775	70.622	76.3721	66.7196	156.399	166.6	169.398	66.0101	63.0673	59.4998	103.8	96.6758	96.3932	561.561	567.266	737.533	614.497	646.44	652.095	0.616006	0.00648831
XLOC_004026	NC_lncRNA	0.566634	1.05985	0.886739	0.822796	1.23817	0.818769	0.688718	0.571745	0.813419	0.353862	0.929089	0.48279	0	0.083183	0	0.704192	0.781416	0.637045	Gh_A01G0777	1.13068	0.908599	1.60475	1.04422	0.686359	1.39327	3.24295	2.1587	1.73889	0.882563	0.959957	1.2564	4.9657	3.44984	3.82916	2.81469	2.86467	2.62788	-0.707753	0.00101627
XLOC_004064	NC_lncRNA	3.34137	2.69065	2.48843	4.08199	3.95892	3.51637	2.5002	3.43204	2.56746	3.13143	2.90524	2.90366	3.67627	4.06291	2.03457	3.01037	2.98403	2.21398	Gh_A01G0780	1.99135	2.5279	3.30367	6.45869	3.52749	2.93302	4.84149	4.21292	5.15816	5.74841	5.12703	4.02011	2.49071	3.42861	1.88411	23.9852	24.9135	27.0934	-0.249633	0.317794
XLOC_004087	C_lncRNA	2.21699	2.61151	2.7669	1.59627	1.2677	1.44231	1.17628	1.63643	1.45016	1.79541	2.23759	1.20693	0.409512	0.615285	0.683821	1.80532	1.32662	2.40503	Gh_A01G0781	2.61971	3.27274	3.02833	5.57713	6.04346	5.15981	3.69337	3.05864	4.10931	5.55483	6.93601	7.93405	1.75768	2.56047	1.64094	5.67757	4.33212	5.49397	0.238444	0.340668
XLOC_004093	NC_lncRNA	1.62629	1.82991	1.80493	2.00798	1.86778	1.78072	2.27268	2.51822	2.87176	2.37661	2.44562	2.46296	4.11679	4.04144	3.33588	8.529	7.19388	9.85074	Gh_A01G0782	0.332551	0.226323	0.357117	0.275977	0.128212	0.447606	0.238379	0.284792	0.045054	0	0.077892	0.038351	36.0929	32.7106	28.5653	26.7506	26.7733	28.4723	0.732571	0.000545104
XLOC_004149	NC_lncRNA	1.73684	1.51029	1.81917	0.924902	0.971609	0.780054	0.664786	0.816509	0.611591	0.747003	0.642278	0.687339	0.299217	0.395951	0.390035	0.132912	0.190939	0.288743	Gh_A01G0789	0.616071	0.680993	1.06838	0	0	0	0.058655	0	0	0	0	0	0	0	0	0	0	0	0.852457	7.03e-06
XLOC_004232	NC_lncRNA	3.85956	3.71073	3.46118	0.427752	0.647475	0.945118	2.18983	2.75347	1.77735	1.70754	2.29321	2.48085	0	0.067257	0.127211	0.884791	1.00032	0.893869	Gh_A01G0796	8.90932	7.26443	8.39866	12.4346	11.6654	11.2764	13.4795	15.0888	15.2345	11.1109	10.7126	10.2784	5.95602	5.21095	7.20936	8.95637	10.2417	9.3738	0.198614	0.429486
XLOC_004538	NC_lncRNA	1.87846	2.23932	1.69023	2.08877	2.27655	2.08606	1.36404	1.67257	1.70762	1.82261	2.33393	1.77391	1.62308	2.25265	1.83785	0.032922	0.118191	0.156595	Gh_A01G0839	1.26114	1.55498	1.11943	3.56408	3.48967	3.13413	1.99239	1.60631	2.15082	1.90155	1.67884	2.20297	0.1608	0.394026	0.161346	0.08531	0.264221	0.152461	0.572064	0.0131132
XLOC_004659	NC_lncRNA	1.28892	0.956832	1.33915	0.601174	0.480194	0.787534	0.201662	0.429121	1.10546	0.862612	1.32737	1.35129	0.755075	0.61109	0.421623	0.587815	0.383559	0.075614	Gh_A01G0860	0.402539	0.815369	0.355161	0.217615	0.358674	0.713318	0.891821	0.932397	0.731307	0.999692	1.16934	1.25667	4.79702	4.22746	3.46527	0.597006	0.307335	0.654873	-0.0981834	0.698319
XLOC_004874	NC_lncRNA	48.3232	46.1106	52.112	22.4887	19.0753	15.3297	16.6436	16.6392	17.719	21.1523	20.2933	19.4175	7.61422	8.7511	5.12839	19.0086	21.6376	22.7301	Gh_A01G0888	1.22569	1.67263	0.574802	0.310021	0.125092	0.162489	0.170039	0.031592	0.07045	0.138445	0.133366	0.155539	0.362393	0.364349	0.210989	0.74046	0.341336	0.912827	0.690285	0.00152001
XLOC_004940	NC_lncRNA	0.576113	0.434659	1.16047	0.59999	0.572446	0.330893	1.3076	1.18319	1.17291	1.50821	1.53166	1.48848	6.50414	6.74519	7.70399	1.08975	1.14877	1.37562	Gh_A01G0898	91.5422	88.9199	96.3383	86.3478	75.4059	68.2959	289.685	273.775	293.97	419.751	467.417	453.302	225.916	247.949	189.742	15.0612	16.2964	17.4446	0.190348	0.449313
XLOC_004969	NC_lncRNA	1.10325	0.807607	1.35199	0.472785	0.731012	0.623987	0.195506	0.234786	0.318113	0.097133	0.138933	0.037057	0	0	0	0.069884	0.032998	0.117345	Gh_A01G0902	12.3535	13.7727	14.7477	6.7382	6.68273	7.06933	10.9057	12.0503	11.0548	3.31571	3.90175	2.30839	20.6577	31.7505	24.5967	13.7312	16.6308	17.5008	-0.199877	0.426497
XLOC_005028	NC_lncRNA	1.11261	1.83124	1.54654	1.35104	1.73586	1.59999	1.58331	1.40711	1.85893	1.45433	1.41782	1.39396	0.764413	0.911703	0.654333	0.480456	0.789898	1.01944	Gh_A01G0905	0	0.185351	0.06911	0.159388	0.061885	0.081926	0.431156	0.557699	0.683219	0.274482	0.051988	0.104336	0.1827	0.872774	0.096493	0	0.508651	0.095235	0.0722998	0.775572
XLOC_005042	NC_lncRNA	2.53683	2.58429	2.76082	0.487333	0.902378	1.14536	1.28013	1.06187	1.33896	1.21836	1.30238	1.29771	0.092761	0.224616	0.050485	1.19338	1.12878	0.84919	Gh_A01G0907	4.49468	4.15247	3.93303	3.0232	4.06718	4.63094	3.75422	3.35615	3.49013	1.76877	1.46408	2.10835	0.418092	0.706703	0.44715	1.27368	1.43683	1.65101	0.669859	0.00235541
XLOC_005499	NC_lncRNA	4.0146	3.36662	5.46315	4.14842	4.91252	3.40704	3.93442	3.43333	3.43251	3.28314	3.14474	4.24453	2.70715	2.4277	0.653665	3.07533	2.10965	2.16755	Gh_A01G0950	6.94456	6.78069	6.37668	6.18156	7.39251	6.59338	8.52813	7.41358	7.87085	8.25191	8.02474	8.82725	2.84482	2.40176	2.34431	7.63958	9.22452	8.05031	0.405634	0.0948984
XLOC_005554	NC_lncRNA	7.91316	7.53142	9.23681	13.8837	10.8508	9.91722	6.08644	7.3875	7.20061	7.79705	6.8347	6.33126	3.44389	4.38965	4.618	6.73125	5.4659	7.72578	Gh_A01G0956	25.3313	26.7943	26.3469	30.3819	29.5327	32.503	31.2511	31.2243	33.4881	31.714	37.071	38.5389	52.3323	53.1877	59.2116	29.8848	26.8294	25.9897	-0.593164	0.00946749
XLOC_005646	C_lncRNA	36.7935	38.2128	39.0804	11.2516	11.7063	16.5237	12.2363	10.3606	12.1371	23.2302	20.8594	22.9012	6.06294	8.23832	7.54823	13.9158	19.9647	15.25	Gh_A01G0968	2.60836	3.01424	3.02791	2.58772	2.12171	2.73009	2.18801	0.77559	1.78207	0.776758	1.00232	1.09612	1.09896	1.29551	0.625964	1.81693	2.17657	1.85798	0.546406	0.0189658
XLOC_005710	NC_lncRNA	0.130822	0.043713	0.065055	0.062153	0.12912	0.045895	0.018265	0.037015	0.100765	0.093426	0.006085	0.014208	0	0.067136	0	0.116618	0	0	Gh_A01G0981	0.244215	0.400818	0.107054	0.106416	0.108425	0.147143	0.141126	0.128601	0.234057	0.053811	0.170396	0.219166	1.00276	1.38527	1.38497	0.18801	0.112493	0.165091	-0.254555	0.308027
XLOC_006050	NC_lncRNA	3.20622	3.17396	3.36015	1.31249	1.97511	1.1663	1.28689	0.892857	1.27812	0.742305	0.603362	0.666606	0.063544	0	0.067995	0.324421	0.234541	0.413839	Gh_A01G1003	3.59862	5.74373	4.35781	2.79094	2.41698	2.46928	2.62944	1.53715	1.43761	1.38907	0.671171	0.636948	0.132015	0.083845	0	0.529008	0.985124	1.03567	0.934012	1.47e-08
XLOC_006232	C_lncRNA	3.81286	3.77728	3.26967	7.3616	5.50935	4.46801	8.43276	9.27287	7.26794	6.45038	6.71061	6.41308	3.00793	3.25403	2.24125	2.68891	3.3219	2.64306	Gh_A01G1017	6.02302	5.83781	5.88336	6.75124	7.51622	7.80929	4.15902	3.8439	4.50262	6.29832	6.07439	6.29493	4.17224	4.37714	4.61646	6.1962	6.75226	6.02196	-0.169072	0.502431
XLOC_006275	NC_lncRNA	1.45963	0.977467	1.6699	4.06621	2.40918	1.87671	0.810986	0.93138	1.09946	0.847454	0.687785	0.470584	0.499643	0.205257	0.186685	0.140205	0.595614	0.444711	Gh_A01G1023	6.02088	6.14453	5.50324	10.6912	11.5616	9.4579	6.00674	6.78377	5.81601	8.20062	7.45833	8.7601	1.10968	3.57439	2.11188	4.54889	4.12896	6.88909	0.686553	0.00165078
XLOC_006414	NC_lncRNA	0.542254	0.733526	0.84512	0.352893	0.433688	0.364539	0.508864	0.599381	0.561776	0.311925	0.395313	0.49173	0.246873	0.312742	0.315036	0.140761	0.152392	0.088473	Gh_A01G1045	0	0	0	0	0	0	0	0	0	0	0	0	0	0	0	0	0	0	NA	NA
XLOC_006568	NC_lncRNA	0	0.088792	0.297324	0	0	0	0	0	0.019346	0	0	0	0	0	0	0	0	0	Gh_A01G1059	9.56781	10.8858	9.37714	14.8192	17.8571	14.4289	9.04034	9.92488	7.60491	8.91165	9.55421	10.3689	2.59118	2.24625	2.96481	5.62248	6.43297	6.84336	0.0627086	0.804759
XLOC_007064	C_lncRNA	4.43915	2.91047	2.92378	2.36103	2.5549	2.98233	3.10754	2.67454	3.17078	3.43823	2.77706	2.7525	1.21687	1.55074	2.01618	2.49356	1.98231	1.7853	Gh_A01G1084	18.0373	18.1275	16.5609	20.2265	28.073	36.6606	28.075	30.7454	27.8322	34.5313	33.4336	33.8419	36.595	42.5672	36.7131	41.1568	40.1329	40.3877	-0.602117	0.00819104
XLOC_007795	NC_lncRNA	2.65994	2.15571	3.14628	0.977124	0.705119	0.683474	3.90202	3.74802	4.2943	1.97195	2.65524	2.19199	0.593912	0.515365	0.442183	0.482369	0.490139	0.721441	Gh_A01G1131	9.23542	11.1347	10.81	2.02906	1.9263	3.21227	10.9157	9.63732	10.8974	5.46639	5.29565	5.60375	1.73128	2.66683	1.72998	1.83273	1.67804	1.77135	0.917047	8.67e-08
XLOC_007910	NC_lncRNA	2.47967	2.4586	2.63535	0.834674	1.18079	0.867898	0.901573	0.383305	0.478427	0.879419	0.608895	0.596337	0.082131	0.4018	0	0.132667	0.272212	0.121978	Gh_A01G1138	6.38711	6.61674	7.89195	8.35162	7.92828	8.97043	2.39501	1.29067	2.65361	8.33868	5.44347	5.46312	16.8888	20.2389	20.5411	12.0794	11.8123	13.162	-0.384601	0.115048
XLOC_008368	NC_lncRNA	1.54835	1.58193	1.5469	1.52405	1.12323	1.41267	1.2443	1.70779	1.35476	1.70562	1.29373	1.09712	0.322027	0.366618	0.063914	0.407423	0.4958	0.917606	Gh_A01G1159	0.891018	1.09933	0.877751	0.445082	1.24113	0.913894	0.431362	0.641886	0.264669	0.137799	0.582801	0.159673	0.097489	0.054585	0.132807	0.358024	0.443561	0.13543	0.527624	0.0244253
XLOC_008416	NC_lncRNA	0.287824	0.07411	0.067803	0	0.188216	0.098356	0.545037	0.116593	0.43985	0.432766	0.456311	0.326844	0.146412	0.246372	0.374365	0.121951	0.391448	0.599154	Gh_A01G1160	17.1243	16.2247	18.2118	12.4134	14.1295	13.9538	16.1043	15.8041	16.6982	11.8132	11.5953	9.88023	43.113	37.2067	34.9781	53.0291	53.5355	51.476	0.15919	0.528077
XLOC_008604	C_lncRNA	2.376	1.35594	1.96032	2.02241	1.66347	1.03137	1.30072	1.84158	1.75298	1.36114	1.38205	1.52731	0.826198	1.70354	1.66224	0.717132	0.682475	0.88482	Gh_A01G1172	1.81704	1.64922	1.85257	1.18842	1.8298	1.87845	1.60136	1.59732	1.67567	1.72093	1.31426	1.81995	2.6826	3.56301	3.10926	2.19758	1.23608	2.02242	-0.0334204	0.895263
XLOC_008857	NC_lncRNA	7.01225	6.68284	7.45265	1.23184	0.944913	1.05071	0.564995	0.690694	0.595257	0.565166	0.533272	0.646427	0.089132	0.116841	0.107116	1.19977	1.12503	1.14896	Gh_A01G1184	4.50435	3.67788	5.22676	3.41248	3.96663	2.91928	3.57881	2.77759	2.86375	6.62764	7.93746	7.52873	2.37222	1.6639	1.92514	11.509	11.0164	9.27043	-0.0123352	0.961255
XLOC_009479	C_lncRNA	1.31849	1.46578	1.40517	0.367809	0.601059	0.12968	0.090921	0.095134	0.195011	0.163281	0.223314	0.231495	0.033277	0.023361	0	0	0.060012	0.199382	Gh_A01G1224	0	0	0	0	0	0	0	0	0	0	0	0	0	0	0	0	0	0	NA	NA
XLOC_009791	C_lncRNA	12.2881	12.0877	14.3964	12.0053	8.52644	7.28533	6.61232	6.46235	6.88169	5.56853	5.34265	6.07254	1.3037	1.74692	1.36812	6.19094	4.60657	3.92195	Gh_A01G1247	19.8993	12.9259	16.8659	14.3409	11.4108	9.12906	14.2668	14.7206	17.7237	4.88077	6.72734	7.67092	6.07167	9.49668	3.29553	4.34697	4.58244	4.98966	0.728727	0.00060289
XLOC_010350	NC_lncRNA	1.31336	1.06911	1.00112	1.95332	2.309	2.25183	0.710633	0.741857	0.670943	0.529687	0.3862	0.50277	0.176567	0.22984	0.407236	0.30124	0.175034	0.121164	Gh_A01G1285	1.12797	1.14229	1.40988	3.72787	3.63121	3.48317	1.08375	0.825829	1.1738	0.487947	0.50896	0.298953	0.108585	0.128174	0.329405	0	0	0.044518	0.969002	3.89e-11
XLOC_010659	NC_lncRNA	2.8085	3.31695	2.74115	1.43341	3.4084	4.33133	2.62868	2.48539	2.06901	7.0766	6.04546	5.37205	2.14925	2.10025	2.46787	11.548	11.2167	11.9411	Gh_A01G1303	4.37359	3.99295	3.61368	7.14968	5.2022	4.7072	2.29433	3.01584	2.37114	12.8312	12.9685	15.1887	0.825231	0.703111	0.250748	1.15897	1.40324	1.08651	0.021343	0.93301
XLOC_011387	NC_lncRNA	0.357788	0.41143	0.423259	0.658624	0.252851	0.079472	0.849342	0.341513	0.19565	0.629018	0.505138	0.265104	0.024491	0.02069	0.304533	0.294246	0.300669	0.079651	Gh_A01G1373	0.00542	0	0	0.088318	0	0.001908	0	0	0	0.001889	0.038671	0	0	0.014039	0	0	0	0	0.370524	0.130122
XLOC_011484	NC_lncRNA	0.446709	0.422541	0.904428	0.66807	0.4991	0.660352	0.727474	0.458417	0.432994	0.961587	0.994792	0.417273	0.43176	0.352031	0.57565	1.11383	0.83506	0.490946	Gh_A01G1387	17.3937	15.7603	13.9224	32.7366	33.1152	34.9889	21.7689	20.973	18.7052	43.9377	39.6041	42.4119	37.0239	46.7967	43.3328	24.1751	21.5998	23.1333	-0.0270166	0.915256
XLOC_011918	C_lncRNA	1.3239	0.748767	1.10787	2.64645	1.32145	1.25454	1.40219	0.526726	0.646658	0.625443	1.01907	1.04624	0.829282	1.21053	0.446392	0.67197	1.55883	1.6242	Gh_A01G1456	0.236285	0.217939	0.121043	0.061172	0.070213	0.23624	0.129002	0.264191	0.122896	0.125502	0.097027	0.143966	0.202913	0.045436	0.136796	0.118282	0.08944	0.298783	-0.217543	0.385859
XLOC_012171	NC_lncRNA	1.81818	1.57283	1.80675	1.10498	0.830913	0.719672	1.41813	0.734512	0.783518	1.03677	1.19874	1.1893	0.189345	0.100928	0.242248	1.032	0.357878	0.828296	Gh_A01G1503	2.38816	2.33252	3.21395	0.848467	1.07959	1.02197	1.17244	1.6112	1.09826	1.45736	1.20426	1.56529	0.237332	0.250893	0.231298	0.730937	0.787328	0.781753	0.858404	5.16e-06
XLOC_012212	NC_lncRNA	1.84402	1.62804	2.22203	1.29247	1.04815	0.750199	1.3452	0.866917	1.15392	0.68949	1.0696	0.706475	0.442539	0.322289	0.37823	0.383054	0.401877	0.419649	Gh_A01G1515	0	0	0	0	0	0	0	0	0	0	0	0	0	0	0	0	0	0	NA	NA
XLOC_012219	NC_lncRNA	2.77487	2.54236	3.17664	0.737056	0.589828	0.670121	0.32372	0.29449	0.243361	0.255917	0.242567	0.360836	0.011298	0.022106	0	0.182866	0.167118	0.162447	Gh_A01G1515	0	0	0	0	0	0	0	0	0	0	0	0	0	0	0	0	0	0	NA	NA
XLOC_012396	NC_lncRNA	0	0	0	0	0.064546	0	0	0	0	0	0	0	0	0	0	0	0	0	Gh_A01G1544	1.05561	1.20688	1.05662	0.221706	0.402783	0.281031	0.255536	0.384772	0.552923	0.621823	0.523355	0.72643	0.079553	0.088069	0.043165	0.261056	0.07028	0.229447	-0.0311371	0.902385
XLOC_012456	NC_lncRNA	5.23261	6.14814	6.36811	6.36079	5.30849	6.52415	4.37807	4.40091	5.51506	4.71539	2.98179	5.0543	0.445357	0.98229	0.133273	3.21069	3.96847	1.95172	Gh_A01G1555	0	0	0	0	0	0	0	0	0	0	0	0	0.076043	0	0	0	0	0	-0.442336	0.0660476
XLOC_012600	NC_lncRNA	5.71839	5.3344	6.02687	4.69102	4.07225	3.96876	3.12702	4.52116	3.07768	3.05776	3.52776	2.90381	1.56806	2.32639	1.76721	5.08511	4.87146	4.42286	Gh_A01G1577	0.125197	0.172205	0.222317	0.069043	0.227026	0.333573	0.097106	0.244168	0.111613	0.012836	0.056049	0.01407	0	0.025123	0	0.01118	0	0.035629	0.443095	0.0655296
XLOC_012607	NC_lncRNA	2.28989	2.02909	2.55054	2.82573	2.92289	2.39132	2.34579	2.41745	2.89024	2.32815	1.96761	1.58934	0.80469	0.731399	0.752165	1.08047	0.767181	1.4739	Gh_A01G1577	0.125197	0.172205	0.222317	0.069043	0.227026	0.333573	0.097106	0.244168	0.111613	0.012836	0.056049	0.01407	0	0.025123	0	0.01118	0	0.035629	0.66721	0.00248715
XLOC_012634	NC_lncRNA	0.918216	1.61871	0.984096	1.34833	0.77628	1.34253	1.34204	1.18897	0.603609	1.35326	0.986881	0.964357	0.668074	1.04182	0.794979	1.32098	1.22437	0.904702	Gh_A01G1584	0	0	0.013259	0	0	0	0	0	0.001176	0	0	0.015514	0.323007	0.227404	0.290964	0	0.121998	0.051309	-0.422354	0.0808049
XLOC_012756	NC_lncRNA	0.898511	1.22593	0.880906	0.350708	0.322921	0.323318	0.385139	0.3722	0.260183	0.503201	0.355503	0.428503	0.176627	0.156684	0	0.325048	0.457642	0.303733	Gh_A01G1602	0.372311	0.63745	0.754495	2.61675	2.77412	1.96732	1.37037	1.35684	1.44401	0.478477	0.743918	0.410576	0.886519	0.790436	0.03312	3.54002	2.92532	2.64535	-0.21872	0.38323
XLOC_012790	NC_lncRNA	8.85534	8.60406	10.3923	8.03192	6.226	4.82494	9.18822	8.7669	7.36323	5.1879	6.94865	6.99892	1.96245	3.16785	2.36723	6.83875	8.00131	8.41809	Gh_A01G1606	46.6047	42.3393	50.9584	16.6563	11.9989	11.199	26.1737	20.0679	26.4961	12.4279	13.0681	16.3183	327.261	271.283	316.516	59.4849	61.7844	54.7039	-0.761541	0.000240835
XLOC_012809	NC_lncRNA	3.73431	2.58627	3.45142	3.05342	1.72515	1.96945	1.66053	1.61789	1.8932	1.50568	1.31447	1.60518	0.180065	0.177428	0	1.02672	0.916276	1.18528	Gh_A01G1609	0.996917	1.39863	1.42359	1.10109	1.15237	0.938681	4.5187	4.69997	3.86212	1.64391	1.23178	1.15924	0.479664	1.23498	0.326625	2.8797	2.73712	3.06369	-0.00347718	0.989075
XLOC_012848	NC_lncRNA	0	0.192567	0.236699	0.25352	0.419375	0	0.156844	0.481383	0.543358	0.378031	0.198218	0.055885	0	0	0	0	0	0	Gh_A01G1617	5.20934	4.99175	4.81103	3.00276	3.10697	3.52673	1.74827	1.59306	1.49364	1.29627	1.04798	1.1313	0.143034	0.314719	0.260683	1.34527	1.66199	1.4665	0.116214	0.646077
XLOC_012948	NC_lncRNA	6.87194	6.7547	6.82	3.82324	4.16461	4.12538	9.04361	4.86951	4.6413	8.746	7.94528	7.37796	2.19639	2.75525	2.38633	2.70452	2.31005	2.75323	Gh_A01G1638	4.31866	4.326	4.84316	3.66785	4.68528	3.97609	3.30034	2.76777	3.43175	4.21174	2.77213	2.56163	1.19196	2.23344	0.753807	2.82574	2.72456	2.47204	0.525044	0.0252625
XLOC_012960	C_lncRNA	2.04297	1.08861	1.86263	1.00505	1.33155	1.2097	1.46623	1.65453	1.01232	1.80871	1.75438	1.65149	0.523819	0.584791	0.843652	0.944321	0.85254	1.20697	Gh_A01G1640	22.7177	24.034	21.6024	22.8955	24.2807	25.3371	58.7792	60.2381	57.2316	64.352	57.5805	62.9731	98.0467	95.2577	111.005	11.8381	11.3503	11.5148	-0.277682	0.264573
XLOC_013015	C_lncRNA	2.50687	2.3429	2.92249	4.64229	4.11443	2.73838	1.99362	2.13863	3.64853	2.48045	3.2146	3.04352	6.68399	4.97823	4.64126	1.76307	2.14837	1.62122	Gh_A01G1645	12.2544	11.7452	13.8048	14.0189	14.0007	13.7683	19.1044	16.746	20.1244	16.6253	16.705	17.9278	16.6555	12.722	16.0429	24.331	19.6004	20.6625	-0.348601	0.156265
XLOC_013060	NC_lncRNA	4.96696	4.44813	6.34138	4.98146	3.86098	3.77475	4.22664	4.52245	4.64968	4.7355	5.24387	4.69535	1.13625	1.3894	1.03937	4.3229	3.31534	3.73407	Gh_A01G1654	7.47002	8.51642	7.96098	5.12551	5.75888	7.22976	6.8632	7.27578	6.94482	6.04834	7.19356	7.33224	2.90461	2.79653	2.07617	7.26617	6.49149	7.01013	0.853877	6.54e-06
XLOC_013163	NC_lncRNA	2.00002	1.61588	2.22953	0.864184	0.988661	1.10165	1.26114	0.866056	1.03849	0.904287	1.07161	0.706886	0.08998	0.232989	0.094661	0.618761	0.322911	0.874688	Gh_A01G1671	31.4547	31.7598	30.5113	25.1579	23.1254	23.9951	26.9296	23.8572	23.081	28.1005	25.993	24.5673	2.92537	3.04807	2.20173	23.6893	23.4647	23.5914	0.789219	9.87e-05
XLOC_013299	NC_lncRNA	3.44539	3.03764	3.16439	1.21	2.57403	3.29355	2.7691	3.53328	2.78667	4.01454	3.85714	3.47098	0.659661	0.901585	0.753829	1.8013	1.69656	1.69057	Gh_A01G1696	7.77398	7.37348	7.25069	6.32429	5.81787	5.04697	7.07614	8.30956	5.74828	9.02906	7.19148	7.26241	1.67654	1.40871	1.47382	4.34469	3.98118	4.16349	0.886062	9.93e-07
XLOC_013328	NC_lncRNA	2.27784	2.83588	2.27396	0.568101	0.505639	0.363814	2.72256	3.24791	2.90317	2.80308	3.41695	2.5678	0.398975	0.586405	0.518388	0.489724	0.840934	0.34158	Gh_A01G1702	7.85956	9.25769	9.10801	1.14342	1.28184	1.147	9.08049	8.85451	7.97372	12.341	11.7938	10.4966	4.28697	2.92784	2.52276	2.73742	2.82172	3.42886	0.93675	1.06e-08
XLOC_013344	NC_lncRNA	6.13582	5.66571	7.45897	3.47806	2.85021	2.18506	1.39199	1.30993	1.46672	1.7378	1.39724	1.635	0.663414	1.14346	0.822635	3.03365	2.16218	3.12579	Gh_A01G1704	13.5581	10.2392	13.716	15.9672	13.726	10.4118	12.2516	14.2986	12.6722	9.08077	11.3389	11.823	11.0748	13.0027	7.38193	18.7205	20.8159	18.4023	0.196382	0.434795
XLOC_013509	NC_lncRNA	16.2175	15.8726	17.991	4.60073	4.95719	5.7499	4.04205	3.69847	3.85612	5.86149	5.40066	4.73122	1.22337	1.38272	1.83884	5.89361	5.24986	5.75485	Gh_A01G1735	0	0	0	0	0	0	0	0	0	0	0	0	0.080148	0.003479	0.245958	0	0	0	-0.302582	0.222295
XLOC_013525	NC_lncRNA	7.51035	6.42809	8.36881	3.92541	3.44371	3.37555	2.25915	1.69511	1.93471	3.50592	2.2586	1.87082	0.641791	0.63449	0.380291	1.73919	1.64769	1.75696	Gh_A01G1736	2.11921	2.30339	2.17898	8.19171	7.86517	6.83457	2.2399	2.23484	3.14796	0.203237	0.321792	0.146495	0.385374	0.918238	0.262969	0.861258	1.53614	0.92794	0.274959	0.269481
XLOC_013728	NC_lncRNA	5.03031	5.73138	4.76021	3.06031	3.39625	3.03774	1.84935	2.52474	2.93104	3.50081	3.25253	2.43544	0.027269	0.08661	0.11516	0.623531	0.637993	0.608937	Gh_A01G1774	37.5385	34.6896	35.9944	7.29869	9.2638	8.06699	10.8836	9.95496	10.1052	7.84639	7.5966	9.06406	0.151943	0.225577	0.332634	1.41295	1.58171	0.988424	0.865803	3.44e-06
XLOC_013808	NC_lncRNA	2.68554	1.89367	2.56796	0.883334	0.752648	1.04773	0.62742	0.671077	1.05829	0.251157	0.537192	0.235023	0.186103	0.21942	0.22942	1.69363	1.688	2.21576	Gh_A01G1780	3.84427	3.83919	3.8387	2.74533	3.12405	3.28439	2.24151	2.53525	2.92143	0.871915	0.651024	0.710397	4.90227	7.79051	5.26912	2.58914	1.43012	2.31192	-0.0375183	0.8825
XLOC_013819	NC_lncRNA	0.00031	0.152168	0.000871	0.364066	0	0	0.193059	0.160445	0	0	0.040732	0.356682	0.083843	0	0	0	0	0	Gh_A01G1781	0	0	0	0	0	0	0.010635	0	0.024585	0	0	0	0.295902	0.099915	0	0.057941	0.06523	0.042979	-0.120679	0.633368
XLOC_013824	NC_lncRNA	1.66192	1.73872	1.82211	0.899114	1.30204	1.76435	1.00264	1.47973	0.823923	2.12574	1.78278	1.75939	0.198032	0.148076	0.11684	0.494074	0.337829	0.456155	Gh_A01G1782	0	0	0.125332	0.03377	0	0	0	0	0	0	0	0	0.321908	0.74423	0.784478	0	0	0	-0.582013	0.0112759
XLOC_013825	NC_lncRNA	0.712483	0.623621	0.785462	0.952274	0.972398	0.558571	0.296219	0.488793	0.509524	0.409675	0.732929	0.641273	0.323953	0.448166	0.636055	0.311086	0.319599	0.431998	Gh_A01G1782	0	0	0.125332	0.03377	0	0	0	0	0	0	0	0	0.321908	0.74423	0.784478	0	0	0	-0.0742791	0.769584
XLOC_013899	NC_lncRNA	2.91327	3.20653	2.59829	0.494514	1.07795	1.54424	1.33066	1.9974	1.60037	1.06677	1.63607	1.62877	0.325864	0.217438	0.224441	1.42643	0.931827	0.69827	Gh_A01G1792	75.4457	69.5075	72.5845	135.617	131.824	126.639	71.3739	71.3195	74.724	66.0212	69.3232	72.1678	107.49	127.915	127.047	92.2798	97.8652	98.3535	-0.668771	0.00240878
XLOC_013985	NC_lncRNA	3.94273	4.67029	5.87579	7.45945	6.35112	4.31521	5.3691	3.71948	5.59557	5.29849	5.91628	6.30786	2.97336	2.15285	1.45965	2.62395	3.79767	3.11846	Gh_A01G1815	8.3116	8.91063	8.03444	5.10318	6.03036	8.20411	7.98458	8.49018	7.98948	9.23124	8.75407	9.05103	2.19698	2.21345	1.79588	5.82909	6.16196	6.58564	0.580459	0.0115484
XLOC_014019	NC_lncRNA	4.20735	4.11535	4.65066	4.56122	3.4577	2.47861	2.42921	2.30826	2.12887	2.08836	2.75365	2.08643	0.515352	0.6555	0.329596	2.01753	1.9926	2.436	Gh_A01G1820	136.418	124.301	125.649	255.561	219.628	198.117	44.7926	61.2659	59.9415	61.5878	67.2531	65.9925	140.16	136.618	116.054	252.76	247.656	233.302	0.175441	0.486225
XLOC_014057	NC_lncRNA	0.360202	0.123007	0.470773	0.612697	0.270878	0.466783	0.138186	0.260153	0.156484	0.39001	0.640291	0.645338	0.058579	0.193512	0.073782	0.375187	0.527397	0.525315	Gh_A01G1828	0.822948	1.15656	1.70471	1.64577	1.19066	0.543711	0.868017	0.560493	0.573543	0.317334	0.607684	0.616214	0.405443	0.798446	0.958815	0.898464	1.19855	0.666342	0.177351	0.481415
XLOC_014732	NC_lncRNA	3.7308	3.52831	4.62407	1.27231	1.0185	1.3721	2.01723	2.03185	1.72169	1.96021	1.5665	1.3566	0.604539	0.91216	0.400008	1.2082	1.39665	1.78784	Gh_A01G0001	4.62089	3.47818	3.7826	0.991993	1.3433	1.26702	2.35119	1.65047	1.29029	2.12861	1.51637	1.92282	0.389157	0.674709	0.396731	1.05998	1.2096	1.25385	0.935892	1.17e-08
XLOC_015002	NC_lncRNA	0	0	0	0.048646	0.361078	0.676803	1.26168	0.338203	1.20433	0.394554	0.087005	0.152106	0	0.243685	0.348074	5.7479	5.23764	5.36499	Gh_A01G0094	0	0	0.085583	0.071736	0	0	0.089058	0	0.083529	0	0	0	0	0	0	0	0	0.032367	-0.0350498	0.890185
XLOC_015119	NC_lncRNA	9.30152	8.30976	9.42822	6.34987	4.41854	3.9572	3.57747	3.93128	3.82866	3.89924	3.58968	3.84717	1.71032	1.439	1.1894	3.21028	3.93658	4.13163	Gh_A01G0127	0.780923	0.926489	0.836213	8.68246	4.47165	4.78286	3.28365	3.02891	3.6417	7.74668	8.57024	7.98677	4.84588	3.22797	5.88702	3.55353	2.4166	3.73322	-0.444503	0.0645774
XLOC_015296	NC_lncRNA	0.581492	0.216594	1.08039	0.24466	0.273908	1.29471	0.099497	0.413175	0.335581	0.174366	0.224439	0.012572	0.958823	1.20323	0.829515	0.523723	0.097386	0.417036	Gh_A01G0163	44.3519	47.6956	44.0788	55.311	57.0152	63.5834	46.4073	42.9005	42.5336	40.829	42.709	43.7395	57.8685	56.2497	65.164	146.984	160.16	151.768	-0.0768661	0.761774
XLOC_015368	NC_lncRNA	8.94512	8.21391	8.53112	12.6404	8.95398	7.78112	8.38141	9.93173	9.2572	8.22178	6.79933	7.05963	2.09739	1.53776	0.588393	6.77242	5.68392	6.32407	Gh_A01G0188	0	0	0	0	0	0	0	0	0	0	0	0	0	0	0	0	0	0	NA	NA
XLOC_015371	NC_lncRNA	0.549521	1.1209	0.997592	1.11716	0.815941	1.45821	1.04767	0.902001	1.48878	1.45119	1.5676	1.46807	0.288374	0.817565	0.305484	1.10353	1.92648	1.56741	Gh_A01G0188	0	0	0	0	0	0	0	0	0	0	0	0	0	0	0	0	0	0	NA	NA
XLOC_015380	NC_lncRNA	0.784697	0.961932	1.28249	0.771155	1.33967	1.51193	0.498767	0.518005	0.238968	0.155623	0.17709	0.33965	0.024538	0.151404	0.443181	0.017298	0.164589	0.050284	Gh_A01G0189	7.70026	7.8306	7.5213	13.6009	16.8901	20.9877	9.27977	8.05258	8.41513	1.78591	2.34262	2.42723	0.124641	0.222521	0.086201	0.468234	0.333377	0.320308	0.853115	6.8e-06
XLOC_015449	NC_lncRNA	0.131781	0.344356	0	0.318764	0.27113	0	0.413991	0.084373	0.194516	0.255831	0.085619	0.235959	0.115352	0.25806	0.05472	0	0	0	Gh_A01G0215	3.73651	3.46942	3.59264	4.213	5.52903	4.79387	5.56106	5.0983	6.09943	6.24021	5.6451	4.9264	2.82428	2.19516	1.82965	3.02836	3.03629	3.25139	0.367019	0.134081
XLOC_015729	NC_lncRNA	0	0	0	0.032112	0	0	0.050288	0	0	0	0	0	0.329562	0	0	0	0	0	Gh_A01G0270	0	0	0	0	0	0	0	0	0	0	0	0	0	0	0	0	0	0	NA	NA
XLOC_015759	NC_lncRNA	12.7125	12.2529	11.3878	15.2977	9.84194	8.73693	8.68301	7.71332	9.90095	11.2577	10.7381	11.1226	2.316	3.21731	2.11812	5.9688	7.24873	7.81046	Gh_A01G0279	116.538	128.913	118.358	141.365	129.168	120.688	97.8321	96.0034	94.2689	142.722	139.098	143.387	105.115	120.91	108.05	342.11	379.953	344.84	-0.135972	0.590596
XLOC_015762	NC_lncRNA	21.6045	23.3244	23.2243	17.3308	20.8731	16.097	22.6489	15.6543	23.1775	26.9511	21.2455	25.8999	12.0397	10.2924	10.8418	6.84234	4.95908	6.21158	Gh_A01G0280	23.5249	26.0049	21.4282	3.06242	2.76111	3.95975	69.0548	75.4154	66.2925	8.02811	7.67337	7.65325	8.40833	7.58441	9.82479	8.4801	7.98408	7.33132	0.281078	0.258531
XLOC_015769	NC_lncRNA	4.29622	4.32941	5.8146	6.11011	4.41693	4.07592	3.61133	3.04343	2.34291	4.12622	3.85543	3.37736	1.66118	1.14306	0.836619	2.86244	2.48226	3.10599	Gh_A01G0280	23.5249	26.0049	21.4282	3.06242	2.76111	3.95975	69.0548	75.4154	66.2925	8.02811	7.67337	7.65325	8.40833	7.58441	9.82479	8.4801	7.98408	7.33132	-0.0678855	0.788972
XLOC_015803	NC_lncRNA	0.277292	0.126691	0.273644	1.81035	1.44644	0.943166	0.290069	0.834269	1.05279	0.575662	0.329395	0.638799	2.41733	1.75968	2.16245	3.60888	2.28434	2.10534	Gh_A01G0285	0.120969	0.096818	0.281712	0.068219	0.21248	0.226193	0.110867	0.18104	0.121353	0.008979	0.095646	0.088061	0.110537	0.050421	0	0.025388	0.051173	0.077353	-0.440343	0.0674224
XLOC_015921	C_lncRNA	0.098805	0.048741	0.063885	0.070498	0.13352	0.015032	0.042773	0.02948	0.090519	0.11315	0.063127	0.036373	0.040305	0.085868	0	0.017023	0	0.018719	Gh_A01G0310	0	0	0	0.055923	0.040432	0.057478	0.034714	0	0.034163	0.033737	0	0	0	0.002925	0	0.042112	0.210368	0.048171	-0.29088	0.241583
XLOC_016043	NC_lncRNA	12.557	10.1046	12.6621	10.5701	11.8279	9.35952	9.04715	8.81263	8.85057	10.8581	10.0212	9.90847	1.27628	1.95858	1.29523	6.18106	6.12665	4.93838	Gh_A01G0325	0.076049	0.063788	0.053459	0.135742	0.215929	0.415312	0.035069	0.236989	0.091104	0.102362	0.033259	0.045042	0	0	0.098441	0.055963	0.080862	0	0.322116	0.192375
XLOC_016414	NC_lncRNA	2.6805	2.42646	3.2017	1.61816	1.60821	1.45065	0.860762	0.999178	1.42087	2.82617	2.58615	1.8679	0.104356	0.589211	0.323835	0.804005	0.443761	0.868617	Gh_A01G0389	2.68008	3.04484	2.07421	6.8152	7.12962	7.00851	36.633	38.8269	34.5402	67.0789	72.5524	74.6621	2.56983	3.6912	1.92979	0.685535	0.857212	0.905509	0.362667	0.139112
XLOC_016539	C_lncRNA	3.27249	3.42352	4.15992	2.69684	2.21115	2.4276	1.73629	2.28573	2.17278	2.33136	2.3765	2.1025	0.508	0.415502	0.669276	1.40065	1.07296	1.38012	Gh_A01G0412	0.00486	0.058762	0.013649	0.010867	0.012672	0.072952	0.07287	0.03191	0.007801	0.048456	0.029958	0.043658	0.264359	0.078156	0.240881	0.022298	0	0.016659	-0.549548	0.0181551
XLOC_016561	NC_lncRNA	0.216297	2.73732	1.56526	1.36042	0.721609	2.70851	0.901925	0.885216	0.347338	0.740021	0.316088	0.671008	0.139213	0.187148	0.253883	0	0	0	Gh_A01G0413	3.55366	3.8866	4.03754	3.85165	6.01215	5.84336	5.11107	5.18926	4.9453	6.12475	6.04433	5.52389	8.90243	7.61648	8.41378	15.4441	16.4654	16.295	-0.536854	0.0216069
XLOC_016668	NC_lncRNA	1.06484	0.861884	0.92027	0.302633	0.191004	0.239251	0.50283	0.337492	0.699061	0.651279	0.587791	0.575032	0.234101	0.176111	0.106895	0.501415	0.460192	0.444233	Gh_A01G0439	8.1327	7.13193	8.75055	20.0522	18.1028	15.4015	8.71125	11.1214	10.5822	24.6305	28.6492	28.5205	0	0.266916	0.304449	6.20984	5.70619	6.14513	0.163127	0.517789
XLOC_016746	C_lncRNA	7.79106	6.97866	8.81631	7.84565	5.56918	4.89675	6.95253	7.63997	7.04992	6.55951	6.74613	6.50521	1.15266	1.97475	1.15294	5.496	4.66014	4.3662	Gh_A01G0454	0	0	0	0	0	0	0	0	0	0	0	0	0	0	0	0	0	0	NA	NA
XLOC_016831	NC_lncRNA	0.528985	0.423058	0.506563	0.584361	0.256178	0.265135	0.723712	0.616179	0.216828	0.108992	0.172544	0.399327	0.105151	0.055912	0.112139	0.560716	0.231354	0.154733	Gh_A01G0475	1.58926	1.52034	1.48147	0.353062	0.391158	0.562081	1.54782	1.05828	1.22183	1.43859	1.09143	1.01638	0.546066	0.378043	0.581065	1.22645	0.911139	1.22077	0.411068	0.0901373
XLOC_016832	C_lncRNA	19.1157	16.1688	19.064	15.1823	16.0284	14.6531	14.2338	11.4355	14.372	15.874	13.3123	11.5507	2.5077	2.19991	1.72643	8.6532	6.71756	6.27895	Gh_A01G0475	1.58926	1.52034	1.48147	0.353062	0.391158	0.562081	1.54782	1.05828	1.22183	1.43859	1.09143	1.01638	0.546066	0.378043	0.581065	1.22645	0.911139	1.22077	0.496397	0.0361366
XLOC_017106	NC_lncRNA	3.99116	4.69629	4.71743	3.05453	2.30015	2.49644	1.8418	2.2776	2.0137	2.5042	2.34231	2.09797	0.180829	0.223934	0.341176	1.30855	1.15082	1.72363	Gh_A01G0528	3.85518	4.72166	4.5149	2.56583	2.35168	2.22932	2.44664	3.2747	3.40716	5.53897	5.11394	5.03776	6.1383	5.85921	5.0514	5.74547	5.92939	5.46277	-0.386564	0.113048
XLOC_017265	NC_lncRNA	4.21316	4.00602	3.60211	1.1966	1.39161	1.38993	1.30058	1.20062	0.8808	1.43832	1.11278	1.03022	0.242101	0.111095	0.567476	0.933419	0.582434	0.940287	Gh_A01G0552	13.3502	13.1272	12.866	33.2398	27.2005	21.9413	31.9679	33.065	33.2604	24.2041	26.083	28.8857	8.76829	7.45397	7.62303	31.1203	32.9897	29.2697	-0.268672	0.281022
XLOC_017289	NC_lncRNA	4.47514	3.55742	4.16084	7.70812	6.66017	4.60401	4.80225	4.3157	4.21084	4.41646	4.47151	4.18592	1.24443	1.91886	1.81594	2.97418	3.71582	3.59252	Gh_A01G0554	0.371278	0.169046	0.336286	0.17349	0.133687	0.156816	0.225678	0.065329	0.218274	0.35923	0.18242	0.361014	0.087253	0.057974	0.022043	0.174056	0.254972	0.31999	0.287646	0.247095
XLOC_017305	NC_lncRNA	5.46735	5.20985	7.22757	6.56743	5.94894	4.39782	4.19222	5.24456	5.05778	5.83791	5.50811	5.70478	0.788072	0.649264	0.728393	4.28284	1.84797	2.97638	Gh_A01G0555	8.8714	8.7711	9.49626	21.3882	22.5859	26.3271	13.1067	14.513	17.4566	3.93232	4.79387	3.57122	2.9487	6.04565	2.78352	9.99598	9.83244	8.52077	0.387849	0.111754
XLOC_017322	C_lncRNA	1.76166	1.81925	1.75388	1.04856	1.09774	1.08121	0.31988	0.431473	0.286528	0.571734	0.428288	0.29395	0.427027	0.797652	0.598412	1.16405	1.37527	1.4674	Gh_A01G0556	3.57287	3.17504	3.89766	1.35783	2.33373	2.69828	10.7554	11.4486	11.3923	4.48183	4.24209	4.73581	67.8176	65.8864	76.2605	2.04407	1.84949	2.87596	-0.350118	0.154349
XLOC_017342	NC_lncRNA	0.312231	0.163917	0.255864	0.429741	0.145943	0.446405	0.155376	0.291827	0.484223	0.426338	0.34399	0.311121	0.900471	0.267646	0.194819	0.593002	0.315559	0.19208	Gh_A01G0557	6.35407	6.70594	7.97166	7.26187	7.79039	7.38755	9.00372	8.6777	9.25316	7.0572	7.57282	7.53961	3.4341	4.09524	3.59317	3.99063	3.74956	3.41561	-0.245857	0.325409
XLOC_017393	C_lncRNA	6.33975	6.36917	6.24707	5.17576	3.9844	4.2498	3.95891	2.39294	3.55214	3.59934	3.95328	4.65184	0.359073	0.868782	0.2158	2.11177	3.55856	3.09758	Gh_A01G0565	0	0	0	0.145357	0.025387	0.092047	0.049051	0	0	0.048644	0	0	0.523456	0	0	0	0	0	-0.34453	0.161488
XLOC_017426	NC_lncRNA	5.38759	5.46419	5.14084	9.30633	7.74594	6.83218	6.24018	8.0445	6.25689	7.87435	7.05363	8.12705	2.76979	2.98718	2.27401	6.78417	6.62952	6.5461	Gh_A01G0572	2.98583	2.86718	2.62769	1.26802	1.93856	1.87479	1.76556	1.66792	1.78969	2.2015	2.23416	2.56972	1.32798	0.94724	0.86141	0.91918	1.29377	1.15583	0.240748	0.33588
XLOC_017527	NC_lncRNA	0.8534	0.685247	1.39639	0.50934	0.794464	1.00585	0.705642	0.612691	0.37398	1.14454	1.04557	0.844208	0.568399	0.982128	0.226927	0.784116	1.01187	0.908462	Gh_A01G0592	0.825431	0.757428	0.815144	0.530745	0.376039	0.684663	0.331146	0.514807	0.572628	0.353471	0.557838	0.800086	0.947571	0.579981	0.275464	0.588933	0.690307	1.01583	0.285134	0.25143
XLOC_017560	NC_lncRNA	4.24949	5.24962	5.4692	3.06591	1.31847	0.583254	2.25841	2.73591	2.69707	1.83075	2.2032	3.0184	0	0.452943	0	0.766876	2.19934	1.36534	Gh_A01G0601	0.126248	0.070105	0.025414	0.367239	0.187008	0.215265	0.198996	0.327585	0.11696	0.413916	0.144995	0.25809	0.155362	0.007782	0.340154	0.071545	0.081575	0.036413	-0.159698	0.526744
XLOC_017589	NC_lncRNA	5.60313	5.68383	6.6551	2.80102	3.28054	2.64465	1.82459	1.60283	2.28414	3.20433	3.42752	2.74892	0.356342	0.282789	0.094953	0.6399	0.565437	0.904681	Gh_A01G0609	10.4608	9.1216	11.3689	14.4885	12.5737	10.9995	14.4501	12.2777	13.9079	7.25793	10.609	10.5444	3.98814	4.63967	4.00314	14.0198	12.7597	11.996	0.20918	0.404823
XLOC_017687	NC_lncRNA	10.4758	10.4978	12.3402	6.45838	5.28571	4.34461	3.75868	5.87846	5.74216	4.34182	4.1418	4.50501	0.852059	1.01554	0.46368	3.41851	3.20671	3.70099	Gh_A01G0635	1.36597	0.864297	2.28735	6.79092	4.17965	5.29315	1.72485	3.01604	2.47956	2.11366	2.6111	3.42062	3.17094	2.66201	1.84948	2.35958	1.60737	2.52323	-0.119706	0.636129
XLOC_018069	NC_lncRNA	2.57783	2.60182	2.71882	3.41456	2.53442	3.0637	2.64785	2.2062	1.96323	2.44521	2.20502	2.03457	4.93398	4.2108	3.66994	1.21668	1.01912	1.13093	Gh_A01G0701	34.2237	35.5733	35.1549	48.6519	50.2012	47.9935	33.9907	32.226	30.7427	35.1129	36.7254	39.3488	34.7775	45.3713	38.2701	28.1805	27.5239	25.403	0.57127	0.0132694
XLOC_018111	C_lncRNA	1.03437	0.814978	0.607379	0.665142	0.95896	0.564093	0.430649	0.85543	0.421622	0.491338	0.47621	0.566331	0.220177	0.149405	0.285701	0.532568	0.260577	0.550408	Gh_A01G0713	3.43306	3.32772	2.53873	11.8532	11.9939	9.60444	3.68806	5.47078	6.16828	0.944769	0.601482	1.22862	0.532772	1.6254	1.47396	2.24591	4.44117	2.92763	0.456242	0.0570301
XLOC_018447	NC_lncRNA	2.14889	2.47739	1.35286	2.15254	1.4507	1.65653	0.870167	0.643482	0.736329	0.722428	1.20148	0.775458	0.736351	0.588021	0.3255	2.54379	1.69713	1.70869	Gh_A01G0761	0	0	0	0	0	0	0	0	0	0	0	0	0	0	0	0	0	0	NA	NA
XLOC_018450	NC_lncRNA	4.3132	3.80082	5.84177	4.55629	4.10609	4.48093	1.56925	1.51328	1.52882	3.22742	3.35926	2.77405	3.01299	2.80676	2.74409	3.80402	3.33549	3.80655	Gh_A01G0762	1.34897	1.30723	1.31944	1.80834	1.78615	0.8232	1.31913	1.04141	0.752797	0.716739	0.303492	0.608747	0.203616	0.091052	0	0.169782	0.071186	0.10025	0.284362	0.252773
XLOC_018636	NC_lncRNA	0.052343	0.098783	0	2.79017	2.10531	2.56418	1.45331	1.40876	1.25573	2.55016	1.06104	1.45518	0.415622	0.19761	0.101633	0.04407	0	0.044858	Gh_A01G0780	1.99135	2.5279	3.30367	6.45869	3.52749	2.93302	4.84149	4.21292	5.15816	5.74841	5.12703	4.02011	2.49071	3.42861	1.88411	23.9852	24.9135	27.0934	-0.333952	0.175613
XLOC_018641	NC_lncRNA	0.034257	0	0.144325	0.019279	0.022407	0	0.070293	0.162581	0.047269	0.092117	0	0	0.06048	0.283622	0.047479	0.130081	0	0.073298	Gh_A01G0780	1.99135	2.5279	3.30367	6.45869	3.52749	2.93302	4.84149	4.21292	5.15816	5.74841	5.12703	4.02011	2.49071	3.42861	1.88411	23.9852	24.9135	27.0934	0.00458969	0.985579
XLOC_018651	NC_lncRNA	20.8185	17.607	21.7438	6.56661	5.87008	5.51397	2.73057	3.5946	3.31613	3.83119	3.28009	3.16119	0.543646	0.361217	0.729364	5.07924	3.76235	4.82759	Gh_A01G0780	1.99135	2.5279	3.30367	6.45869	3.52749	2.93302	4.84149	4.21292	5.15816	5.74841	5.12703	4.02011	2.49071	3.42861	1.88411	23.9852	24.9135	27.0934	-0.167444	0.506615
XLOC_018663	NC_lncRNA	0	0	0	0	0.025411	0	0	0	0	0	0.034361	0	0	0	0	0	0	0	Gh_A01G0781	2.61971	3.27274	3.02833	5.57713	6.04346	5.15981	3.69337	3.05864	4.10931	5.55483	6.93601	7.93405	1.75768	2.56047	1.64094	5.67757	4.33212	5.49397	0.441508	0.0666162
XLOC_018738	NC_lncRNA	9.24242	7.48652	11.4793	5.94578	6.21932	5.97655	6.9943	6.48279	7.1581	8.80927	7.27223	7.64984	0.633894	1.74015	0.34312	6.83252	5.99189	5.64634	Gh_A01G0786	0	0	0	0	0	0	0	0	0	0	0	0	0	0	0	0	0.031576	0	-0.0198172	0.93779
XLOC_019012	C_lncRNA	7.73039	7.93183	9.2678	20.1025	14.3049	11.3153	11.8275	14.7575	11.4876	12.2893	10.7808	12.2325	9.24985	9.48203	10.0876	10.285	7.96862	7.14085	Gh_A01G0819	0.321577	0.384044	0.398499	1.7854	0.965347	0.754976	1.2015	1.24044	1.25547	0.126984	0.035857	0.027675	0.024316	0.220869	0.098028	0.011945	0	0	0.756838	0.000277035
XLOC_019120	NC_lncRNA	0.183792	0.171203	0.232351	0.14521	0.092937	0.134341	0.074233	0.185071	0.136939	0.175802	0.172304	0.186057	0	0	0	0.03576	0.105763	0.093985	Gh_A01G0839	1.26114	1.55498	1.11943	3.56408	3.48967	3.13413	1.99239	1.60631	2.15082	1.90155	1.67884	2.20297	0.1608	0.394026	0.161346	0.08531	0.264221	0.152461	0.46972	0.0492035
XLOC_019141	NC_lncRNA	0	0.078295	0	0	0	0	0	0	0	0	0	0	0	0.120087	0	0	0	0	Gh_A01G0840	0.022322	0.032765	0.062535	0	0	0.025415	0	0	0.07355	0	0	0	0.04819	0	0.065449	0	0	0	-0.0721016	0.776173
XLOC_019531	NC_lncRNA	0.144304	0.045579	0	0	0	0	0	0.106459	0.124134	0.146121	0.063337	0	0	0	0	0	0	0	Gh_A01G0899	6.03281	6.64033	7.51345	6.194	6.42399	6.08678	7.64217	6.30718	7.91059	6.35162	5.65838	5.93267	1.70041	1.27463	1.65358	4.81478	3.56218	4.81914	0.379908	0.119929
XLOC_019600	NC_lncRNA	3.10359	4.72223	3.75715	3.19012	3.43196	1.85764	3.41788	3.58417	3.65169	3.71457	2.52226	1.80662	0.024768	0.785191	0.685385	1.50639	1.46299	0.362653	Gh_A01G0905	0	0.185351	0.06911	0.159388	0.061885	0.081926	0.431156	0.557699	0.683219	0.274482	0.051988	0.104336	0.1827	0.872774	0.096493	0	0.508651	0.095235	0.0255882	0.919722
XLOC_019973	C_lncRNA	23.0278	22.3967	22.9363	17.3432	14.6943	10.751	8.46645	9.32525	9.49982	11.0694	12.1284	11.7292	2.60579	1.55118	1.58104	4.41138	3.79075	4.2882	Gh_A01G0938	10.183	9.52041	9.83678	12.9912	13.2081	13.8072	6.01576	5.4594	5.122	2.97333	4.23765	4.19064	0.515707	0.783161	0.444313	2.15885	2.46455	1.20551	0.773267	0.000167504
XLOC_020124	NC_lncRNA	1.15028	0.785643	0.567197	0.456885	0.854008	0.829003	0.675037	0.383656	0.712877	0.821952	1.41151	0.750564	0.569404	0.317023	0.337963	0.058934	0.197782	0.125227	Gh_A01G0953	12.0922	12.7133	12.8998	10.0388	12.4071	14.1209	8.11619	8.65435	8.21406	14.1022	14.4183	13.9371	6.92204	9.0495	6.55808	26.7296	23.3086	21.9249	-0.332678	0.177368
XLOC_020254	NC_lncRNA	1.67555	2.41561	2.24236	1.29594	1.15489	1.38841	1.52324	1.40086	1.37731	2.19057	2.47049	2.46715	0.046705	0.153494	0.451892	0.249306	0.203871	0.427438	Gh_A01G0970	11.9237	11.0957	10.3297	7.88298	9.2346	9.39923	9.01169	8.12363	8.5705	7.46108	7.80427	7.8409	1.05374	1.69148	0.930742	5.22221	6.5082	4.3886	0.747582	0.00036177
XLOC_020384	NC_lncRNA	1.78219	1.36788	2.50008	2.15805	1.37069	1.23035	1.06654	1.04285	1.34205	0.978051	1.19085	0.708589	0.565823	0.155434	0.157844	0.555322	0.66144	0.892505	Gh_A01G0991	2.58575	2.24926	2.79326	0.288775	1.53158	1.0138	0.449844	0.24657	0.598875	0.161132	0.55493	0.362476	0.048009	0.027548	0.082878	0	0.080043	0.051172	0.718948	0.000773403
XLOC_020916	NC_lncRNA	14.4022	13.3	15.4087	13.0013	9.13971	7.56676	10.0373	8.68721	7.15262	9.59005	6.35218	7.56418	1.23175	1.89751	0.684926	9.37303	9.19445	6.3635	Gh_A01G1027	0.220271	0.143173	0.608162	0.181683	0.372467	0.261861	0.083778	0.050126	0.256535	0.130531	0.288549	0.192556	0.022242	0.044832	0	0.001876	0.00054	0	0.521631	0.0264037
XLOC_021554	NC_lncRNA	3.25428	3.9638	3.5946	2.08329	1.58972	1.69945	2.17281	2.32029	2.82646	2.65389	2.8948	3.05419	4.11473	4.33236	4.28507	7.64572	8.16412	7.47538	Gh_A01G1081	3.64084	3.69353	3.49621	3.47081	3.49921	2.86587	2.6045	4.03372	3.86029	3.07473	2.49465	2.79828	11.6781	12.1969	13.5133	3.10375	3.69021	4.22322	0.148533	0.556392
XLOC_021761	NC_lncRNA	0	0	0	0	0.095162	0	0	0	0	0	0	0	0	0	0	0	0	0	Gh_A01G1093	1.52631	1.93554	1.46418	2.35961	2.75693	2.54052	1.19075	1.44265	2.02269	1.90883	1.99562	2.19146	0.147812	0.141931	0.021097	0.854096	1.06231	1.02533	0.387659	0.111944
XLOC_021845	NC_lncRNA	14.0163	14.1281	14.1982	2.87045	4.07356	5.5407	6.60988	8.48728	7.38013	6.78106	5.78655	6.19297	0.542134	0.818014	0.682857	4.68451	4.59904	4.20818	Gh_A01G1101	9.27993	8.46459	12.4401	7.20573	5.21805	4.49908	8.34615	4.74373	7.78229	5.45762	4.59997	6.40198	0.259457	1.06173	0.742385	2.53463	4.09642	4.0369	0.843897	1.07e-05
XLOC_022190	NC_lncRNA	5.13165	4.21859	6.3551	1.74491	1.39799	1.03157	1.88098	1.9219	2.40516	3.82217	3.60618	3.17514	3.17437	2.28908	3.33943	1.20701	1.13073	1.18914	Gh_A01G1129	0.258435	0.653116	0.485863	0.681514	0.572225	0.359743	0.354034	0.163845	0.204235	0.120129	0	0.284076	0.726925	0.69264	0.309019	0.072102	0.061041	0	0.173929	0.490049
XLOC_022363	NC_lncRNA	2.1489	2.11118	2.99022	0.992912	0.578244	1.00603	1.32011	1.77495	1.94267	2.04454	1.70023	1.51682	0.283857	0.143252	0.245052	0.862457	0.542902	0.707747	Gh_A01G1138	6.38711	6.61674	7.89195	8.35162	7.92828	8.97043	2.39501	1.29067	2.65361	8.33868	5.44347	5.46312	16.8888	20.2389	20.5411	12.0794	11.8123	13.162	-0.71133	0.000932594
XLOC_022812	NC_lncRNA	0.380625	0.404436	0.3138	0.398519	0.453609	0.543546	0.418951	0.35902	0.489416	0.392552	0.196689	0.1396	0.524017	0.180098	0.29852	0.133676	0	0.190496	Gh_A01G1158	4.44932	4.22009	4.39489	3.32495	4.62479	5.18561	5.39423	5.73662	4.92122	6.97522	5.82103	5.78701	2.57779	2.97559	2.47869	4.85776	5.46491	5.34663	-0.186755	0.458076
XLOC_023729	NC_lncRNA	1.44333	1.5697	1.39225	0.960588	1.47137	1.27438	0.831893	0.887213	1.10293	2.13073	1.68795	1.33938	1.49132	1.7598	1.81629	0.976146	0.675075	0.665269	Gh_A01G1217	7.79741	8.77122	9.3769	7.88556	10.096	11.536	10.2384	12.3525	11.979	15.806	14.2023	12.6535	6.72977	6.18925	6.43891	11.2614	11.9679	12.5549	-0.125685	0.619237
XLOC_023950	C_lncRNA	2.59037	4.10493	3.11075	0.691254	0.934111	1.1349	1.27841	0.923315	1.31688	1.52686	1.5548	1.25632	1.48215	0.991535	1.61002	1.02933	1.48473	1.4967	Gh_A01G1224	0	0	0	0	0	0	0	0	0	0	0	0	0	0	0	0	0	0	NA	NA
XLOC_024077	NC_lncRNA	18.4798	18.9489	20.0027	4.49921	5.25389	6.7453	6.83011	6.20952	5.87085	9.82237	8.0445	7.85113	0.513946	0.629509	0.668678	3.72226	3.80628	4.14695	Gh_A01G1236	0	0	0	0	0	0	0	0	0	0	0	0	0	0	0	0	0	0	NA	NA
XLOC_024700	NC_lncRNA	3.73946	3.69943	2.68978	1.86814	1.75011	1.70656	0.730533	1.15075	0.978439	1.58969	1.44672	0.64222	1.4011	1.50167	0.518712	0.272448	1.96811	0.989684	Gh_A01G1274	3.1351	3.2559	2.78841	5.28707	5.46378	5.83577	4.33425	3.92891	4.87701	3.68199	3.4321	3.28647	9.81825	10.5271	7.26399	5.12375	5.38941	5.08542	-0.301534	0.223981
XLOC_024888	NC_lncRNA	5.20517	6.93469	6.97454	4.77056	4.56318	4.93361	4.93506	4.59586	4.80349	6.14586	4.80473	4.55178	0.204976	0.399114	0.247306	0.746927	1.15719	1.01839	Gh_A01G1286	0.369569	0.383113	0.378931	0.651712	0.495465	0.755717	0.34148	0.444111	0.311746	0.113949	0.101633	0.134567	0.012508	0.098038	0.078535	0.20381	0.215834	0.079624	0.549966	0.0180491
XLOC_025058	C_lncRNA	13.3289	11.1391	11.3091	14.7076	14.9167	11.0972	14.714	13.5836	15.6811	12.8875	11.4832	14.7316	4.80648	5.33871	3.42675	10.9634	7.8274	8.70641	Gh_A01G1302	0	0	0	0.097408	0	0.011092	0	0	0	0	0	0	0	0	0	0	0	0	0.237433	0.342779
XLOC_025551	NC_lncRNA	0.761111	0.764599	0.620583	0.228414	0.362189	0.387729	0.551552	0.81903	0.612619	0.645121	0.770452	0.539951	0.216714	0.090649	0.137733	0.273816	0.154132	0.233926	Gh_A01G1347	6.57705	6.95914	7.12521	7.15774	9.22316	6.71245	8.37476	8.68822	9.83385	10.673	9.12068	9.65038	2.48591	2.6136	1.88823	6.74616	8.00336	7.4713	0.594274	0.00930111
XLOC_025794	NC_lncRNA	0.09889	0	0	0	0.180141	0	0	0.257233	0	0	0	0.151855	0	0.134658	0	0	0.159199	0	Gh_A01G1369	1.06298	1.41041	0.89134	1.52718	1.62839	1.89727	0.969478	1.36554	1.79835	0.656653	1.11338	0.622301	0.2462	0.517192	0.203307	0.256671	0.691804	0.568372	0.0944725	0.709242
XLOC_026095	C_lncRNA	2.0153	2.16373	2.63809	1.43318	1.01351	1.07102	1.06562	1.98653	1.51935	1.45545	1.33113	1.34734	0.052911	0.203403	0.192064	0.377733	0.305767	0.536542	Gh_A01G1406	240.337	232.856	238.18	245.159	236.699	216.035	279.102	290.909	295.563	205.199	220.564	219.245	62.1135	86.6069	55.4702	110.11	108.245	104.24	0.818754	3.26e-05
XLOC_026542	NC_lncRNA	17.9344	21.8653	22.231	23.1994	17.9465	17.1175	13.0974	13.1602	12.3899	13.3067	13.2406	13.2865	10.4531	12.0323	8.47556	16.2389	14.0039	14.9198	Gh_A01G1487	3.5386	3.6749	4.21503	4.39266	3.73587	3.48036	2.10171	2.36407	2.90292	7.93091	8.0244	8.27833	3.80295	4.79319	4.74509	1.14361	0.830618	1.13157	-0.118331	0.640041
XLOC_026780	NC_lncRNA	21.3426	20.6372	24.6664	6.14142	5.90883	6.85636	2.85829	2.73545	2.46127	3.39151	2.78656	2.47681	1.15574	1.60338	1.41547	0.893425	0.853905	1.17069	Gh_A01G1533	0.927038	1.0777	0.596159	1.24047	1.06924	1.059	1.73726	1.53591	1.62759	1.15014	1.39338	1.62297	0.740185	0.808873	0.46873	0.441772	0.472302	0.562286	-0.0957513	0.705472
XLOC_026827	NC_lncRNA	6.12688	6.56141	7.37477	6.88752	4.97333	4.03139	5.70342	4.90249	6.51458	5.8669	6.27955	6.28055	5.10555	3.71854	3.35429	6.07918	7.96533	4.88981	Gh_A01G1537	0.714464	0.983727	1.30987	2.79942	2.06722	2.01263	2.07838	1.06683	2.96944	0	0	0.149242	7.14919	3.8031	2.93443	0	0.681663	0.515136	-0.37376	0.12654
XLOC_026874	NC_lncRNA	0	0	0	0	0.069511	0	0	0	0	0	0	0	0	0	0	0	0	0	Gh_A01G1544	1.05561	1.20688	1.05662	0.221706	0.402783	0.281031	0.255536	0.384772	0.552923	0.621823	0.523355	0.72643	0.079553	0.088069	0.043165	0.261056	0.07028	0.229447	-0.0311371	0.902385
XLOC_026992	C_lncRNA	6.53481	7.1159	6.91359	8.92097	9.41803	6.05061	3.36867	3.92661	3.71187	3.79356	4.67248	5.37403	3.21128	3.89729	2.6217	4.11357	5.09848	4.61253	Gh_A01G1563	37.3942	40.1111	35.6399	25.8348	30.5763	32.4017	25.9188	28.3569	27.2248	18.2581	19.0367	20.6395	15.0487	24.4516	16.7365	39.2121	39.2819	40.8702	0.405057	0.0954151
XLOC_027021	C_lncRNA	2.59515	2.26834	2.60005	1.80325	1.79946	1.69871	1.77584	1.12579	1.06028	1.17094	1.40927	1.5051	0.494507	1.08639	0.447356	1.81316	1.50416	1.22571	Gh_A01G1569	0	0	0	0	0	0	0	0	0	0	0	0	0	0	0	0	0	0	NA	NA
XLOC_027044	NC_lncRNA	0.587534	1.08327	1.62782	1.87213	1.53856	1.71423	1.41938	1.49118	0.84948	1.63929	1.42907	1.23396	0.871141	1.09693	0.270646	1.70118	1.15661	1.91621	Gh_A01G1571	0	0	0	0	0	0	0	0	0	0	0	0	0	0	0	0	0	0	NA	NA
XLOC_027141	NC_lncRNA	14.4125	12.8183	16.8504	7.33029	8.39711	9.29984	11.4614	9.53947	10.0917	7.81309	6.49203	6.36971	3.40934	2.62095	2.56516	22.8172	20.1361	23.2707	Gh_A01G1587	0.116817	0.056121	0.241585	0.524792	0.685209	0.603347	0.524306	0.564739	0.260263	0.595742	0.400895	0.332629	0.120233	0.326472	0.361881	0.172151	0.118315	0.164673	-0.443006	0.0655903
XLOC_027314	C_lncRNA	5.60372	3.93977	4.11261	5.06154	3.61197	3.85167	3.21735	3.50701	3.06429	3.1567	3.10758	3.58646	0.761095	0.832016	0.317371	2.72909	2.94275	2.67621	Gh_A01G1608	0	0	0	0	0	0.016646	0	0	0	0	0	0	0	0	0	0	0	0	0.134352	0.595069
XLOC_027360	NC_lncRNA	0	0.185873	0.229144	0.245711	0.406863	0	0.152521	0.467627	0.528384	0.366624	0.192755	0.053942	0	0	0	0	0	0	Gh_A01G1617	5.20934	4.99175	4.81103	3.00276	3.10697	3.52673	1.74827	1.59306	1.49364	1.29627	1.04798	1.1313	0.143034	0.314719	0.260683	1.34527	1.66199	1.4665	0.114974	0.649623
XLOC_027380	NC_lncRNA	0.34271	0.695866	0.33678	0.595825	0.646782	0.619138	0.690125	0.983247	0.776336	0.372898	0.483816	0.76265	0.742116	0.417051	0.916262	0.739911	0.57956	0.322479	Gh_A01G1619	0	0	0	0	0	0	0.007512	0	0	0	0	0	0	0	0	0	0	0	0.0974816	0.700381
XLOC_027543	C_lncRNA	0.403595	0.28823	0.39545	0.125253	0.082496	0.092353	0.026429	0.051965	0.199993	0.013018	0.025519	0	0.017746	0.018746	0	0	0	0.016595	Gh_A01G1645	12.2544	11.7452	13.8048	14.0189	14.0007	13.7683	19.1044	16.746	20.1244	16.6253	16.705	17.9278	16.6555	12.722	16.0429	24.331	19.6004	20.6625	-0.531805	0.0231153
XLOC_027580	NC_lncRNA	0.980807	1.18115	0.978103	1.69469	1.43814	1.8498	1.28759	1.51553	1.32547	0.992922	1.03025	0.801028	0.294979	0.28622	0.218514	1.05275	1.04607	0.89064	Gh_A01G1653	1.24358	0.955699	0.990315	1.05252	0.532842	0.381912	1.17294	1.48138	1.24161	0.870465	0.786126	0.78594	3.09672	2.80899	2.7033	2.29799	2.12393	2.30381	-0.745487	0.000383702
XLOC_027813	C_lncRNA	2.14047	2.56915	3.33798	7.16661	6.17925	4.89926	1.1517	1.39623	1.43481	2.43076	2.62054	2.32353	1.84397	2.0772	2.29175	1.00209	1.10633	1.59344	Gh_A01G1698	4.8566	4.3224	5.05495	3.61389	4.89425	4.82228	5.21629	5.04409	5.25957	5.89112	5.75339	5.81519	5.6547	3.85777	3.98976	2.71052	2.5987	3.39466	0.0513847	0.839535
XLOC_028031	C_lncRNA	4.91088	3.35423	4.21679	7.81333	5.11329	5.99618	4.3869	5.02603	4.31583	3.71313	5.10414	3.9549	1.70162	1.26775	1.48399	2.90891	3.88365	3.16224	Gh_A01G1737	10.647	9.89075	9.79973	22.9842	18.2766	16.0312	19.3426	16.0829	18.6107	7.16174	8.90179	7.59335	7.96141	8.95205	5.12157	23.305	20.4101	21.9202	0.449818	0.0610735
XLOC_028222	NC_lncRNA	3.1328	2.62538	4.13408	3.04048	2.96246	2.33431	5.05724	3.11017	2.36658	2.45749	3.42002	3.48502	1.62288	0.826302	2.34616	2.6264	4.88432	4.30095	Gh_A01G1774	37.5385	34.6896	35.9944	7.29869	9.2638	8.06699	10.8836	9.95496	10.1052	7.84639	7.5966	9.06406	0.151943	0.225577	0.332634	1.41295	1.58171	0.988424	0.190344	0.449323
XLOC_028243	NC_lncRNA	9.00283	10.3965	9.63527	13.2444	12.648	9.98917	6.25373	4.97941	5.60633	5.87535	5.30444	5.03555	0.897404	0.889756	1.40778	1.9807	1.98924	1.70974	Gh_A01G1775	0	0	0	0.092041	0.111867	0.056847	0.028954	0	0	0	0	0.034389	0	0.055568	0	0.073774	0	0	0.414116	0.0875427
XLOC_028425	NC_lncRNA	0.394651	0.384101	0.515208	0.591174	0.434958	0.38176	0.332848	0.69657	0.408317	0.249568	0.582017	0.59881	0.54474	0.715547	0.393225	0.486428	0.098741	0.196789	Gh_A01G1801	0	0	0	0	0	0	0	0	0	0	0	0	0	0	0	0	0	0	NA	NA
XLOC_028570	NC_lncRNA	6.26411	6.00924	5.83584	5.47912	4.84354	4.74568	4.15902	4.35508	5.44455	5.22515	4.85394	4.49751	0.790776	1.23848	0.73047	2.38704	2.49342	2.41171	Gh_A01G1834	0	0	0	0	0	0	0	0	0	0.019984	0	0.031586	0	0	0	0	0	0	0.153554	0.542968
XLOC_028903	NC_lncRNA	10.8666	10.5129	13.3838	4.78288	3.19658	4.19697	2.65126	3.29918	2.50849	3.87382	3.42307	3.6803	0.987388	1.72666	2.22788	2.1928	2.86935	3.0892	Gh_A01G1912	6.91106	7.36562	6.8157	1.36306	3.01445	4.37048	7.91846	7.77106	7.82849	7.72972	6.47126	6.11624	1.07037	0.807744	1.04713	4.24165	4.42654	5.04141	0.410771	0.0903923
XLOC_028966	NC_lncRNA	0.765379	1.11185	1.21287	1.48034	1.09876	1.24483	0.887894	1.09699	0.880497	1.11472	0.855491	1.21141	0.470804	0.034557	0.240036	1.07693	0.693128	0.883899	Gh_A01G1933	7.80913	7.62089	7.71477	18.2381	18.2419	11.9909	5.25115	5.22082	4.64736	5.34917	4.93348	5.72593	1.05306	0.612079	1.21003	8.79215	8.99296	10.1613	0.690828	0.00150171
XLOC_030876	NC_lncRNA	9.20381	9.13333	10.7565	4.83241	4.30275	3.14451	4.56258	3.8188	3.93234	6.7516	5.89989	5.88473	1.2749	1.94032	0.950208	4.37105	2.96177	4.30989	Gh_A02G0127	0.225116	0.063677	0.105299	0.22622	0.429945	0.492916	0.178374	0.153216	0.31989	0.091136	0.230766	0.245782	0.448714	0.42775	0.300216	0.113281	0.069252	0.057897	-0.523851	0.0256568
XLOC_031477	NC_lncRNA	0.159596	0.443643	0.456859	0.463564	0.383415	0.663123	0.183716	0.296287	0.446978	0.237842	0.285643	0.372168	0.16221	0.225522	0.17222	0.472044	0.422551	0.152368	Gh_A02G0274	0.056791	0.115647	0.037561	0.165569	0.283138	0.428256	0.175756	0.190263	0.29144	0.213306	0.219211	0.142728	0.048697	0.180733	0.038993	0.022519	0.067935	0.108344	0.428833	0.0757787
XLOC_031950	NC_lncRNA	7.3612	6.5063	8.16996	1.72112	1.66068	1.90052	1.20017	1.49838	1.28164	0.944551	0.845555	0.877281	1.01425	0.766008	1.55319	1.03107	0.655135	1.40302	Gh_A02G0375	1.47576	1.01525	1.16924	1.65329	2.45914	2.19789	0.755049	0.800647	1.31778	0.353616	0.366441	0.291044	3.4019	6.87947	6.62326	0.681751	0.887501	0.651049	-0.125063	0.620986
XLOC_032016	NC_lncRNA	0.372215	0.383702	0.300191	0.362459	0.334758	0.297553	0.406331	0.555255	0.333416	0.603506	0.588549	0.278368	0	0	0.056522	0.356676	0.04018	0.14802	Gh_A02G0382	8.01982	9.67331	10.0592	6.58284	6.61282	7.52468	10.8165	12.6644	10.4167	3.87417	2.47633	3.61979	8.1803	12.4604	7.55565	20.1956	15.8865	15.9974	-0.341761	0.165108
XLOC_032267	C_lncRNA	4.7538	4.14557	5.46267	1.81189	1.79262	1.42655	1.87701	2.3874	2.96307	5.1754	4.16056	4.19326	0.652715	0.606472	0.506508	1.87378	1.09346	1.946	Gh_A02G0435	0.238182	0.230599	0.277252	0.611316	0.293934	0.914092	0.248846	0.209142	0.1905	0	0	0	0.200328	0.115622	0.234035	0	0.089673	0.156384	-0.259945	0.29754
XLOC_032577	NC_lncRNA	1.0102	0.837434	1.3133	1.94205	1.52153	0.890326	1.0696	0.890817	1.10934	0.784631	0.886272	0.771528	1.04104	0.797951	0.732187	1.29681	1.65775	1.732	Gh_A02G0488	0.008839	0.018995	0.020702	0.023679	0.037695	0.060773	0.01309	0.047045	0.024393	0.062133	0.14981	0.066238	0	0	0	0	0.022501	0	-0.274313	0.270652
XLOC_032686	NC_lncRNA	0.045846	0.077948	0	0	0	0	0	0	0	0	0	0	0.033953	0.235501	0	0	0	0	Gh_A02G0512	19.9481	19.1284	17.5099	25.9078	22.6663	22.712	22.8113	23.8283	25.5883	18.6824	21.5051	23.9944	60.9261	63.1241	64.3382	22.065	18.9232	18.7777	0.521117	0.0265791
XLOC_032951	C_lncRNA	9.35237	7.92613	9.36719	4.84765	5.04598	5.08643	6.40322	6.48491	6.29291	5.41254	5.43324	6.24904	0.685336	1.12705	0.985032	3.5453	3.36699	3.88913	Gh_A02G0565	0	0	0	0	0	0	0	0	0	0	0	0	0	0	0	0	0	0	NA	NA
XLOC_033198	NC_lncRNA	0.545487	0.903755	0.420336	0.192596	0.264568	0.306523	0.258848	0.274209	0.494273	0.670031	0.514569	0.292564	0.212246	0.183527	0.236339	0.165497	0.16076	0.058748	Gh_A02G0623	0	0	0	0	0	0	0	0	0	0	0	0	0	0	0	0	0	0	NA	NA
XLOC_033215	NC_lncRNA	27.5185	26.8305	30.6331	7.68933	9.01992	8.38724	16.6222	16.9404	16.4003	16.964	12.7894	12.6645	4.7709	5.96951	4.05191	15.4025	14.1184	17.35	Gh_A02G0625	0.040307	0.023949	0.085278	0.110368	0.015433	0.020548	0.045802	0.010021	0.020515	0.028217	0.008476	0.038404	0.009659	0.015961	0.151821	0.111636	0.419816	0.257596	-0.00055567	0.998254
XLOC_033584	NC_lncRNA	0.508354	0.751276	0.419774	0.314146	0.317561	0.088548	0.472737	1.60102	0.187732	0.916985	0.592482	0.230445	0.127676	1.15183	0.171343	0.409145	0.356632	0	Gh_A02G0676	0.970277	1.20873	1.59167	1.11631	1.68342	1.09128	0.70223	1.00503	0.88807	1.62958	1.65592	1.9735	0	0.075167	0.033292	0.224139	0.227636	0.357509	0.109457	0.665487
XLOC_033685	NC_lncRNA	15.6737	17.1794	17.3879	3.56275	3.97495	4.86275	8.06459	8.08137	8.68698	13.1008	11.1097	10.5431	1.33901	1.53002	0.339618	4.99847	4.27595	4.45176	Gh_A02G0697	0	0	0	0.047568	0	0	0	0	0.04961	0.124648	0.037254	0.081382	0	0.125211	0.144739	0.136331	0	0.118092	-0.32829	0.183503
XLOC_033788	NC_lncRNA	7.67646	9.72012	9.54798	4.95296	5.77245	5.62831	5.69987	5.03827	4.58762	6.88823	5.69462	4.61419	0.564725	1.4008	0.969873	5.8581	7.24193	5.01363	Gh_A02G0714	40.2461	38.6423	39.3628	46.8576	47.4847	48.0102	69.3036	65.8189	63.8278	44.1257	44.5536	42.7902	4.89959	5.31227	3.68183	59.264	60.7652	59.3435	0.562175	0.0151681
XLOC_034245	NC_lncRNA	1.61825	1.12686	0.874746	1.4082	1.33543	1.24398	0.535375	0.731987	0.829908	0.58842	0.657885	0.626578	0.084189	0.09079	0.149522	0.796397	1.00214	0.991876	Gh_A02G0767	0.276961	0.500781	0.536754	0.686751	0.825603	1.3849	0.366324	0.68242	0.090383	0.900895	0.303062	0.632989	2.28295	2.49821	2.54294	1.58669	1.36576	1.39123	-0.58922	0.0100782
XLOC_034425	NC_lncRNA	0.037438	0	0	0	0	0	0	0	0	0	0	0	0	0	0	0	0	0	Gh_A02G0787	5.03345	5.87076	6.0791	5.76668	5.54852	6.48884	4.45136	5.22461	3.89116	4.71019	5.7615	4.7768	0.290799	0.70238	0.721203	4.0507	2.90417	4.56296	0.0998414	0.693457
XLOC_034934	NC_lncRNA	0.873551	0.490811	0.490483	0.666374	0.475678	0.327911	0.31369	0.391988	0.779583	0.541228	0.326262	0.420498	0.063945	0.023574	0.032127	0.58144	0.318149	0.178661	Gh_A02G0832	0.171201	0.266099	0.086429	0.481829	0.667567	0.587868	1.93531	1.99387	2.72301	0.678928	1.02272	1.14996	22.22	17.5919	28.845	0.132254	0.263559	0.274177	-0.677218	0.00201924
XLOC_035698	NC_lncRNA	12.4068	12.2951	12.6546	10.8261	8.98939	6.98929	7.3677	6.03068	6.73362	7.03011	7.5911	7.78076	1.43126	1.43812	1.19304	4.37045	4.51549	3.86739	Gh_A02G0886	13.3568	13.3056	15.7257	37.7799	34.1343	26.5832	16.0701	16.2611	14.7274	9.75303	11.2035	11.2919	5.44632	6.22894	6.72013	12.3696	10.2183	13.2915	0.504321	0.0328236
XLOC_036175	NC_lncRNA	1.93443	1.21252	1.47622	0.981669	1.19851	1.05188	1.44881	1.10577	1.49453	0.886423	0.985742	1.09574	0.563491	0.82608	0.888466	1.11953	1.19855	1.04958	Gh_A02G0915	10.2685	10.8432	11.8445	13.6569	17.059	17.3032	11.9868	10.4288	13.073	11.5828	11.6811	12.6566	3.04776	7.27839	5.2018	6.20645	6.19135	7.00046	0.351864	0.152163
XLOC_036210	NC_lncRNA	0.070009	0.087494	0.294945	0	0	0	0	0.093232	0.287866	0.093499	0	0	0	0.135098	0	0	0	0	Gh_A02G0920	0.817532	1.13426	1.06205	6.11342	5.91553	6.07306	14.2599	11.5465	14.1885	3.5908	3.85797	5.02504	169.699	139.44	169.515	6.66387	6.26132	8.25439	-0.0938685	0.711025
XLOC_036483	NC_lncRNA	0.622777	0.844982	1.23188	0.744207	0.596522	0.697883	0.571504	0.277623	0.277532	0.78294	0.709844	0.195584	0.130295	0.591447	0	0	0	0.200199	Gh_A02G0935	2.38634	2.74424	2.37739	2.10632	2.55181	2.50096	1.85243	2.57629	2.83609	0.754586	0.87896	0.809114	0.590248	0.688821	0.413178	3.41508	3.85689	2.66686	-0.069275	0.784748
XLOC_036538	NC_lncRNA	0.107791	0	0	0.180569	0.071718	0	0.154757	0.073993	0	0.29483	0.097953	0	0.016511	0.10794	0	0	0	0	Gh_A02G0939	3.11317	2.85503	4.55734	6.39449	6.23561	4.74887	2.67178	3.18535	3.15622	2.10776	2.32999	2.92516	0.981508	1.03104	0.251038	1.26519	1.85252	1.84579	0.16368	0.516351
XLOC_036730	C_lncRNA	4.34683	4.14818	5.66876	3.09554	2.65224	2.2151	2.08279	2.38297	2.58458	3.37726	2.78905	3.53971	0.127454	0.029111	0.145779	1.98486	1.70239	1.98276	Gh_A02G0957	3.89134	3.05008	3.63228	5.3867	5.74016	5.65282	9.15182	8.55529	9.09121	9.28168	10.2962	10.4383	2.70892	2.84155	2.10477	3.51381	5.7922	4.2415	0.249259	0.318544
XLOC_037028	NC_lncRNA	0.996714	1.39368	1.00968	5.18834	1.24053	1.88664	1.31742	2.74852	1.89708	6.16845	4.35095	2.03076	0.07308	0.423645	0.140979	0.022305	0.096331	0.022856	Gh_A02G0991	1.82762	1.59033	1.082	2.7816	1.24445	1.3288	0.881829	1.89476	0.818242	3.77866	3.72694	3.22264	11.6463	12.547	10.3333	0.772985	1.43458	0.858267	-0.175318	0.486534
XLOC_037861	NC_lncRNA	0	0	0	0	0	0	0	0.054842	0	0	0.035098	0	0	0	0	0	0	0	Gh_A02G1063	0.144222	0.091732	0.087391	0.338483	0.258981	0.168912	0.069337	0	0	0.016847	0	0.026529	0.045933	0.285079	0.048494	0.02648	0.07464	0.171238	-0.351692	0.152378
XLOC_038181	NC_lncRNA	1.46755	2.53448	1.28992	1.55669	1.8974	1.80876	1.22903	1.21721	2.10087	2.03141	1.43227	1.46264	0.382271	0.110984	0.037016	1.29919	1.54115	1.5899	Gh_A02G1089	0.714485	1.03946	0.82138	0.483188	0.623298	0.832325	0.500268	0.645812	0.622848	0.754192	1.02649	1.13587	0.417527	0.098879	0.055753	0.496803	1.07913	0.830755	0.71685	0.000814786
XLOC_038186	NC_lncRNA	1.29442	1.61493	1.29425	1.03726	1.43746	0.538691	1.21299	1.55848	0.837629	1.20118	0.695592	0.747065	0.42159	0.577226	0.699361	0.886351	1.43789	1.28322	Gh_A02G1091	1.5403	2.11469	1.79616	1.85756	1.41174	1.99696	1.77824	2.21995	1.52826	2.44271	2.88085	1.26335	1.34968	0.642063	1.20097	1.26011	1.5789	1.54811	0.295409	0.233996
XLOC_038411	NC_lncRNA	11.3581	10.7233	11.3737	7.53351	7.89717	8.1194	5.53449	5.99942	5.96164	8.68051	7.28929	7.69446	1.40767	1.89471	1.21274	5.45385	5.16518	6.11354	Gh_A02G1106	7.82896	6.84171	7.26339	16.9846	16.3699	14.7515	8.07127	7.82297	6.70917	7.47114	6.17472	7.60841	9.57904	9.26207	10.1164	30.3883	28.2431	29.5448	-0.175814	0.485283
XLOC_038668	NC_lncRNA	0.812237	1.07987	1.17219	0.37596	0.442759	0.588025	0.941771	0.722812	0.765156	0.552237	0.859446	0.706378	0.452451	0.390862	0.344244	0.72774	0.700482	0.444728	Gh_A02G1124	0.332364	0.69047	0.349421	0.39495	0.423202	0.574672	0.350384	0.471809	0.28211	0.347617	0.543127	0.451005	0.578159	0.614906	0.837475	0.321566	0.252846	0.507621	-0.30472	0.218881
XLOC_039093	NC_lncRNA	1.00016	0.999285	1.14753	0.41017	0.753193	1.68288	1.24548	1.83433	2.02703	1.85294	1.89141	1.56551	0.434862	0.385644	0.419028	1.84396	1.84863	1.6598	Gh_A02G1157	11.6029	10.058	12.9719	7.95577	6.80387	6.16383	6.107	6.66507	5.31589	9.01152	7.6007	7.85983	1.60023	1.02467	2.3367	5.5736	3.8735	5.77993	0.222417	0.375037
XLOC_039433	NC_lncRNA	6.35859	5.92778	6.94265	1.12183	1.20015	1.15295	2.88971	2.75202	2.58883	2.86653	3.28292	2.55297	0.065624	0.138209	0.085203	1.30541	1.62639	1.57113	Gh_A02G1194	19.6175	18.5812	20.2197	17.6562	14.4064	16.8147	12.6976	11.049	12.9276	11.258	14.0112	11.8121	11.2688	11.2299	12.6466	10.4324	9.75484	8.77983	0.665511	0.0025748
XLOC_039619	NC_lncRNA	0.496806	0.781742	0.962027	0.280699	0.466784	0.131576	0.161571	0.152293	0.388672	0.114201	0.519855	0.472961	0	0	0.215465	0.213051	0.199708	0.189188	Gh_A02G1205	1.76919	1.5864	1.58972	1.40241	1.88247	1.34963	1.9009	1.56867	1.5902	1.78285	1.8998	1.17363	0.194034	0.3249	0.66174	1.18494	0.999521	1.05627	0.510713	0.0303264
XLOC_039653	NC_lncRNA	2.33489	1.70084	1.45673	3.49388	2.2985	1.40308	2.61256	2.16601	1.98112	1.46393	1.83889	2.49154	0.464594	1.43578	0.655914	1.8031	1.45472	1.6957	Gh_A02G1207	4.81153	5.52688	4.64156	8.97555	8.74026	6.56508	3.63985	5.74916	4.52189	3.93684	7.02528	4.60226	2.18016	4.17799	2.88425	11.1802	8.21595	6.4483	0.431798	0.0735568
XLOC_040095	NC_lncRNA	8.48002	7.51704	9.98722	5.82303	4.64665	4.12835	4.70227	4.35966	4.87551	5.23495	5.01555	4.52606	1.39043	1.23199	1.11922	1.72629	1.79204	1.943	Gh_A02G1241	0.333237	0.692087	0.382876	0.177056	0.282896	0.125596	0.159293	0.282125	0	0.038606	0	0	0	0	0	0	0	0	0.730487	0.000575824
XLOC_040483	C_lncRNA	18.9716	15.8987	23.506	8.03422	6.92406	11.7655	7.7641	6.61412	6.67459	7.74253	6.21546	6.57178	4.99876	6.78437	6.9483	5.64074	5.76834	4.74568	Gh_A02G1291	0	0	0	0.154741	0.130221	0.165185	0	0	0.07477	0	0.112166	0.021689	0.060162	0.217451	0.353077	0.091859	0	0	-0.254566	0.308005
XLOC_040586	NC_lncRNA	0.508185	0.209899	0.272423	0.670559	0.557813	0.592112	0.158365	0.199161	0.155662	0.136739	0.441327	0.259426	0.063649	0.169563	0.274613	0.118233	0.070655	0.252145	Gh_A02G1304	0.129645	0.108562	0.530416	1.34081	1.13471	0.918297	0.31088	0.350866	0.443448	0.285672	0.41322	0.422092	0	0	0	0.506473	0.361811	0.326657	0.70603	0.00105873
XLOC_041012	NC_lncRNA	2.32294	1.84902	2.42249	2.83492	2.04132	1.63535	2.09299	1.63677	1.84631	1.86488	2.13181	2.18156	0.535388	0.664309	0.959427	1.47982	1.94108	1.85766	Gh_A02G1354	0	0	0	0	0	0	0	0	0	0	0	0	0	0	0	0	0	0	NA	NA
XLOC_041097	C_lncRNA	3.09435	2.9373	3.58247	4.75315	3.71811	3.06511	2.28851	2.00264	2.5275	2.33857	3.25086	2.51932	0.123095	0.337187	0.057071	2.1241	2.57231	2.49719	Gh_A02G1362	29.6843	32.7838	30.6023	37.8067	38.8277	34.3693	23.8697	24.8126	26.7187	33.1501	31.4454	35.2331	28.0297	32.3699	32.8376	58.1008	63.2781	60.7503	0.116421	0.645486
XLOC_041123	NC_lncRNA	2.20851	2.62296	2.49731	2.06022	1.55944	1.82038	1.31795	1.32588	1.59814	1.39327	1.56072	1.60809	0.190455	0.039372	0.262971	1.04645	0.884454	1.18176	Gh_A02G1367	0.050263	0	0	0	0	0	0	0	0	0	0	0	0.291487	0	0	0	0	0	-0.361694	0.140254
XLOC_041321	NC_lncRNA	9.03343	8.27455	10.9078	7.62087	5.14168	4.18589	2.6691	3.59433	4.25461	5.46706	5.32052	4.9873	0.313144	0.246805	0.300403	3.23208	3.59249	3.50189	Gh_A02G1402	5.93323	5.95074	6.0882	4.05743	4.67162	5.42073	12.2472	13.2805	13.6862	17.2536	16.5572	18.9924	7.48547	5.97324	7.19123	15.2695	15.4494	15.488	-0.190108	0.449897
XLOC_041365	NC_lncRNA	1.06549	1.22895	1.11261	0.594685	0.843267	0.847682	2.12687	2.72128	2.55933	2.39123	2.14217	1.6412	0.489095	0.416431	0.732723	0.580713	0.945526	1.06719	Gh_A02G1408	16.0701	15.1575	16.351	14.0448	13.9587	16.5899	19.8198	17.7983	18.0961	17.038	17.4197	17.8181	6.63355	4.67544	6.0548	14.0293	13.2611	12.1672	0.710142	0.000959725
XLOC_041643	NC_lncRNA	7.43443	6.1756	8.34685	4.53029	3.43366	2.78005	2.78355	2.64202	2.04739	2.60061	3.09985	2.97191	1.83918	1.11043	0.436057	1.87747	1.75758	1.91343	Gh_A02G1446	0	0	0	0	0	0	0	0	0	0	0	0	0	0	0	0	0	0.082409	-0.152192	0.546595
XLOC_041808	NC_lncRNA	8.35226	9.13439	9.2076	8.43176	7.73517	6.40248	7.59244	5.893	6.27259	7.22123	7.49221	6.56168	1.73991	2.0002	1.00084	5.47331	4.70894	5.4674	Gh_A02G1477	37.5812	37.4405	35.4336	30.4061	34.6356	35.3236	36.0658	33.0058	40.206	36.4809	38.2051	38.0301	12.4835	11.8471	9.38082	28.9869	28.6173	27.1222	0.892264	6.48e-07
XLOC_042096	C_lncRNA	0.061411	0.143197	0.129074	0	0.198567	0.395738	0	0.040891	0	0	0.022137	0.033634	0	0	0	0	0.05211	0	Gh_A02G1535	4.75899	4.67222	5.47765	3.70755	5.06187	5.46334	3.16955	2.82585	3.42513	2.59454	2.04042	1.66987	2.22233	2.50295	1.95982	2.45432	2.87344	2.83628	0.750642	0.000331639
XLOC_042180	NC_lncRNA	10.5571	10.2983	11.5736	6.13851	4.42474	4.40295	4.65482	4.95943	5.46437	6.1965	5.83662	4.81097	0.990012	1.76143	0.712138	2.83992	2.06781	1.74651	Gh_A02G1547	8.98347	8.66503	8.97769	5.91288	4.83795	4.5423	15.2045	15.7248	16.9097	4.22616	4.50816	3.76914	33.3368	28.1485	33.7329	7.38392	8.40879	7.27729	-0.484582	0.0415458
XLOC_042771	NC_lncRNA	5.296	4.33113	4.44893	0.749235	1.76016	2.0848	2.81148	2.68293	2.62168	3.64609	3.00036	2.91151	1.14655	0.816134	1.06373	2.70084	2.16219	3.01962	Gh_A02G0001	4.68369	3.64184	4.46264	4.01208	3.26393	4.84744	3.51527	3.18015	3.38804	2.71212	4.1656	3.74652	2.33819	2.12387	2.36734	2.50137	3.16262	2.39508	0.479499	0.0440547
XLOC_043035	NC_lncRNA	125.486	104.138	118.017	82.949	53.763	47.5662	90.106	82.4623	84.3186	50.9064	60.1905	56.0188	26.486	25.3364	16.8056	100.269	102.026	101.258	Gh_A02G0081	3.34436	2.69527	3.23911	1.54515	1.35732	2.1438	2.07053	2.35533	1.64042	2.7491	1.63123	2.72944	2.48668	4.42833	3.62154	3.54089	3.00542	2.70956	-0.0406128	0.872881
XLOC_043383	NC_lncRNA	9.53175	10.8014	12.5428	12.7906	9.97263	7.90208	6.96285	6.50765	7.25743	7.89793	7.48022	6.77137	0.705732	0.938027	0.956501	3.61577	2.41837	4.10843	Gh_A02G0172	0.034701	0	0	0.019399	0.011273	0.070689	0	0	0	0	0	0	0.022503	0.016853	0	0	0	0	0.100587	0.691275
XLOC_044106	NC_lncRNA	0.276355	0.333556	0.180421	1.21514	0.756586	0.481615	0.695598	0.512875	0.683086	0.723128	0.666597	0.716791	0.757947	0.86812	0.834635	0.872305	0.494233	0.827275	Gh_A02G0346	3.46906	3.14468	3.54693	1.8205	2.95036	3.1556	2.05357	1.53746	2.39596	2.61588	2.54927	2.29908	0.363457	0.526295	0.392131	0.724671	0.876499	0.933362	-0.593458	0.00942314
XLOC_044122	NC_lncRNA	9.21258	7.98379	9.62686	12.0215	9.72984	6.67177	6.75174	5.85266	7.07585	5.74739	5.64937	4.85831	2.10385	3.86324	3.00286	5.34661	5.49714	4.69112	Gh_A02G0346	3.46906	3.14468	3.54693	1.8205	2.95036	3.1556	2.05357	1.53746	2.39596	2.61588	2.54927	2.29908	0.363457	0.526295	0.392131	0.724671	0.876499	0.933362	0.696242	0.00132908
XLOC_044198	NC_lncRNA	0.347705	0.376506	0.353741	0.666821	0.782173	0.686047	1.31958	2.09675	1.12889	0.414342	1.37148	0.657475	4.54825	4.16623	1.24383	0.817112	0.650549	0.26411	Gh_A02G0366	19.1018	15.3873	20.5733	38.4194	35.0639	29.31	25.9878	27.55	26.4594	26.7167	28.0237	30.1635	12.6753	15.1832	9.65332	19.9179	17.6138	14.4399	-0.313637	0.205014
XLOC_044235	NC_lncRNA	3.46576	2.97676	3.12185	5.01595	4.8679	4.06346	2.78689	2.97571	2.42684	3.29581	2.86356	2.14522	3.26101	4.21169	3.28482	3.29686	2.12814	3.00573	Gh_A02G0376	0	0	0	0.334505	0.325715	0.309389	0.049968	0.266873	0.056962	0.652669	0.345615	0.35942	9.67947	12.1092	9.97474	0	0	0.104799	0.207772	0.408065
XLOC_044305	NC_lncRNA	2.36804	1.62419	2.03508	2.95463	1.83545	1.64101	1.78022	1.70363	1.31164	1.77249	1.753	1.9276	0.464968	0.337727	0.558214	1.01539	1.32709	1.32271	Gh_A02G0385	13.8923	13.7096	15.1467	16.1738	12.9722	12.3076	10.4044	12.9631	12.6518	13.5065	17.2691	17.6309	3.7563	3.64889	2.31937	12.0912	11.2626	9.46538	0.839663	1.31e-05
XLOC_044313	NC_lncRNA	7.32978	7.6329	10.3341	3.47629	3.81212	2.27454	2.21635	1.41709	1.56464	2.57433	2.78032	3.00048	0.127459	0.146014	0.038312	2.52851	1.64472	1.45935	Gh_A02G0387	19.2746	20.8244	18.9171	18.487	16.0861	15.9773	19.9741	17.5172	19.6614	16.5316	18.0507	18.1598	9.38004	9.52778	8.4436	20.3066	16.7359	17.8949	0.568003	0.0139284
XLOC_044557	NC_lncRNA	3.42182	5.19719	2.77488	3.83525	3.21558	2.27568	1.34217	1.25294	1.60735	1.46431	1.18886	1.1866	0	0.195968	0.075624	0.686876	0.344811	0.516257	Gh_A02G0435	0.238182	0.230599	0.277252	0.611316	0.293934	0.914092	0.248846	0.209142	0.1905	0	0	0	0.200328	0.115622	0.234035	0	0.089673	0.156384	0.424339	0.07924
XLOC_044592	NC_lncRNA	7.44403	6.44415	7.52119	2.52689	3.0941	3.66869	4.13011	3.64536	4.11629	4.31099	5.1456	4.73528	0.878644	1.25508	0.779419	3.72057	3.33298	4.25103	Gh_A02G0440	0.973918	0.841489	1.07266	0.805106	1.0597	0.913092	1.57253	0.853073	0.676748	0.824343	1.18464	1.51096	0.404231	0.621806	0.144769	1.10669	0.623317	0.671439	0.548476	0.0184284
XLOC_045121	NC_lncRNA	0.067497	0.255192	0	0.037859	0	0	0.093689	0.045094	0.180385	0	0	0.111027	0	0	0	0	0.057275	0	Gh_A02G0535	5.02863	6.1467	5.70557	6.14442	6.6734	6.20147	9.16186	8.16684	8.62794	7.81469	8.30184	7.61044	1.8474	2.55216	1.33926	4.5266	6.83333	6.42807	0.361659	0.140295
XLOC_045243	C_lncRNA	13.342	13.1105	14.881	1.99043	3.45056	3.53516	1.36904	1.5657	1.95002	1.57357	0.982813	1.09498	0	0.038599	0.063648	0.31672	0.135445	0.398617	Gh_A02G0561	10.2206	9.91082	9.97455	15.4771	10.4201	11.246	6.22233	8.59646	9.43143	6.23486	7.23584	8.10859	5.60058	6.17803	6.07471	8.14372	7.93738	6.79805	0.404014	0.0963525
XLOC_045270	NC_lncRNA	0	0.022951	0.082304	0	0.047156	0	0	0	0	0	0	0	0.012053	0.112348	1.01815	0	0	0	Gh_A02G0568	8.47001	9.11035	6.99836	5.01419	7.29132	9.07378	8.50087	8.52597	7.74837	9.21396	8.56518	8.65654	10.236	7.0957	9.71245	6.35929	8.35527	7.57729	0.27262	0.27374
XLOC_045281	C_lncRNA	7.74724	7.09437	7.20861	7.37959	6.72528	5.11292	5.68638	5.64711	5.28997	5.87459	6.97576	5.94425	1.88513	3.26054	1.39259	4.09633	3.26094	3.8432	Gh_A02G0569	0.438246	0.563656	0.173671	2.90189	2.37861	1.26197	3.10069	4.67177	3.57872	0.619356	1.56637	0.847452	114.64	78.2248	91.0982	0.9311	0.535657	1.18776	-0.74572	0.000381208
XLOC_045549	NC_lncRNA	0.560544	0.442851	0.352755	0.165497	0.12459	0.229649	0.057223	0.215905	0.208093	0.210094	0.217731	0.128288	0.059349	0.140084	0.1306	0.035492	0.086066	0.204272	Gh_A02G0629	1.13531	1.19594	0.866109	1.30905	0.826938	0.809436	1.22504	1.17054	0.826182	1.20071	1.10073	1.08708	0.477137	0.473623	0.392601	0.372668	0.410304	0.504332	0.449694	0.0611531
XLOC_045742	NC_lncRNA	1.14015	0.867111	0.433308	0.342406	1.64933	0.696511	0.266111	0.301691	0.528149	0.372815	0.633336	0.336141	0.018767	0.094455	0.100071	0.301388	0.264846	0.058594	Gh_A02G0667	6.56072	6.42022	7.2068	6.11625	6.5528	6.96191	10.0003	8.26255	9.51493	9.20694	8.21145	9.24394	2.72606	3.9725	2.70175	7.32752	8.40895	7.77103	0.135449	0.592038
XLOC_045759	NC_lncRNA	3.0084	2.25858	2.73108	3.03836	1.82212	1.4704	3.27759	3.13126	4.80663	3.04296	3.70067	3.71968	2.40838	3.11397	1.98575	0.488468	0.378784	0.410681	Gh_A02G0668	0.193149	0.334446	0.384037	0.560228	0.861934	0.750529	0.293271	0.579822	0.295871	0.30384	0.360411	0.309695	0.042679	0.093493	0.062925	0.02665	0.272795	0.125856	0.101258	0.689312
XLOC_045817	NC_lncRNA	5.26945	5.02979	5.25287	1.5348	2.54926	2.71427	2.23934	2.84758	2.77651	3.11906	2.97837	2.78149	0.673483	0.599895	0.694345	1.108	1.08281	1.16379	Gh_A02G0673	14.023	14.717	13.8838	13.019	16.6848	15.1316	15.2874	15.8404	15.0032	22.331	21.4214	21.8413	5.95889	5.87378	5.1761	16.519	14.926	13.1538	0.44588	0.0636554
XLOC_045848	NC_lncRNA	0.656065	0.593443	0.989593	1.22443	0.789179	0.876254	0.860294	0.499945	0.458908	1.11219	1.22545	1.16329	0.137734	0.16031	0.12751	0.245749	0.399844	0.470425	Gh_A02G0677	11.4129	11.0229	10.1909	10.7891	17.5098	19.6694	3.37792	4.70442	4.4291	14.844	15.4031	15.8714	0.685669	1.37878	0.642757	4.80958	3.87508	4.30845	0.784555	0.000115706
XLOC_045867	NC_lncRNA	4.06036	3.30313	3.23431	7.56475	6.32768	7.2486	4.46387	3.9705	3.33675	5.12224	4.33709	3.75742	1.07394	1.8746	0.832161	4.53356	4.46933	3.91413	Gh_A02G0680	1.14328	1.10185	1.08595	0.325914	0.67177	0.703465	0.538009	0.411536	0.569954	0.601742	0.678697	0.648939	0.132737	0.068164	0	0.199107	0.153628	0.031084	0.266846	0.284432
XLOC_045871	NC_lncRNA	2.10893	2.13351	2.48315	0.190457	0.125156	0.405354	0.125145	0.355817	0.230365	0.184023	0.16041	1.62545	0.549899	0.047542	0.162162	0.255641	0.044795	0.878862	Gh_A02G0680	1.14328	1.10185	1.08595	0.325914	0.67177	0.703465	0.538009	0.411536	0.569954	0.601742	0.678697	0.648939	0.132737	0.068164	0	0.199107	0.153628	0.031084	0.702823	0.00114174
XLOC_045886	NC_lncRNA	1.60786	1.4104	1.73011	1.95797	1.98745	2.21855	1.64585	1.81032	2.65279	2.82118	2.63069	2.15816	0.559116	0.622735	0.568229	2.23081	1.6183	1.60805	Gh_A02G0681	1.89905	1.47802	2.52295	4.35183	4.34851	5.04594	2.39059	3.39331	3.57487	2.91459	2.73409	3.62165	4.6651	4.24651	4.2703	2.86828	2.03074	2.66886	-0.175258	0.486686
XLOC_045941	NC_lncRNA	5.57421	7.22081	5.99869	3.78359	3.54321	4.02605	1.70659	1.45963	1.71172	3.86301	2.687	2.52673	0.305924	0.756745	0.653969	1.90381	1.09799	1.63264	Gh_A02G0693	8.19018	7.14974	7.17593	8.25962	9.28324	8.02329	3.41129	3.01913	4.09014	4.91831	5.15694	5.13944	4.95189	7.89784	6.51582	17.6778	19.3667	19.4837	-0.123024	0.626733
XLOC_046243	NC_lncRNA	0.380007	0.397527	0.404481	0.394539	0.301587	0.239491	0.359555	0.358656	0.229223	0.310799	0.633439	0.517486	1.5323	1.52436	2.19212	0.52286	0.408073	0.793924	Gh_A02G0738	25.8264	26.6589	24.4522	21.4273	23.2627	22.0298	14.208	12.8238	12.735	19.0097	20.0405	19.8695	3.22529	5.13717	4.91682	8.14864	8.37313	7.66404	-0.670529	0.00232299
XLOC_046517	NC_lncRNA	5.23494	5.08404	5.18493	2.87251	2.76491	4.02796	1.48474	1.41633	2.07968	1.49697	1.90258	2.19279	1.07777	0.70424	0.93289	1.87755	1.68203	1.46613	Gh_A02G0767	0.276961	0.500781	0.536754	0.686751	0.825603	1.3849	0.366324	0.68242	0.090383	0.900895	0.303062	0.632989	2.28295	2.49821	2.54294	1.58669	1.36576	1.39123	-0.515461	0.0285683
XLOC_046689	NC_lncRNA	2.89607	3.24959	4.04861	2.17544	1.37024	2.09315	2.24571	2.30762	2.66579	1.86733	2.23041	2.98331	2.26603	2.11195	1.7343	1.85981	1.19766	0.830072	Gh_A02G0785	12.6036	12.7038	11.5578	8.45064	6.04503	8.88491	11.1577	11.1553	12.4503	9.84529	7.59815	9.17893	4.96878	9.2137	4.44274	2.97328	2.67554	2.85633	0.759744	0.000254168
XLOC_046822	NC_lncRNA	1.42185	2.12181	2.17838	2.44023	2.43589	2.09137	1.74871	1.80116	1.35008	1.83504	2.29124	1.95175	0.529544	0.519196	0.125043	1.04048	0.729666	0.45564	Gh_A02G0801	1.89806	2.49367	1.95666	0.558259	1.06401	1.28889	2.16982	1.6105	1.56178	1.60175	1.32309	1.21698	0.081349	0.199577	0.260067	0.344079	0.377482	0.457836	0.650202	0.00348535
XLOC_047096	NC_lncRNA	0.880857	0.403677	0.884974	0.874506	1.18965	1.35411	0.657396	0.216655	1.02467	0.744766	0.660997	0.654842	0.275672	0.111268	0.198766	0.222483	0.440937	0.446541	Gh_A02G0827	1.26106	1.54975	1.20809	1.48518	1.60002	1.98867	1.11231	1.18281	0.649212	0.635137	0.799709	0.881331	0.368403	0.062907	0	0.18157	0.178041	0.2828	0.71719	0.000807957
XLOC_047756	NC_lncRNA	2.97964	3.16694	2.9778	1.47307	1.96293	2.18215	2.97489	3.07111	3.34909	2.55722	2.62192	2.19291	0.711729	1.29597	0.878427	2.40985	2.57257	2.62824	Gh_A02G0872	4.99956	6.28878	7.00869	4.59724	4.23034	5.24803	7.64824	4.9386	5.07497	6.25748	6.55577	4.43962	3.00094	2.63222	4.1478	7.00815	4.77933	6.09216	0.699212	0.00124159
XLOC_047762	NC_lncRNA	0.40766	0.542949	0.604885	0.726318	0.542869	0.654149	0.635955	0.406605	0.573536	0.50964	0.465491	0.81953	0.365062	0.090397	0.096674	0.429075	0.418449	0.713303	Gh_A02G0873	40.5617	35.6269	39.2557	173.735	146.105	117.661	107.047	116.688	116.232	92.8849	105.145	109.591	59.918	58.7801	62.8874	125.699	130.116	122.69	0.451329	0.0601038
XLOC_048703	NC_lncRNA	2.56533	2.40876	4.35553	3.17673	4.22511	3.22112	3.6827	2.37123	4.464	2.83074	3.36249	2.73729	0.96612	3.87863	1.73556	0.633298	1.46154	1.70304	Gh_A02G0933	4.99968	5.50927	5.09031	3.88284	4.01084	4.37946	3.28983	3.30546	3.60577	5.03472	4.53626	4.82432	0.235527	0.664443	0.386068	1.07814	1.36678	1.68973	0.547409	0.0187038
XLOC_048819	NC_lncRNA	0.106107	0	0	0.177748	0.071071	0	0.152339	0.072837	0	0.291694	0.096423	0	0.016253	0.106254	0	0	0	0	Gh_A02G0939	3.11317	2.85503	4.55734	6.39449	6.23561	4.74887	2.67178	3.18535	3.15622	2.10776	2.32999	2.92516	0.981508	1.03104	0.251038	1.26519	1.85252	1.84579	0.163399	0.517082
XLOC_049018	NC_lncRNA	2.61144	2.86247	2.92904	3.01577	2.72902	2.59589	1.10905	0.482518	1.04823	3.24225	2.42096	1.70377	1.48871	1.29118	1.86821	1.27406	1.01253	1.68301	Gh_A02G0957	3.89134	3.05008	3.63228	5.3867	5.74016	5.65282	9.15182	8.55529	9.09121	9.28168	10.2962	10.4383	2.70892	2.84155	2.10477	3.51381	5.7922	4.2415	-0.126864	0.615927
XLOC_050270	NC_lncRNA	0.300742	0.305513	0.085309	0.364918	0.202964	0.203776	0.166212	0.031885	0.083206	0.242312	0.056781	0.230104	0.012117	0.125712	0.031307	0.034687	0.089572	0.296421	Gh_A02G1071	0.797643	0.818001	0.849723	0.308659	0.382528	0.693099	0.732751	0.242593	0.263061	0.650261	0.507388	0.327349	0.195025	0.579177	0.092472	0.199952	0.120697	0.329378	0.43573	0.0706847
XLOC_051297	NC_lncRNA	1.22063	1.06953	1.14456	0.721509	0.802396	0.751651	0.666397	1.01502	0.741464	0.59755	0.640868	0.578821	0.03448	0.092807	0.009294	0.190857	0.1926	0.245403	Gh_A02G1150	37.8936	33.4052	39.1269	68.0165	57.593	37.7143	34.3567	32.8134	27.4904	50.5318	58.3995	63.2514	10.5074	13.1265	12.4883	66.7956	72.9903	64.1951	0.0804059	0.751125
XLOC_051583	NC_lncRNA	20.8189	19.7155	21.8589	13.07	10.5567	9.71665	10.9381	11.4614	11.9563	12.1334	13.4209	10.9374	1.2772	1.50137	1.26736	8.53404	7.17197	7.90831	Gh_A02G1173	0	0	0.049042	0	0	0	0	0	0	0.105909	0.01322	0	0	0	0.227123	0	0	0	-0.2447	0.327764
XLOC_052148	NC_lncRNA	0.298399	0.426819	0.347157	0.683174	0.448583	0.569617	0.235465	0.323953	0.441299	0.539713	0.533335	0.402631	0.275162	0.769528	0.845896	0.991014	0.537224	0.877807	Gh_A02G1216	0.357401	0.197324	0.760539	1.05635	0.608933	0.459397	0.493853	0.503955	0.533949	0.204836	0.322771	0.110079	0	0.046969	0	0	0	0.084322	-0.33284	0.177144
XLOC_052279	NC_lncRNA	0.3199	0.481085	0.579417	0.579875	0.294788	0.426701	0.286552	0.472749	0.541187	1.17505	0.462754	0.392899	0.025506	0	0	0.172056	0.507846	0.532538	Gh_A02G1221	0.180598	0.249073	0.123342	0.558181	0.516626	0.412057	0.436826	0.2222	0.23106	0.206182	0.144587	0.167439	0.141348	0.139443	0	0.059186	0.075855	0.07379	0.183163	0.466923
XLOC_052609	NC_lncRNA	5.71366	5.58017	4.61511	2.68322	4.04322	2.11734	4.08503	2.53855	3.33211	4.12099	3.67856	3.10272	0.81611	1.50012	0.483481	1.99754	3.28179	1.41004	Gh_A02G1268	152.045	148.461	140.107	140.552	151.029	147.295	43.9178	40.0798	40.9259	21.665	20.9151	22.264	199.027	262.113	232.413	637.161	632.687	637.57	-0.372251	0.128202
XLOC_052705	NC_lncRNA	1.19707	1.13612	1.08966	1.24505	1.13382	1.01354	1.24658	0.759814	0.997785	0.921288	1.20281	1.16288	0.099081	0.051179	0	1.39314	1.18857	0.829818	Gh_A02G1273	12.8565	14.5483	13.9854	34.5284	29.8301	25.0115	7.56276	7.50939	7.9312	10.5071	9.22607	10.0259	3.20758	4.87969	4.40106	3.25352	2.06076	1.7783	0.369575	0.131186
XLOC_052750	NC_lncRNA	0.462491	0.382638	0.628851	0.390058	0.358324	0.425534	0.291824	0.27296	0.175113	0.299029	0.347347	0.169218	0.171157	0.323285	0.243829	0.487364	0.406969	0.416609	Gh_A02G1284	1.57166	0.782503	1.75825	0.896595	0.470017	0.474426	0.734209	0.76563	0.208872	1.40952	0.636239	0.518797	0.315203	0.210189	0.058551	0.556089	0.364834	1.18421	0.61317	0.00681031
XLOC_052987	C_lncRNA	0.23093	0.484714	0.626931	0.532808	0.600458	0.730831	0.307245	0.45719	0.56695	0.565011	0.476328	0.483274	0.102346	0.215772	0.128645	0.347122	0.118255	0.310772	Gh_A02G1311	0.058189	0.272507	1.13438	6.96403	4.9358	3.11601	3.17917	1.88562	3.69532	5.3879	7.39568	5.23195	2.14515	2.26871	1.24699	16.9443	19.7765	18.9875	-0.22267	0.37448
XLOC_053049	NC_lncRNA	1.03789	0.75778	1.12937	0.596607	0.512701	0.563656	0.621218	0.661665	0.780126	0.641423	0.782295	1.01505	0.240913	0.368229	0.070452	0.790308	0.888933	1.19014	Gh_A02G1318	0.28558	0.244819	0.562762	0.960836	1.16505	0.995518	0.442803	0.516765	0.185018	0.26516	0.315008	0.282549	0.886599	1.22719	0.285506	1.17435	0.590585	0.91969	-0.213665	0.394591
XLOC_053207	NC_lncRNA	0.540161	0.759939	0.899493	0.510627	0.730283	0.529676	0.317632	0.43511	0.529618	0.708731	0.686641	0.448039	0	0.073755	0.037526	0.161815	0.148053	0.30842	Gh_A02G1336	207.451	200.364	203.558	115.305	96.8511	80.6919	179.561	184.577	187.005	205.407	211.761	215.907	73.5327	73.4286	65.4726	119.609	119.426	106.453	0.65564	0.00313578
XLOC_053264	NC_lncRNA	1.58162	1.67206	1.2858	0.958817	0.665738	0.83069	0.37596	0.478015	0.41836	0.380324	0.832526	0.57238	0.175977	0.051541	0.098503	0	0	0	Gh_A02G1338	0.477424	0.575486	0.454789	0.000178	0.376795	0.095727	0.24875	0.069964	0.121516	0.114346	0.183347	0.186167	0.725193	0.614853	0.855854	0.136358	0.094236	0.168473	0.0814357	0.748034
XLOC_053303	NC_lncRNA	9.41325	7.79202	9.35643	14.5505	10.081	8.38017	8.35422	9.47597	9.93345	8.13032	8.42205	8.97836	6.21718	7.22688	4.59495	9.67603	8.32587	9.62159	Gh_A02G1345	5.73544	7.5063	6.25694	3.43115	5.90421	8.75473	4.67598	4.93904	4.26546	3.834	4.04523	4.04136	3.86815	3.25879	4.53965	1.18136	1.14313	0.966055	-0.110404	0.662755
XLOC_053377	NC_lncRNA	9.55585	9.18338	10.6486	8.47875	6.27986	5.83145	3.28363	3.35163	3.77881	3.80622	4.23313	4.32081	0.45788	0.111242	0.370955	1.10004	0.862759	0.688675	Gh_A02G1358	0.041672	0.042293	0	0	0	0.169781	0.092239	0.10877	0	0	0	0.080947	0	0	0	0.130984	0.06742	0.212851	-0.22304	0.373667
XLOC_053477	C_lncRNA	1.10494	1.20824	1.13922	1.00489	0.851931	1.06139	0.991958	1.27877	1.11436	1.29256	1.02127	0.819798	0.394699	0.410877	0.393164	0.312743	0.262401	0.407052	Gh_A02G1369	0	0.019	0	0	0	0.020371	0.062955	0	0	0.081488	0.025382	0	0	0.221309	0	0.102057	0	0	-0.23783	0.341949
XLOC_053915	NC_lncRNA	0.442397	0.452816	0.392746	0.926747	0.461015	0.47727	0.613537	0.380478	0.556219	0.676777	0.676897	0.397575	0.332463	0.189512	0.08766	0.548235	0.221429	0.282473	Gh_A02G1444	18.7372	17.873	17.4191	24.6875	21.8352	20.5008	28.9932	25.9429	29.8262	24.1117	24.9266	24.8613	10.9944	9.27691	10.1099	21.0725	19.1286	21.4222	0.678661	0.00195821
XLOC_053926	NC_lncRNA	1.14334	1.5843	1.9975	1.57943	1.2502	1.48215	0.619483	0.953084	0.451616	0.551003	1.55394	1.51371	0.326846	0.116712	0.436403	0.331131	0.610073	0.268743	Gh_A02G1445	0.058545	0.143197	0	0.370544	0.225566	0.227963	0.480007	0.292508	0.324901	0	0.087472	0.08745	1.34396	3.87017	2.59817	0.499464	1.4372	0.366305	-0.575926	0.0123736
XLOC_054274	NC_lncRNA	6.87716	6.6954	7.91733	13.1104	9.85093	7.44969	8.81368	7.04484	9.00615	7.56109	8.16718	7.89527	5.321	5.27464	6.81246	5.36629	4.21512	5.35508	Gh_A02G1505	0	0	0.033379	0.21485	0.238869	0.400043	0.312076	0.444433	0.217182	0.139883	0.136699	0.142486	2.05571	1.22299	1.59342	0.24223	0.027319	0.054998	-0.271866	0.275122
XLOC_054494	NC_lncRNA	0.082166	0.194735	0.019053	0.296539	0.108259	0.134425	0.037405	0.063745	0.078309	0	0.106165	0.250965	0.1309	0.277856	0.278269	0.068214	0.114312	0.230249	Gh_A02G1549	0.029262	0	0	0	0	0	0	0.046372	0	0.036457	0	0.056841	0	0.028234	0	0.048945	0	0	-0.0890858	0.725195
XLOC_054501	NC_lncRNA	6.29977	5.72291	5.66373	8.00826	7.45494	6.04155	4.89492	6.11008	3.77301	4.50569	5.37974	5.57168	3.48559	4.60276	2.20174	5.5516	4.68564	4.62784	Gh_A02G1549	0.029262	0	0	0	0	0	0	0.046372	0	0.036457	0	0.056841	0	0.028234	0	0.048945	0	0	0.117555	0.642249
XLOC_056153	C_lncRNA	4.48061	4.48355	4.70491	1.54547	1.63912	2.05848	1.57882	1.57073	1.73077	1.52244	1.53861	1.59632	0.294663	0.238412	0.284585	1.57706	0.943038	1.32575	Gh_A03G0029	7.45208	7.7131	8.20925	7.39717	10.7259	11.3336	5.94839	6.39428	6.50483	6.7682	8.66161	7.8476	12.7754	12.9196	11.7125	34.0927	38.2323	42.0309	-0.272379	0.274181
XLOC_056255	C_lncRNA	25.301	23.1217	27.2308	20.3363	17.3929	15.6294	11.7757	9.76613	11.5148	15.1225	13.1153	12.9233	1.30492	1.95142	1.49979	9.92385	11.197	11.5729	Gh_A03G0051	0.38836	0.301413	0.387409	1.64804	1.31207	1.39122	0.348774	0.463591	0.351502	0.08927	0.090546	0.036171	0	0.012744	0.086695	0.01851	0	0	0.435019	0.0711977
XLOC_056394	C_lncRNA	4.09925	4.36407	4.90371	2.19694	2.03469	1.79969	2.93324	1.83637	2.40855	3.13525	2.24281	3.20494	0.171	0.163441	0.276522	1.42447	1.72895	1.67291	Gh_A03G0080	0.618324	0.759932	0.527889	0.518913	0.763868	0.713225	0.803189	0.844607	0.734105	0.659116	0.456059	0.40587	0.023189	0.093327	0.098753	0.858237	0.45682	0.671262	0.513769	0.0291856
XLOC_056623	NC_lncRNA	11.4725	11.6868	12.1311	20.8988	19.6089	20.1832	7.42929	6.59617	6.92904	17.0821	15.3585	15.7192	2.93826	4.00901	3.34629	9.23782	9.16332	10.7938	Gh_A03G0111	3.71682	2.68312	4.87508	2.56125	2.70314	2.44118	3.26172	2.84816	3.363	4.0972	3.48398	3.50774	4.55211	5.0851	3.72259	2.399	2.88667	2.05823	-0.395198	0.104549
XLOC_056683	NC_lncRNA	4.90928	4.21808	5.53403	3.95067	3.59951	2.29027	2.00264	2.17845	2.28399	2.33551	2.19041	1.62263	0.214309	0.55645	0.382503	1.05991	0.862576	1.65479	Gh_A03G0118	6.05762	4.64181	4.27124	3.77652	3.87018	5.77279	5.66613	4.16402	5.56506	3.92194	4.28059	4.52959	2.99601	3.87687	2.54886	4.21136	3.71444	4.15944	0.445396	0.0639785
XLOC_056852	NC_lncRNA	0	0	0	0	0	0	0	0	0	0	0	0	0	0.082196	0	0	0	0	Gh_A03G0153	0	0	0	0	0.131403	0	0	0.067559	0	0	0	0	0	0	0	0	0	0	-0.0811764	0.748812
XLOC_056859	NC_lncRNA	0.092112	0.348838	0.259145	0.350985	0.823844	0	0.447497	0.123078	0	0.115147	0	0	1.80818	2.99779	0.534153	0	0	0	Gh_A03G0156	3.97951	4.76061	3.91797	4.0215	4.10381	4.55608	3.86845	4.23021	4.66806	3.69847	3.93181	3.20617	1.11942	1.08296	1.47309	2.96488	2.90901	2.8878	-0.680131	0.00189764
XLOC_056947	C_lncRNA	3.60794	4.99358	4.86078	7.13372	5.20891	3.78837	2.68991	2.80844	3.78595	3.7225	2.954	3.83039	2.25262	1.77626	1.35018	5.3319	5.8098	5.07269	Gh_A03G0171	2.51285	3.23789	2.69512	3.48902	3.51838	3.28458	3.05216	2.13811	2.43502	2.4851	2.71971	3.51976	2.23833	1.95723	0.851286	2.48707	2.78871	2.3749	0.642416	0.00404083
XLOC_057301	NC_lncRNA	0.743288	0.192242	1.37817	0.912484	0.579403	0.377635	0.90236	0.752322	0.428288	0.485227	0.257845	0.394746	0.189891	0.576931	0.291255	0.182063	0.714854	0.355511	Gh_A03G0231	1.11055	1.3617	0.89908	1.9197	1.21723	0.985591	0.820177	1.16013	1.48513	1.32965	1.08823	1.19645	0.544299	0.862693	1.07293	0.298645	0.394981	0.479239	0.17535	0.486455
XLOC_057480	C_lncRNA	3.4816	3.58669	3.49215	0.606564	0.582805	0.778105	1.27104	1.27128	1.50176	1.73412	1.64854	1.55645	0.191517	0.264758	0.273811	0.720458	0.686183	1.0966	Gh_A03G0260	12.0728	12.7064	11.8701	7.5415	8.32738	8.85013	8.16874	8.37263	8.86446	4.59723	5.13872	4.03181	0.974733	1.63597	1.50178	5.28658	6.03318	5.92642	0.764364	0.000221091
XLOC_057702	NC_lncRNA	0.074704	0.048505	0.015667	0.061577	0.115606	0.086111	0	0.081995	0	0.05658	0	0	0	0	0	0	0	0	Gh_A03G0292	8.91983	10.8965	9.59546	5.38052	7.13192	7.85601	5.43088	4.72713	4.93059	9.70049	8.58516	7.93527	21.6926	23.1032	17.9671	7.63449	8.1752	8.30322	-0.338838	0.168989
XLOC_057732	NC_lncRNA	0.286885	0	0	0.084737	0.354426	0.186665	0	0.325028	0.078055	0	0.112481	0.060036	0	0	0	0	0.093741	0	Gh_A03G0295	0	0.004457	0.018324	0.007988	0.048487	0.018282	0.012211	0	0.0123	0	0.038567	0	0	0	0.012538	0.007158	0.01498	0.046551	0.207324	0.409099
XLOC_057870	NC_lncRNA	0.958833	1.1574	1.19211	1.21719	0.996187	1.24588	0.829799	1.13866	0.987537	0.76636	0.784583	0.653433	0.226809	0.153482	0.041008	0.760705	0.451226	0.551523	Gh_A03G0313	0.064376	0	0.164838	0	0.214706	0.456371	0.020483	0	0.281469	0	0	0	0	0	0	0	0.31865	0	0.318842	0.197193
XLOC_057878	NC_lncRNA	2.40785	1.85245	1.59354	1.00938	1.81507	1.38633	1.17198	1.44522	1.54317	1.82726	1.44237	1.48477	0.504304	0.193769	0.358932	0.758813	1.2297	1.05051	Gh_A03G0312	0.795454	0.601745	0.925277	0.257247	1.08801	0.396204	0.720976	0.395728	0.272017	0.099271	0.299737	0.348383	0.130578	0.412507	0.219206	0.264502	0.477313	0.173496	0.496807	0.0359589
XLOC_058005	C_lncRNA	3.16891	3.40593	2.85236	0.472967	0.684838	1.26212	0.946988	1.02299	1.27485	1.78147	1.66525	1.54627	0.286115	0.456236	0.202455	1.68837	1.52941	1.25195	Gh_A03G0337	39.6664	38.7285	39.9993	92.9321	71.362	56.1446	44.034	42.6373	50.9704	21.8369	23.499	23.9948	48.1942	49.9172	53.2064	26.6734	23.0887	23.8501	-0.447036	0.0628893
XLOC_058638	NC_lncRNA	7.7543	6.91317	8.00285	7.15151	6.12513	5.54842	6.4474	7.19981	6.64863	13.3075	11.4788	10.7152	0.919478	0.711992	0.976539	3.00284	1.93546	2.73327	Gh_A03G0428	73.8424	82.1203	72.6608	38.283	46.7043	49.9726	43.2556	46.0283	47.1375	91.7406	91.8576	85.0641	47.7835	42.1113	51.8444	25.4587	27.7076	26.1535	0.775969	0.000153598
XLOC_058662	NC_lncRNA	0	0	0	0	0	0	0	0	0	0	0	0	4.08253	5.89922	4.01517	0	0	0	Gh_A03G0433	0.143607	0.01282	0.1114	0.148176	0.22384	0.278522	0.403392	0.288779	0.140125	0.158234	0.259758	0.089814	0.29969	0.416085	0.209297	0.171921	0.284682	0.255992	0.455104	0.0577312
XLOC_058745	NC_lncRNA	12.8097	30.8154	14.3442	19.2468	16.7724	21.1379	16.4529	20.4095	25.9921	24.5517	27.8282	26.7319	3.98288	2.55757	2.57404	5.79015	13.1436	10.775	Gh_A03G0448	5.30857	5.50999	4.66613	4.29712	4.83566	3.87119	4.50941	4.7795	5.14461	4.50973	4.75865	4.04082	0.765222	2.3153	1.14399	4.25351	3.98705	3.64641	0.72391	0.000682441
XLOC_058782	NC_lncRNA	0.845576	1.07975	0.859841	1.07102	0.608526	1.39741	0.589428	0.380019	0.902893	0.560992	0.589589	0.226683	1.1623	1.04719	0.924324	0.301602	0.376009	0.287956	Gh_A03G0454	9.3768	10.739	9.04289	6.83349	8.00386	7.228	14.5392	14.0448	14.3382	13.7597	13.6974	14.3015	7.78819	7.00788	7.82761	9.1542	10.3163	9.85018	-0.547658	0.0186394
XLOC_058821	NC_lncRNA	0.069317	0.215311	0.113244	0.043486	0	0.088034	0.03611	0.044544	0.035421	0.160364	0.076135	0.077065	0	0	0	0	0	0	Gh_A03G0457	0	0.111886	0.078229	0.103917	0.077994	0.030397	0.10303	0.264925	0.251616	0	0.052206	0.130395	5.18453	3.37623	5.35213	0.151097	0.097604	0.130921	-0.400846	0.099243
XLOC_058893	C_lncRNA	2.05154	2.05462	2.09199	1.43939	1.64566	1.37807	1.2112	1.32216	1.19061	2.31538	1.65931	1.52972	0.218927	0.079727	0.148177	0.049626	0.240692	0.217015	Gh_A03G0472	0.30482	0.266097	0.107665	0.16144	0.213793	0.150514	0.167706	0.178711	0.323232	0.107276	0.218616	0.11291	0.868643	0.623137	0.803881	0.179787	0.061409	0.031723	-0.447898	0.0623223
XLOC_059059	C_lncRNA	14.8018	12.8067	15.9664	13.7849	10.6456	10.0869	8.46809	7.5314	7.55678	11.1703	10.2104	10.164	1.54574	1.84526	1.42341	7.13859	7.83554	7.38583	Gh_A03G0496	14.0771	12.9296	13.4615	9.19361	11.1299	9.56161	8.55998	7.76307	7.74465	9.66669	12.3594	13.948	5.65035	6.4059	3.27936	28.2579	27.8848	24.3407	0.202362	0.42065
XLOC_059159	NC_lncRNA	1.5976	1.75117	2.09182	2.92483	2.60928	1.19741	2.12437	1.80692	3.30484	1.47845	2.51221	2.57826	0.053011	0.08212	0	1.51611	1.12548	1.1843	Gh_A03G0509	40.2099	40.3703	38.2971	52.118	43.6166	37.2987	31.1908	33.8915	35.8811	31.1227	32.3492	31.0098	15.696	19.3145	15.2671	7.48621	8.00195	8.12657	0.658473	0.00296543
XLOC_059181	NC_lncRNA	7.43811	8.124	7.78142	1.17095	1.11596	1.01109	2.82468	2.57224	2.50277	7.25492	6.40942	5.03828	0.451809	0.766136	0.559006	1.03357	1.34817	1.11627	Gh_A03G0513	3.86998	4.11914	3.68081	2.76409	4.24705	5.12574	3.07508	2.96116	3.44345	0.359979	0.489303	0.598638	0.245622	0.365891	0.263182	0.487415	0.291116	0.439205	0.229556	0.359497
XLOC_059331	NC_lncRNA	1.46429	1.10048	2.02382	2.14993	1.48719	1.77522	0.943607	1.18051	1.1232	1.07403	0.999214	1.03122	0.251782	0.337979	0.164769	0.430582	0.199795	0.445312	Gh_A03G0536	6.61043	5.20987	4.94623	7.34143	7.23455	9.55139	13.1641	11.837	12.2252	7.72567	9.67526	8.66603	20.8693	19.3299	17.6179	8.01609	7.68446	7.3962	-0.567836	0.0139627
XLOC_059736	C_lncRNA	5.79888	5.03988	6.1921	4.34273	4.14977	3.81685	3.22332	2.61535	2.68994	3.06792	3.554	2.88312	0.498414	0.647389	0.29509	1.90503	1.6305	1.92576	Gh_A03G0591	176.87	181.838	164.595	241.196	240.498	245.379	100.407	97.7902	98.1381	107.242	113.825	120.323	34.8212	59.1469	34.8874	190.651	198.158	199.525	0.573792	0.0127779
XLOC_059781	NC_lncRNA	4.16482	3.41813	3.68973	2.50936	3.12529	4.63984	2.55176	2.54868	2.28247	4.66014	4.02461	3.53409	2.13853	2.34649	2.19141	3.3591	3.39904	3.41511	Gh_A03G0594	1.10327	0.803713	1.17788	0.492283	0.39154	0.500954	0.524524	0.514369	0.577525	1.73302	1.3639	1.13017	6.31481	6.24381	4.63353	1.55758	1.57052	1.93184	-0.43532	0.0709806
XLOC_060078	C_lncRNA	6.15318	5.30243	7.10298	5.03066	4.46607	4.31211	4.66617	5.59687	4.7678	10.3602	11.5441	6.67331	1.47806	0.892277	0.828083	4.70828	3.04673	5.53298	Gh_A03G0627	18.2202	19.552	19.6104	43.1413	44.2871	40.2015	23.557	26.0757	22.9633	26.3326	21.3718	23.6251	44.7405	40.0983	37.1897	41.2048	39.8755	40.9325	-0.592686	0.00953982
XLOC_060341	NC_lncRNA	2.88124	3.13786	2.69079	0.882363	0.787238	0.506684	0.520954	0.374569	0.94648	0.693918	0.803577	0.651707	0.078966	0.084541	0.067824	0.569737	0.491615	0.393337	Gh_A03G0652	10.5728	8.10651	8.92315	16.8865	12.4632	11.0551	10.8926	11.4449	12.6153	10.7086	11.4708	12.0344	2.96259	2.88245	4.46569	9.8978	9.12546	8.31962	0.174801	0.48784
XLOC_060561	NC_lncRNA	3.04802	3.22701	3.80785	4.46469	3.83229	3.2933	3.71134	2.69169	2.79494	4.13002	3.39087	3.63161	0.36633	0.144784	0.471262	1.3749	1.06764	1.7821	Gh_A03G0673	0.473873	0.389642	0.734272	2.05119	1.09767	1.17239	0.786165	0.926939	1.2079	0.618432	0.660727	0.810159	0.33209	0.642277	0.798602	1.02335	1.48573	1.95898	0.110911	0.661292
XLOC_061245	NC_lncRNA	86.299	81.0504	91.4582	28.9283	16.3803	13.9697	10.6334	14.7174	11.8528	11.3399	10.0655	12.6627	0	0	0.016701	0.098296	0	0	Gh_A03G0730	68.3018	74.735	61.7906	47.3925	49.61	61.3278	49.6452	66.7028	65.4668	108.779	85.8816	76.6732	3.20348	3.20025	2.73169	0.730034	1.30248	1.24736	0.441643	0.0665237
XLOC_061249	NC_lncRNA	6.15266	6.49901	6.10294	5.23405	3.26402	4.63836	4.27176	3.37919	4.22923	9.46929	6.30068	6.17324	0.86982	1.08178	1.23285	0.010161	0.082231	0.012928	Gh_A03G0732	0.000189	0.003401	0	0.000253	0.008111	0.00041	0.002491	0.007873	0.022099	0.003955	0.000561	0	0.267319	0.028422	0.311463	0.018925	0.0457	0.02408	-0.459365	0.0551386
XLOC_061304	NC_lncRNA	0.095528	0	0	0	0	0.091185	0	0	0	0	0	0	0	0	0	0	0	0	Gh_A03G0738	1.13417	1.13564	1.18146	1.39045	1.83541	2.02384	1.388	1.15371	1.23353	0.536254	0.90863	0.691686	1.07725	1.11615	0.934777	0.422379	0.450561	0.798301	0.417215	0.0849618
XLOC_061681	NC_lncRNA	0.970911	1.28024	1.87838	0.656258	0.791282	0.722482	0.55122	0.976287	0.746047	0.57055	1.26724	1.13563	0.038376	0.22324	0.019781	0.597124	0.389203	0.58981	Gh_A03G0772	0.259181	0	0.11993	0.032198	0.289043	0.300291	0.114481	0.131803	0.129301	0.154875	0.073041	0.312185	0	0	0.09415	0	0.213186	0	0.224344	0.370806
XLOC_061865	NC_lncRNA	3.12777	2.96928	3.12801	3.87342	3.18081	3.25437	1.93207	2.64772	2.37929	2.27556	2.23245	2.61439	1.88491	1.44076	2.47998	1.64316	0.856753	1.94017	Gh_A03G0788	4.90944	5.62315	5.52609	2.75023	3.38022	2.96437	4.71012	4.19727	4.75606	3.5071	3.51788	3.81954	2.34688	2.35941	1.9536	3.83703	4.29018	3.76953	0.107911	0.669958
XLOC_062082	C_lncRNA	0.261929	0.329601	0.252828	0.513076	1.05522	0.359485	0.335243	0.071216	0.250221	0.145009	0.101159	0.157575	0.032417	0.034824	0	0.373015	0.060843	0.550791	Gh_A03G0801	0	0	0	0	0	0	0	0	0	0	0	0	0	0	0	0	0	0	NA	NA
XLOC_062628	NC_lncRNA	0.576012	0.533779	0.627954	1.0033	0.610241	0.731812	0.220371	0.382514	0.543747	0.779192	0.668186	0.732413	0.19285	0.171203	0.210372	1.04885	0.757676	1.00312	Gh_A03G0840	7.42589	6.5182	7.03564	18.3877	16.4084	16.8928	12.8254	13.3894	13.4031	74.563	76.9105	79.9701	57.1666	52.1177	57.3412	13.8254	10.6906	10.748	-0.197371	0.432437
XLOC_062848	NC_lncRNA	3.33413	3.76036	2.52225	1.94578	2.24347	3.22234	1.46747	1.83923	2.34806	1.48606	1.23891	2.07879	0.484705	0.658076	0.168106	0.271788	0.148186	0.223741	Gh_A03G0860	25.0595	30.2885	29.0107	14.4619	13.6806	12.712	16.8149	17.2772	13.102	14.7848	14.9727	11.809	1.6602	4.84202	3.83595	13.7512	13.1787	16.2666	0.668184	0.00243802
XLOC_062964	NC_lncRNA	1.87122	1.36597	1.9244	2.38329	1.62036	1.18657	1.43667	1.43026	1.55467	1.69558	2.16078	1.45955	0.610041	0.641315	0.519624	2.16085	1.44785	1.81214	Gh_A03G0866	1.50309	1.63365	1.78984	0.474945	0.824701	1.07104	0.9641	1.17775	0.679068	0.63931	0.523598	0.447448	0.072872	0.096869	0	0.163898	0.188202	0.155893	0.283532	0.25422
XLOC_063481	NC_lncRNA	2.19833	1.89167	1.29522	0.650667	0.699974	0.550864	1.02499	0.902146	0.808069	0.879143	0.698708	0.593833	0.018039	0.123718	0	0.276088	0.132824	0.490621	Gh_A03G0903	2.00066	1.05607	1.82648	1.39114	1.19792	1.95242	1.2725	0.873659	1.33945	1.67267	1.25925	1.50264	0.618723	0.925622	0.614399	0.477978	0.289654	0.390725	0.609763	0.00721407
XLOC_063800	C_lncRNA	3.78282	3.83985	3.53699	1.20761	1.19707	1.52055	1.48237	2.17111	1.42766	2.039	1.9214	1.64287	0.747434	0.90796	0.66179	0.627554	1.02426	1.20195	Gh_A03G0932	5.43083	5.25072	6.0394	3.12417	3.04263	4.29733	4.23694	5.44824	5.03626	6.2677	5.54473	4.74028	1.86085	1.24101	1.98405	5.23212	6.71516	5.42251	0.501325	0.0340475
XLOC_063951	NC_lncRNA	0.04429	0.034891	0.022686	0.031036	0.010496	0.010969	0.02056	0.010756	0.019374	0.021104	0.024448	0.017695	0	0	0.015736	0	0	0	Gh_A03G0953	0.054088	0	0	0	0	0	0	0	0	0	0	0	0	0	0	0	0	0	0.542641	0.0199747
XLOC_064019	C_lncRNA	0.157475	0.003407	0.099866	0.260994	0.016481	0	0.220022	0.096031	0	0	0.089098	0.046675	0	0	0	0	0	0	Gh_A03G0957	4.50337	4.50093	4.31368	5.85548	6.47937	7.39264	4.34194	4.12372	4.53957	5.95881	6.16509	5.90443	3.27534	3.5332	3.09188	5.82676	5.72402	6.15417	-0.0445076	0.860797
XLOC_064057	C_lncRNA	3.46794	3.3774	4.02369	1.98125	1.40549	1.46428	1.12677	1.03285	0.96182	1.5554	1.22697	1.0648	0	0.033436	0	1.00407	0.77314	0.559166	Gh_A03G0958	0.988862	0.961969	0.289443	0.038026	0.42313	0.059915	2.1436	1.92157	2.58301	3.93767	4.46032	4.59107	3.90919	0.032981	0	0.114253	0.144057	0.04759	-0.144318	0.56777
XLOC_064058	NC_lncRNA	3.17749	2.90118	4.40304	0.853675	0.576659	0.619289	0.297236	0.163301	0.548461	0.10003	0.190424	0.072659	0.043429	0.15705	0.069963	0.295088	0.360288	0.646333	Gh_A03G0958	0.988862	0.961969	0.289443	0.038026	0.42313	0.059915	2.1436	1.92157	2.58301	3.93767	4.46032	4.59107	3.90919	0.032981	0	0.114253	0.144057	0.04759	-0.30416	0.219772
XLOC_064082	NC_lncRNA	2.54777	1.95577	2.27238	4.04132	2.94163	2.74566	1.31561	1.51034	1.52223	1.58472	1.72968	1.60087	0.03528	0.207756	0.019324	0.529505	0.718273	0.403309	Gh_A03G0960	1.35617	1.26303	1.03293	1.2948	1.80748	1.26184	1.63892	1.69782	1.40332	0.83165	1.16827	1.03499	0.506714	0.159903	0.312683	0.414924	0.413036	0.279078	0.737247	0.000481132
XLOC_064123	NC_lncRNA	3.34646	3.3666	3.41418	1.43724	3.17277	4.21187	3.78683	3.17391	3.71711	4.69694	4.26503	4.02941	0.191459	0.095341	0.073601	1.60121	1.74274	1.56664	Gh_A03G0966	0.796259	0.704106	0.827771	0.569388	1.26842	1.34733	0.639454	0.924783	0.586617	0.944484	1.2308	1.08379	0.211659	0.397975	0.18376	0.743589	1.00083	0.797178	0.731317	0.000563425
XLOC_064332	NC_lncRNA	15.6247	13.9726	16.6891	11.9874	8.89495	7.82581	8.5456	10.1648	6.35319	6.63685	6.50728	7.80731	1.49319	2.22435	1.63496	5.71411	4.64023	4.86334	Gh_A03G0986	17.6029	15.4948	20.1843	20.1126	18.8839	19.1173	29.0579	31.9774	31.9175	26.4115	26.0999	29.4114	31.1007	22.7739	30.7361	32.2352	29.2762	29.4269	-0.652286	0.0033478
XLOC_064602	NC_lncRNA	1.4675	1.24404	1.15902	1.53519	1.01019	1.12567	0.945905	0.457856	0.593344	1.48968	1.19048	0.996909	0.086477	0.036613	0.132031	0.771054	0.716043	0.609526	Gh_A03G1006	0.007383	0.008126	0.0094	0.005679	0.021472	0.006852	0	0.006899	0.012794	0	0	0	0.009094	0	0	0.00844	0.010704	0.000115	0.0679819	0.788679
XLOC_065122	C_lncRNA	19.6097	16.6444	20.7889	4.52261	4.15699	3.15984	3.55796	3.49938	3.56783	3.96815	4.19514	4.15505	2.36199	2.10034	1.81262	4.24519	3.69174	4.17352	Gh_A03G1035	0.983044	1.52793	0.898859	1.26936	1.37248	1.70132	0.308345	0.592173	0.392813	0.245292	0.176	0.237828	0.493183	1.09447	0.75297	0.275015	0.380131	0.252844	0.325941	0.186846
XLOC_065265	NC_lncRNA	6.25313	5.64234	6.99546	3.29618	3.33158	2.34389	1.55323	2.23356	2.08859	1.92862	2.57018	2.74757	0.308492	0.171934	0.1794	0.763895	0.252412	0.678983	Gh_A03G1044	0.175538	0.04571	0	1.43588	0.915203	2.39113	0.057725	0.063951	0.18809	0	0.06457	0.273058	5.35543	1.73478	4.90213	9.14065	8.56889	8.09804	-0.609653	0.00722751
XLOC_065274	NC_lncRNA	8.56929	8.33345	9.17525	4.48756	3.07286	3.73614	1.18961	0.880441	1.31034	1.43691	1.52735	1.18966	0.517012	0.463958	0.254338	1.75732	2.21632	2.43762	Gh_A03G1044	0.175538	0.04571	0	1.43588	0.915203	2.39113	0.057725	0.063951	0.18809	0	0.06457	0.273058	5.35543	1.73478	4.90213	9.14065	8.56889	8.09804	-0.288148	0.246234
XLOC_065421	NC_lncRNA	1.16073	0.950527	0.514544	1.28072	0.920626	1.33252	0.820897	1.67504	0.693798	1.11738	0.910265	0.814354	0.04545	0.034425	0.027025	0	0.022631	0.015289	Gh_A03G1050	6.13597	5.91826	5.91726	4.10735	5.24191	7.12502	6.51158	6.60602	6.71283	6.31304	6.07728	6.82333	0.708578	1.34156	1.24661	8.01682	7.94972	7.5288	0.300118	0.226271
XLOC_066004	C_lncRNA	0.631365	0.793954	0.934445	0.677363	0.449303	0.592227	0.49626	0.541855	0.400727	0.522034	0.339858	0.496079	0.882986	1.37271	1.16208	0.508126	0.227729	0.385787	Gh_A03G1112	7.8988	9.31086	8.92959	12.9481	12.0309	13.5947	9.38721	8.1121	8.38921	7.88036	9.16451	10.4305	8.19308	7.48768	6.70497	12.1737	10.9521	12.3251	-0.481252	0.0431768
XLOC_066040	NC_lncRNA	0.666914	0.260657	0.570113	0.386751	0.302481	0.277882	0.047983	0.182899	0.625025	0.524542	0.598853	0.113213	0.490722	0.610043	0	0	0.102713	0.104934	Gh_A03G1116	2.86585	2.5305	2.51777	1.33733	1.80454	1.9166	2.11482	2.21042	1.81347	2.31671	2.21397	2.23174	0.422592	0.411766	0.232948	1.42022	0.996072	1.03286	0.250424	0.316212
XLOC_066138	NC_lncRNA	3.40208	4.66782	4.25478	6.75887	6.79724	5.01638	6.41742	5.32142	6.06962	6.07756	6.09005	5.99139	10.6424	9.79345	8.85351	4.85605	5.64176	4.6523	Gh_A03G1135	0.392698	0.441797	0.401168	0.853051	0.900628	1.09231	0.949304	0.519764	0.74276	0.273455	0.17363	0.205721	0.038839	0.221889	0.183176	0.051958	0.200593	0.213909	-0.206953	0.409957
XLOC_066249	NC_lncRNA	1.86105	2.00731	2.11917	2.14302	1.69789	1.68046	0.77591	0.73887	0.972443	0.903276	0.693132	0.975043	0.334717	0.139389	0.078296	0.685891	0.42916	0.488203	Gh_A03G1146	18.1766	18.5531	18.7908	12.9319	13.11	13.5956	20.51	20.7667	21.11	19.3961	18.0907	16.8514	4.03448	3.73937	3.00288	16.7188	20.6158	20.5832	0.314775	0.203287
XLOC_066488	NC_lncRNA	0.022409	0.060851	0	0	0	0	0.033455	0.032204	0	0	0	0	0	0	0	0	0	0	Gh_A03G1166	0.094841	0.28476	0.143061	0.606235	0.406843	0.418705	0.243783	0.34165	0.291351	0.838558	0.439461	0.423142	0.019402	0.15751	0.083349	0.065996	0.107895	0	-0.0379097	0.881283
XLOC_066497	NC_lncRNA	0	0	0	0.291253	0	0.085496	0	0	0	0	0	0	0	0	0	0	0	0	Gh_A03G1166	0.094841	0.28476	0.143061	0.606235	0.406843	0.418705	0.243783	0.34165	0.291351	0.838558	0.439461	0.423142	0.019402	0.15751	0.083349	0.065996	0.107895	0	0.409215	0.0917411
XLOC_066498	NC_lncRNA	0	0.087654	0.051212	0.195039	0.045618	0	0.160383	0.148591	0	0.233807	0.369122	0.397667	0	0	0	0	0	0	Gh_A03G1166	0.094841	0.28476	0.143061	0.606235	0.406843	0.418705	0.243783	0.34165	0.291351	0.838558	0.439461	0.423142	0.019402	0.15751	0.083349	0.065996	0.107895	0	0.651279	0.00341369
XLOC_066520	NC_lncRNA	0.57798	0.31289	0.423734	0.115534	0.25915	0.32511	0.071477	0.477053	0.2691	0.60204	0.412299	0.319575	0	0	0	0	0	0	Gh_A03G1168	0.061588	0.180805	0.06712	1.71611	1.67145	1.59442	0.916368	0.443839	0.393933	0.972534	0.751914	0.370345	0.141221	0.449922	0.354956	0.281414	0.07948	0.073675	0.113237	0.654603
XLOC_066525	NC_lncRNA	0.003527	0.065704	0.021656	0.018342	0.020749	0.00557	0.017021	0.021592	0.048006	0.048157	0.017238	0.022462	0	0	0	0	0	0	Gh_A03G1169	3.03457	3.44033	4.07076	2.83347	1.53112	2.20079	1.05119	2.22281	0.896401	3.01186	2.34257	2.16538	3.13867	4.07195	2.26639	0.748213	0.880209	0.486124	0.183565	0.465927
XLOC_066531	NC_lncRNA	0.058442	0.143994	0.000912	0.035031	0	0.048062	0.000898	0	0	0.062424	0	0.027385	0	0.203416	0	0	0.072733	0.037286	Gh_A03G1169	3.03457	3.44033	4.07076	2.83347	1.53112	2.20079	1.05119	2.22281	0.896401	3.01186	2.34257	2.16538	3.13867	4.07195	2.26639	0.748213	0.880209	0.486124	0.456424	0.0569186
XLOC_066532	NC_lncRNA	0	0.066227	0.198108	0.213439	0.062015	0	0	0.064958	0.193353	0	0	0	0	0	0	0	0	0	Gh_A03G1168	0.061588	0.180805	0.06712	1.71611	1.67145	1.59442	0.916368	0.443839	0.393933	0.972534	0.751914	0.370345	0.141221	0.449922	0.354956	0.281414	0.07948	0.073675	0.181778	0.470355
XLOC_066533	NC_lncRNA	0.213441	0.30048	0.019663	0.07611	0.310485	0.092758	0.023622	0	0.209229	0.045915	0	0.111975	0	0	0	0	0	0	Gh_A03G1169	3.03457	3.44033	4.07076	2.83347	1.53112	2.20079	1.05119	2.22281	0.896401	3.01186	2.34257	2.16538	3.13867	4.07195	2.26639	0.748213	0.880209	0.486124	0.0486844	0.847872
XLOC_066535	NC_lncRNA	0.064326	0.081472	0.120447	0.047628	0	0.04368	0	0.199884	0	0.024216	0.01865	0	0	0	0	0	0	0	Gh_A03G1169	3.03457	3.44033	4.07076	2.83347	1.53112	2.20079	1.05119	2.22281	0.896401	3.01186	2.34257	2.16538	3.13867	4.07195	2.26639	0.748213	0.880209	0.486124	0.39552	0.104242
XLOC_066536	NC_lncRNA	0	0	0	0	0	0	0	0	0	0	0.014631	0.018302	0	0	0	0	0	0	Gh_A03G1169	3.03457	3.44033	4.07076	2.83347	1.53112	2.20079	1.05119	2.22281	0.896401	3.01186	2.34257	2.16538	3.13867	4.07195	2.26639	0.748213	0.880209	0.486124	1.69e-05	0.999947
XLOC_066546	NC_lncRNA	0	0.045157	0	0	0.052207	0.040923	0	0.012128	0	0	0	0	0	0	0	0	0	0	Gh_A03G1169	3.03457	3.44033	4.07076	2.83347	1.53112	2.20079	1.05119	2.22281	0.896401	3.01186	2.34257	2.16538	3.13867	4.07195	2.26639	0.748213	0.880209	0.486124	0.043718	0.863245
XLOC_066547	NC_lncRNA	0	0	0	0	0	0	0	0	0.070763	0	0	0	0	0	0	0	0.204677	0	Gh_A03G1169	3.03457	3.44033	4.07076	2.83347	1.53112	2.20079	1.05119	2.22281	0.896401	3.01186	2.34257	2.16538	3.13867	4.07195	2.26639	0.748213	0.880209	0.486124	-0.391615	0.108019
XLOC_066549	NC_lncRNA	0.062079	0.337504	0	0	0.243767	0.092308	0	0	0	0.073717	0	0	0.24833	0	0.132417	0	0	0.116501	Gh_A03G1169	3.03457	3.44033	4.07076	2.83347	1.53112	2.20079	1.05119	2.22281	0.896401	3.01186	2.34257	2.16538	3.13867	4.07195	2.26639	0.748213	0.880209	0.486124	0.174876	0.487653
XLOC_066553	C_lncRNA	0	0	0	0	0	0	0	0	0	0	0	0	0	0	0	0	0	0	Gh_A03G1169	3.03457	3.44033	4.07076	2.83347	1.53112	2.20079	1.05119	2.22281	0.896401	3.01186	2.34257	2.16538	3.13867	4.07195	2.26639	0.748213	0.880209	0.486124	NA	NA
XLOC_066898	NC_lncRNA	0.021042	0.529898	0.224293	0.832422	0.592803	0.124034	0.791685	0.479201	0.463439	0.519163	0.402407	0.567886	0.118791	0.194386	0.244054	0.558427	0.351779	0.315386	Gh_A03G1211	14.5623	17.6305	14.5673	51.7072	46.6362	43.1887	64.6007	61.5022	59.1419	50.6025	51.1462	52.7862	42.5273	40.852	45.2572	46.3088	45.8397	46.2023	0.540461	0.0205778
XLOC_067214	NC_lncRNA	4.3816	4.19578	3.71817	4.63966	3.45845	2.61498	2.69375	2.40966	2.71799	3.36685	2.83955	2.71063	0.203829	0.260906	0.367069	1.31178	1.35885	1.18635	Gh_A03G1246	0.948834	1.90016	0.772115	0.923449	1.14053	1.12978	0.762983	0.978372	1.94957	1.0716	1.08682	1.59104	0.338541	0.143478	0.670788	0.943664	0.902326	1.16706	0.515683	0.0284884
XLOC_067371	NC_lncRNA	0.274817	0.263586	0.207452	0.441699	0.360367	0.452588	0.746058	0.934236	0.935856	0.759998	1.02852	0.9431	1.1782	1.20767	1.17749	0.412362	0.627564	0.491398	Gh_A03G1267	10.0521	9.69194	8.99309	4.20894	7.36737	9.19538	9.73479	9.75262	9.58844	11.4427	11.4121	11.4742	6.4941	7.46188	6.16772	10.4807	12.0981	11.7007	-0.127279	0.614763
XLOC_067412	C_lncRNA	0	0.06828	0	0	0	0	0	0	0	0	0	0	0	0	0	0	0	0	Gh_A03G1270	2.31119	2.73779	2.55881	1.09849	2.39983	2.86631	3.5259	2.97091	2.63069	3.8695	3.71423	2.62088	0.0814	0.505132	0.294107	2.56428	2.4651	2.81473	0.090092	0.722206
XLOC_067429	NC_lncRNA	3.71855	3.13876	4.56186	3.04638	2.85149	2.77341	1.42067	1.92425	2.29994	1.83972	2.12346	1.29003	1.39225	2.00214	1.35991	4.38641	2.48083	3.19664	Gh_A03G1271	2.28163	1.41525	2.13887	0.360215	0.879771	0.623685	1.37471	1.36897	1.70695	2.48886	1.43538	1.27444	4.02196	0.974031	1.01055	0.929824	1.78935	0.607565	-0.184941	0.462534
XLOC_067508	NC_lncRNA	6.29988	8.37126	9.20078	8.38644	7.16568	5.4356	7.55257	6.58783	7.71976	8.91305	8.28433	7.64366	0.10196	0.175998	0.346028	4.05408	4.09545	3.23407	Gh_A03G1283	3.36164	3.41608	3.37559	2.20253	2.57604	2.64003	2.89838	3.20098	3.5112	3.42579	3.74256	3.70964	1.96917	1.85901	2.38705	1.9163	1.59193	2.34477	0.731739	0.000557202
XLOC_067809	NC_lncRNA	2.04077	1.67251	2.64468	1.06601	0.920678	0.934799	0.924856	1.01361	0.974372	0.950881	1.30332	0.928333	1.19971	1.03694	0.937655	0.785564	0.308201	0.814035	Gh_A03G1314	0.19163	0.432605	0.129758	0.035259	0.340527	0.106212	0.187885	0.210681	0.062529	0.022472	0.113767	0.275657	0.054344	0.122118	0.214618	0.211699	0.040317	0.107744	0.194052	0.440371
XLOC_067841	NC_lncRNA	6.65277	7.90257	6.04723	4.42241	3.44659	2.28284	2.54711	2.68065	2.15431	1.57084	1.78923	1.19234	0.263831	0.473591	0.209142	1.32639	1.05142	1.13291	Gh_A03G1321	0.021907	0	0	0.063542	0.026322	0.064161	0.003777	0.059533	0.103658	0.063946	0	0.057037	0.0174	0.036761	0.030474	0	0.016057	0.097521	-0.276254	0.26714
XLOC_067846	NC_lncRNA	1.96663	1.46184	3.01975	1.3691	0.789792	0.907132	1.17378	1.90103	2.38353	1.21931	1.01007	1.45591	0	0	0.063457	1.28101	0.215919	0.5543	Gh_A03G1322	0.050842	0.064193	0.076797	0.045632	0.034516	0.047165	0.018887	0.0485	0.039563	0.064154	0.045076	0.027791	0.062988	0.139464	0.016712	0.053893	0.032715	0.038432	-0.0451733	0.858735
XLOC_068471	NC_lncRNA	5.05049	8.51842	4.36683	3.37511	3.83725	2.9287	1.67037	1.35575	1.63959	3.59749	6.11278	5.78826	0.909403	1.53359	1.16501	1.55366	1.17984	0.868306	Gh_A03G1432	43.1311	40.6395	40.374	56.1896	55.6927	48.1165	28.3226	27.6019	27.1585	52.502	55.2016	58.155	8.05986	12.816	7.7229	5.4142	3.95142	4.82037	0.730213	0.000579962
XLOC_068534	C_lncRNA	6.43311	5.67692	6.02627	2.03103	2.57673	3.70499	3.78107	4.18435	4.25122	8.60048	6.36382	5.40207	1.26343	2.21032	1.69631	5.0863	4.49364	4.80756	Gh_A03G1438	3.3625	3.21847	3.60919	0.845612	0.844644	0.984998	1.08755	0.928745	1.15419	0.790099	0.91606	1.0124	2.69527	2.79512	1.89684	11.5999	13.7486	15.4835	0.102418	0.685923
XLOC_068658	NC_lncRNA	2.76167	2.02941	2.95599	5.51085	5.24264	3.46541	5.21707	5.72712	5.74063	4.56479	4.33681	5.48365	3.39753	3.26852	2.67244	1.42669	2.12037	3.23755	Gh_A03G1467	0.601065	0.630391	0.280083	1.04378	0.969491	0.51016	0.943478	1.58934	0.748332	0.995188	1.1702	1.30612	0.141002	0.053442	0.116812	1.27555	1.14634	0.66512	0.404546	0.0958736
XLOC_068877	C_lncRNA	0.2574	0.106393	0.353464	0.723068	0.447532	0.310469	0.664211	0.224263	0.398092	0.204747	0.350013	0.679543	0.740627	0.981802	0.132112	0.501578	1.34645	1.22208	Gh_A03G1517	0	0	0	0.529676	0.894056	0.555132	0.196721	0.098411	0.379791	0.125502	0.13062	0	14.5508	18.2155	15.6219	0	0	0.048454	0.121926	0.629837
XLOC_069068	NC_lncRNA	0.783987	1.09409	1.0088	0.734938	0.608213	0.770985	0.69025	0.602334	0.371387	0.638774	0.516025	0.771183	0.135293	0.287852	0.11367	0.514199	0.363268	0.757492	Gh_A03G1561	6.1216	6.76659	5.88325	2.06991	3.44155	3.5934	4.11653	4.72672	3.50633	5.11188	4.29008	4.06139	1.38233	1.12049	1.13986	5.41849	5.6234	5.46652	0.69862	0.00125865
XLOC_069711	NC_lncRNA	0.280034	0.254708	0.358561	0.393973	1.02005	0.954541	0.217746	0.348049	0.243938	0.428825	0.803363	0.552301	0.246403	0.24395	0.108193	0.561994	0.730815	0.922529	Gh_A03G1718	1.11906	1.18132	0.977779	3.93433	3.46762	3.61105	0.844117	0.891674	0.991985	0.517325	0.456669	0.447983	9.45709	19.6906	10.0163	5.95298	6.37383	6.34201	-0.148755	0.555795
XLOC_070135	NC_lncRNA	3.51501	3.68037	3.75196	6.24815	4.87001	4.26097	1.67524	1.98832	2.21381	1.83496	2.79121	3.2464	2.46205	2.91862	1.96683	4.16404	4.33021	3.68021	Gh_A03G1846	0	0	0	0	0	0	0	0	0	0	0	0	0.061371	0.149583	0.130899	0	0	0	-0.299035	0.228033
XLOC_070693	NC_lncRNA	4.61697	4.04322	5.64448	5.28951	4.50704	4.53267	3.1305	3.24985	2.74443	2.36668	2.74083	2.98973	1.76188	2.37331	1.58963	2.64133	1.86947	2.05981	Gh_A03G0060	0	0	0	0	0	0	0	0	0	0	0	0	0	0	0	0	0	0	NA	NA
XLOC_070705	NC_lncRNA	1.9502	1.84656	1.67841	1.21052	0.903909	1.24883	1.05108	0.667345	1.43078	0.921834	1.68198	1.11041	0.865217	0.957845	1.18804	2.03792	2.00811	2.7093	Gh_A03G0063	0	0	0	0	0	0	0	0	0	0	0	0	0	0	0	0	0	0	NA	NA
XLOC_070706	NC_lncRNA	2.916	2.2576	3.2004	2.6582	2.58295	2.41317	3.88999	2.59464	2.67961	3.09655	2.77967	1.95536	0.701101	0.426257	0.32603	2.30637	1.51409	2.26288	Gh_A03G0062	7.42288	7.22575	7.25407	6.68359	5.85844	6.53576	3.63611	4.20139	3.42092	6.22567	5.44177	5.16315	7.6204	8.05149	8.78661	27.4822	28.0033	29.7015	-0.20936	0.404411
XLOC_070752	NC_lncRNA	2.41615	2.26435	2.6823	0.759888	0.695237	0.806645	1.50677	1.46277	1.95116	2.21794	2.17445	2.25747	0.189583	0.082765	0.052877	0.673381	0.70653	0.608884	Gh_A03G0079	1.29615	1.01955	1.36886	0.655565	0.748722	0.591283	1.34675	1.54449	1.79983	1.62817	1.79892	1.45736	0	0	0.132296	0.647465	0.58792	0.325829	0.882031	1.29e-06
XLOC_070874	NC_lncRNA	9.13955	10.9712	9.46633	9.22352	8.54514	7.65532	11.9009	13.3132	11.4593	16.325	13.9325	13.1088	1.84128	1.66069	1.85527	4.93412	5.44154	4.70474	Gh_A03G0097	6.9838	7.1405	6.23503	5.24292	5.74544	6.08668	16.1142	18.2003	15.5999	7.87863	8.1283	7.15828	1.75514	0.979335	1.35527	4.48388	5.24549	4.39691	0.709454	0.000975718
XLOC_071185	NC_lncRNA	0.180667	0.109486	0	0.292897	0	0	0	0	0	0	0	0	0.074809	0.143902	0.696318	0	0	0	Gh_A03G0154	0.303879	0.109759	0.358549	0.242869	0.226341	0	0	0.058863	0	0	0	0	2.94027	2.98561	1.99358	0	0	0	0.472956	0.0474517
XLOC_071195	NC_lncRNA	0	0	0	0.010887	0	0.081169	0.139354	0	0.27613	0	0	0.044136	0.309757	0.506186	0.679002	0.235207	0.250159	0.258409	Gh_A03G0155	0	0	0	0	0	0	0	0	0	0.186229	0	0	0	0	0	0	0	0	-0.194932	0.438261
XLOC_071224	NC_lncRNA	24.8499	23.6263	27.3337	13.431	13.2452	12.0899	7.76116	7.95325	10.1764	14.1534	14.5673	13.3186	10.1977	11.6722	8.71221	24.1284	15.4112	15.9943	Gh_A03G0158	19.1587	18.2754	19.1848	11.5413	15.088	18.904	16.9162	18.7294	19.0644	21.1922	20.6904	21.8628	10.0808	8.40126	7.88618	30.6159	30.7808	29.9667	0.417477	0.0847465
XLOC_071343	NC_lncRNA	0	0	0	0	0.081588	0	0	0	0	0	0	0	0	0	0	0	0	0	Gh_A03G0180	12.3441	12.1652	13.8628	17.2086	13.3348	10.8539	10.324	11.4108	11.0839	14.7084	13.7864	16.0908	6.11657	5.31261	4.38369	7.94282	9.86935	9.70778	0.15395	0.541916
XLOC_071559	NC_lncRNA	1.50199	2.61226	1.45695	2.77381	2.19189	2.02607	1.30673	1.16232	1.38788	1.64203	1.58093	1.65527	0.825452	0.37551	0.535907	1.24318	1.11637	0.842239	Gh_A03G0224	0	0	0	0	0	0	0	0	0.065211	0.033202	0.042958	0	0.169617	0.287201	0.096218	0	0.167635	0	-0.617948	0.00627505
XLOC_071613	NC_lncRNA	13.9014	14.7148	16.8853	11.0454	9.85679	9.05858	7.61286	6.41402	7.13248	10.428	8.49051	8.29779	1.26184	1.42867	1.62254	6.84283	7.57897	7.93516	Gh_A03G0229	3.29332	3.42591	4.3283	2.04159	2.06012	2.62208	1.86663	2.56637	2.22147	2.52391	3.51613	2.20381	0.968064	1.17335	1.4969	4.93101	4.72132	4.1185	0.528728	0.0240738
XLOC_071892	NC_lncRNA	7.45117	7.36767	9.13695	5.83326	5.209	4.45506	3.57643	4.04126	4.47382	5.02838	4.08396	4.19517	0.662543	0.701846	0.529891	2.00539	1.59006	2.18377	Gh_A03G0270	0.837274	1.04684	1.14512	1.5763	0.880244	0.71047	0.414354	1.27954	0.878637	0.379941	0.339168	0.334732	0.612237	0.719952	0.401213	0.837708	0.958308	0.769895	0.398905	0.101044
XLOC_072150	NC_lncRNA	23.1028	20.8329	23.7006	1.37647	1.25556	1.64603	1.20927	0.942257	0.956649	0.384514	0.636303	0.344928	0	0.022102	0.066716	0.630975	0.877533	0.665043	Gh_A03G0310	55.1494	58.6775	59.5508	187.22	156.626	122.399	57.0625	57.9615	62.7701	23.4379	23.9579	25.1792	12.3847	15.562	14.6631	31.6686	36.0911	32.7601	0.0483	0.84906
XLOC_072231	NC_lncRNA	26.9652	24.1384	28.3541	6.19967	7.11595	6.80708	11.8342	11.4022	11.9377	10.9326	8.98874	9.23677	3.05912	3.00232	1.78698	7.10858	6.19397	8.49253	Gh_A03G0323	45.8031	53.9731	48.8978	72.4173	64.5592	60.0946	41.0607	38.7017	35.343	29.3605	33.935	39.0892	10.7067	17.141	11.2657	32.8824	31.9857	32.2509	0.382365	0.117355
XLOC_072328	NC_lncRNA	0.839521	1.36743	1.1859	1.11133	0.798846	0.560371	1.39994	0.968952	1.17692	1.07008	0.907505	1.04434	0.198361	0.335719	0.196894	0.689514	0.828462	0.835436	Gh_A03G0347	2.03691	2.33731	2.32746	1.48861	0.950545	0.855175	7.23894	8.73896	10.0891	2.44226	2.30998	2.65163	0.806853	0.226374	0.868205	3.54927	5.71548	4.30839	0.508234	0.0312767
XLOC_072373	NC_lncRNA	0.596668	1.10556	1.36887	0.413333	0.107769	0.652088	0.445933	0.543293	0.696769	0.258227	0.236387	0.474464	0	0.236133	0.098122	0.67735	0	0.210641	Gh_A03G0354	5.76881	6.5723	6.3728	2.62362	3.96496	4.86871	4.13074	4.45769	4.45442	5.85559	5.73872	5.27652	0.895158	0.822978	1.07082	2.05293	2.33966	2.20069	0.631775	0.00491503
XLOC_072422	NC_lncRNA	3.92391	3.91186	4.09801	3.12603	3.20191	2.28883	1.95984	1.95707	2.02805	2.56176	2.19056	2.50791	0.497839	0.2005	0.639469	1.33626	1.40738	2.03633	Gh_A03G0359	28.4488	31.2949	30.417	30.8125	32.4897	30.124	16.2846	16.2186	17.78	13.6001	12.6185	15.1876	1.49573	3.20041	1.63189	6.83698	6.39999	6.27782	0.885223	1.05e-06
XLOC_072542	NC_lncRNA	3.3739	2.32872	2.98751	3.39986	3.52459	3.77867	3.54883	4.00289	4.21986	4.58083	3.92911	3.20071	3.42319	3.94324	4.17076	5.6169	3.90966	4.52496	Gh_A03G0372	3.38571	3.91422	2.89513	2.32741	2.17226	2.58432	1.51705	1.39096	1.62702	2.34786	1.54957	2.13013	0.492102	0.414159	0.396345	0.357544	0.408745	0.206235	-0.657923	0.00299787
XLOC_072571	NC_lncRNA	9.79717	10.9018	11.3595	10.8299	8.75745	6.46234	7.13038	6.50341	8.19293	8.03976	8.65545	6.6619	1.12817	0.502049	0.807782	6.22319	5.14912	6.78068	Gh_A03G0378	4.10945	3.58959	3.89474	2.63408	3.42156	4.16442	3.79142	3.43561	3.40488	3.77149	3.62108	3.28532	0.337371	0.299936	0.299011	2.06986	2.27284	2.19335	0.843229	1.11e-05
XLOC_072670	NC_lncRNA	5.80338	6.06971	5.82413	4.68975	7.27473	6.35483	2.57271	4.32441	2.28811	8.02801	5.88498	5.31144	0.748312	2.09908	1.3498	6.42644	4.63375	5.22551	Gh_A03G0401	0.512307	0.760939	0.522268	0.363258	0.423904	0.523687	0.54373	0.359371	0.370905	0.827571	0.759321	0.447807	0.272452	0.294845	0.278705	0.366257	0.224815	0.286484	0.586651	0.0104928
XLOC_072783	NC_lncRNA	15.1923	13.9363	16.9575	9.9794	8.79004	7.73481	7.71376	7.77835	6.91705	5.51011	6.50454	5.05749	1.53868	2.79226	2.38784	6.24224	7.95633	9.04689	Gh_A03G0415	1.80378	1.78541	1.7399	0.968232	1.26753	1.5849	1.14806	1.17393	1.36142	1.02679	1.12838	1.38567	0.220452	0.261935	0.400075	0.748103	0.689471	0.880714	0.802061	6.23e-05
XLOC_072791	NC_lncRNA	11.7106	9.74212	11.7512	3.5718	6.32276	6.64867	4.90243	5.52712	4.42001	12.9112	15.44	14.2933	0.388579	0.366863	0.151277	3.60547	3.25747	3.40076	Gh_A03G0416	0.111367	0.073516	0	0.039939	0.0314	0	0	0.082012	0	0	0.058524	0	0.039862	0	0.046762	0.034566	0.05157	0.04128	0.0558531	0.825775
XLOC_072894	C_lncRNA	2.90593	2.27312	3.08375	1.10526	1.01085	0.819844	0.958346	1.36311	1.01264	1.23393	1.52225	1.30268	0.014841	0.10214	0	0.622968	0.34004	0.255691	Gh_A03G0427	3.90173	3.81016	4.68114	2.25081	2.0603	2.58705	2.55821	2.70017	2.29162	3.11191	2.77469	1.56697	0.463958	0.693427	0.681785	2.04132	2.26893	1.27327	0.912177	1.35e-07
XLOC_073132	NC_lncRNA	4.12356	5.04139	4.7706	1.00907	1.04187	0.958612	0.561194	0.577347	0.497615	0.369403	0.253987	0.14975	0.023456	0.037396	0.083384	0.204994	0.143851	0.087592	Gh_A03G0457	0	0.111886	0.078229	0.103917	0.077994	0.030397	0.10303	0.264925	0.251616	0	0.052206	0.130395	5.18453	3.37623	5.35213	0.151097	0.097604	0.130921	-0.295043	0.234603
XLOC_073558	NC_lncRNA	2.13474	1.91065	1.52723	1.37616	1.02115	0.698608	0.780656	0.594546	0.660277	0.674093	0.301523	0.471896	1.24079	1.29955	1.04095	0.951475	0.550694	0.801075	Gh_A03G0519	2.70818	2.47842	2.08218	4.11088	5.82999	6.62356	3.51811	2.48501	2.92283	2.80663	2.96316	2.92812	1.40072	1.61172	2.17854	4.69476	3.6789	4.05534	-0.265198	0.287529
XLOC_073609	NC_lncRNA	10.6152	21.4696	22.9204	10.9531	10.5209	6.53271	7.45828	6.40456	5.98468	10.3397	9.33858	9.30987	1.6078	1.65282	1.23402	6.2824	7.06188	5.08777	Gh_A03G0528	0.137865	0.335668	0.353981	0	0.064519	0	0.137377	0.124089	0	0	0	0	0	0	0	0.415527	0.083701	0	0.605738	0.00771587
XLOC_073925	NC_lncRNA	3.59524	2.9906	3.68695	1.46074	1.07801	0.997041	1.77767	1.44248	1.62534	3.15834	2.62209	2.38035	0.251712	0.410503	0.24487	1.26948	1.7611	1.66504	Gh_A03G0568	5.35168	5.3403	6.43113	4.77507	4.58805	4.73705	3.75129	3.02007	2.72127	4.22791	4.42006	4.2317	3.05873	2.52672	3.15028	3.57076	2.45395	2.07338	0.651301	0.00341227
XLOC_074241	NC_lncRNA	1.2639	1.76791	0.420249	1.29508	0.485828	1.72291	1.41496	1.08222	0.707093	1.49126	1.0158	1.05994	0.750469	1.34502	0.352035	1.924	1.73324	1.52167	Gh_A03G0604	67.2966	64.1168	61.613	125.405	111.518	94.2165	77.4889	76.9639	78.563	74.9043	74.1911	80.9871	22.3492	27.1805	16.5969	48.5332	49.868	42.6664	0.048287	0.8491
XLOC_074393	NC_lncRNA	1.07109	1.02781	1.27952	0.910502	1.39893	1.11219	1.1423	1.3069	1.42845	1.39579	1.1629	1.0414	0.541826	0.3654	0.880316	0.665401	0.768311	1.10123	Gh_A03G0625	6.08437	6.20221	5.82904	13.8968	12.479	13.2719	2.82078	2.40301	2.53473	0.773763	0.521441	0.523285	0.018765	0.191173	0.16155	0.542948	0.485603	0.34925	0.301822	0.223516
XLOC_074434	NC_lncRNA	22.116	19.0274	23.46	15.4479	13.5902	15.1262	8.98686	7.91275	10.1034	15.2884	13.2065	12.4737	2.1782	1.77446	1.95345	4.61874	4.02931	5.6346	Gh_A03G0631	0.105305	0.100395	0.063854	0.183001	0.075688	0.10296	0.059434	0.033797	0.055245	0.018308	0.017826	0.033486	0.018532	0.065826	0.078789	0.01393	0.103646	0.055802	0.316843	0.200173
XLOC_074841	C_lncRNA	0.585257	0.252086	0.280711	0.18328	0.292298	0.424578	0.201063	0.090765	0	0.176482	0.091466	0.095609	0.088828	0.357708	0.120316	0.092086	0.081836	0.170731	Gh_A03G0666	6.77363	7.15984	7.37212	1.16941	2.09595	2.15993	2.8927	2.22673	2.01672	5.22829	3.93732	4.70485	0.347818	1.34452	0.466309	5.79143	7.83135	6.57497	0.157798	0.531738
XLOC_075792	NC_lncRNA	1.68638	1.81167	2.03172	1.89364	2.46329	2.78743	1.30633	1.02465	1.05592	1.36893	1.34486	1.27247	0.335645	0.415823	0.242081	1.48794	1.70277	2.4895	Gh_A03G0752	0	0	0	0	0	0	0	0	0	0	0	0	0	0	0	0	0	0	NA	NA
XLOC_076081	NC_lncRNA	1.17279	0.97923	1.39583	1.4745	0.813796	0.918009	0.592274	0.516945	0.436091	1.10226	1.26731	1.52921	0.959808	0.481199	0.458336	1.65118	1.9157	1.82913	Gh_A03G0775	5.85671	6.31401	5.3913	7.11016	9.28809	12.0187	2.73096	3.06924	2.61321	11.0995	9.45093	9.10644	3.42944	4.92637	4.31903	10.6162	12.6064	10.6709	0.703823	0.0011153
XLOC_076167	C_lncRNA	2.53929	1.48121	2.29499	2.09806	2.32171	2.52438	1.98168	1.71049	1.50843	1.76326	1.19417	1.6448	1.45457	4.12911	0.932007	1.88682	1.86868	1.79943	Gh_A03G0783	11.4138	10.1849	9.6598	4.22993	5.51373	4.77634	3.60832	3.83339	4.67967	4.86133	5.20664	3.63267	0.626696	0.433975	0.160092	5.1319	3.26612	3.21905	0.0306681	0.903849
XLOC_076530	NC_lncRNA	4.69608	3.94169	5.15685	2.07472	2.15832	2.10667	2.16414	2.76697	1.69601	1.9087	0.841797	1.17381	0.161522	0.433757	0.203784	0.464435	0.553655	1.21846	Gh_A03G0803	256.307	256.418	252.338	401.658	361.118	340.445	561.834	544.544	552.708	201.458	203.825	210.015	282.151	251.889	277.949	1892.03	1906.84	1869.57	-0.335554	0.173422
XLOC_076640	NC_lncRNA	1.09878	0.462464	0.679487	0.030107	0.097361	0.24242	0.041891	0.292866	0.18042	0.508355	0.537086	0.493044	0.226621	0.074321	0	0.27927	0.567413	0.303156	Gh_A03G0815	72.1275	64.9991	70.6425	87.2917	75.0831	59.4042	52.8527	52.6223	53.305	43.193	44.3483	46.3277	9.97309	13.9062	8.20751	29.464	29.2046	30.5675	0.257359	0.302544
XLOC_076806	NC_lncRNA	0.750702	0.82956	0.792326	0.305934	0.370937	0.646362	0.439311	0.686515	0.431615	0.515925	0.616528	0.669491	0.211507	0.022315	0.074573	0.230671	0.329843	0.442069	Gh_A03G0831	15.4744	14.4497	16.0469	14.4451	14.3099	14.058	22.8439	21.4348	23.8233	18.3838	22.01	20.3496	4.20778	2.78941	2.44249	16.4326	17.1557	17.3879	0.600001	0.0084794
XLOC_077570	NC_lncRNA	22.0641	22.9961	26.6779	10.9992	7.84982	8.10981	9.01003	9.33021	9.70478	8.60862	7.11102	7.07346	0.84217	1.85509	1.28182	27.1441	21.7792	21.9967	Gh_A03G0871	111.251	98.9466	106.966	58.0783	55.4482	51.966	177.621	194.188	188.362	50.9495	59.1211	60.8852	107.497	50.2857	55.9678	883.263	817.117	801.713	0.610728	0.00709779
XLOC_078110	NC_lncRNA	0	0	0	0	0	0.097018	0	0.047567	0.009791	0	0.13453	0.013042	0	0	0	0.367692	0.060618	0	Gh_A03G0924	0	0	0	0	0	0	0	0	0	0	0	0	0	0	0	0	0	0	NA	NA
XLOC_078454	NC_lncRNA	0.610894	0.969215	1.07067	0.428543	0.112408	0.142546	0.357078	0.108558	0.026362	0.077149	0.106656	0.106451	0	0.189724	0.186004	0.169488	0.185902	0.41863	Gh_A03G0958	0.988862	0.961969	0.289443	0.038026	0.42313	0.059915	2.1436	1.92157	2.58301	3.93767	4.46032	4.59107	3.90919	0.032981	0	0.114253	0.144057	0.04759	-0.391229	0.108397
XLOC_078817	NC_lncRNA	0.548798	0.476667	0.720371	0.479925	0.361058	0.452811	0.674805	0.668511	0.799055	0.558633	0.528426	0.573857	0.117226	0.15494	0.013552	0.317632	0.503065	0.473885	Gh_A03G0993	0.750962	0.438028	0.958941	1.53399	1.07461	0.962193	1.66305	1.56562	2.91554	0.90452	0.89394	0.323788	1.17443	1.76124	0.13598	0.746965	0.378911	0.657998	0.36757	0.133452
XLOC_079466	C_lncRNA	4.2094	4.39268	4.45311	3.18468	2.46788	1.09751	2.68983	2.41651	1.56715	1.53292	1.53277	2.47981	1.95348	1.64767	1.99405	3.43467	3.1506	3.26202	Gh_A03G1030	31.8231	31.3868	31.3708	60.2537	45.5042	38.9368	40.0767	49.4565	50.0661	37.5569	44.4353	48.4132	51.1886	46.3903	43.821	40.6877	33.2907	34.7351	-0.495794	0.0363986
XLOC_079633	NC_lncRNA	0	0.04145	0	0	0	0	0	0	0	0	0	0	0	0	0.063327	0	0	0	Gh_A03G1044	0.175538	0.04571	0	1.43588	0.915203	2.39113	0.057725	0.063951	0.18809	0	0.06457	0.273058	5.35543	1.73478	4.90213	9.14065	8.56889	8.09804	0.0617316	0.807747
XLOC_079768	NC_lncRNA	0.142654	0.163979	0.110023	0.085479	0.223761	0.130132	0.21133	0.202734	0.253086	0.056388	0.193967	0.399983	0.557182	0.381634	0.382003	0.016797	0.036082	0.104084	Gh_A03G1050	6.13597	5.91826	5.91726	4.10735	5.24191	7.12502	6.51158	6.60602	6.71283	6.31304	6.07728	6.82333	0.708578	1.34156	1.24661	8.01682	7.94972	7.5288	-0.741446	0.000429184
XLOC_079781	NC_lncRNA	0.133222	0.084087	0	0	0	0	0	0.044205	0	0	0	0	0	0	0	0	0	0	Gh_A03G1050	6.13597	5.91826	5.91726	4.10735	5.24191	7.12502	6.51158	6.60602	6.71283	6.31304	6.07728	6.82333	0.708578	1.34156	1.24661	8.01682	7.94972	7.5288	0.106482	0.674097
XLOC_079902	C_lncRNA	1.32348	1.39309	1.8618	0.923772	0.933875	0.644838	0.343443	0.389798	0.420434	0.172129	0.134643	0.375878	0.654728	1.30328	0.185573	0.198856	0.608426	1.02435	Gh_A03G1067	4.50142	4.63873	4.74758	4.17063	4.82449	4.86868	3.36406	3.94465	3.94968	3.16078	3.98356	3.72436	1.92231	2.03854	1.94944	2.39992	1.73659	1.95124	0.312953	0.206057
XLOC_079959	NC_lncRNA	1.38435	1.38318	1.45664	0.375954	0.499235	0.771989	0.459084	0.716248	0.522484	0.342165	0.166169	0.286793	0.025126	0.006484	0.025508	0.104844	0.100249	0.169248	Gh_A03G1080	1.0139	0.760743	0.768045	0.238114	0.188647	0.470223	0.346356	0.146755	0.274305	0.109166	0.106181	0.10337	0.031863	0.037495	0.075556	0.241506	0.315043	0.312795	0.888525	8.41e-07
XLOC_080395	NC_lncRNA	3.46902	2.97844	3.14853	3.90745	3.18536	1.94921	2.41545	1.74773	2.36502	2.40518	2.18892	2.40744	0.810612	1.02759	0.677622	1.35455	1.94097	1.73307	Gh_A03G1115	14.869	15.4888	15.4024	12.738	14.9113	18.8204	23.9293	24.1754	22.759	29.9493	24.2554	23.8243	12.4229	11.7526	11.8921	23.5336	22.6605	25.8796	-0.0351605	0.889841
XLOC_080449	NC_lncRNA	0.790649	0.617281	0.656172	0.442335	0.737925	0.553418	0.526104	0.750558	0.853348	1.11709	0.88455	0.563192	0.068647	0.08702	0.168821	0.349925	0.381156	0.3692	Gh_A03G1124	2.12288	2.2403	1.70409	2.79282	2.93382	3.1584	3.23503	2.9445	3.84236	5.1199	5.38887	5.22291	2.97564	1.64192	1.76652	2.35279	3.70774	4.13183	0.485598	0.0410579
XLOC_080511	NC_lncRNA	1.15132	1.09439	1.14456	0.634505	0.630592	0.545946	0.407861	0.408251	0.467508	0.433132	0.343143	0.428369	0.183096	0.392378	0.122155	0.199233	0.1201	0.184232	Gh_A03G1134	0	0	0	0	0	0.110797	0	0	0	0.060049	0.058597	0	0.385097	0.646113	0.349783	1.28302	0.452821	0.717363	-0.54354	0.0197299
XLOC_080558	C_lncRNA	2.66008	2.69566	2.77524	0.793178	1.9717	1.41334	1.05459	1.0855	1.22641	1.31961	1.22455	1.03361	0.059632	0	0	0.476324	0.499145	0.277112	Gh_A03G1138	0	0	0	0	0	0	0	0	0	0	0	0	0	0	0	0	0	0	NA	NA
XLOC_080575	NC_lncRNA	2.16535	1.6484	2.57499	1.80751	1.56039	1.32853	1.08433	1.3307	1.90765	1.33137	1.39327	1.44223	0.305169	0.361035	0.357096	0.540972	0.497384	1.1125	Gh_A03G1141	1.01213	1.34975	1.59629	2.2785	2.78376	3.05654	3.68497	4.299	4.47157	5.22684	4.77875	3.86298	2.10575	1.7257	2.03873	1.81106	1.55611	1.69891	0.12034	0.634331
XLOC_080734	NC_lncRNA	1.20394	1.1021	1.09915	0.534297	0.709739	0.78651	0.485895	0.606334	0.499593	1.05332	0.975679	0.952396	0.581052	0.590604	0.722181	0.111033	0.153805	0.061222	Gh_A03G1155	8.0957	9.31649	7.65029	6.60215	6.95972	6.62038	8.48488	7.36285	8.9093	9.98678	10.457	9.92046	4.24894	4.97596	4.85085	9.02968	9.51312	8.76648	0.0836578	0.741378
XLOC_080744	C_lncRNA	1.38427	1.5207	1.75483	0.875111	0.607898	0.648671	0.48749	0.97808	0.693793	1.29263	0.915387	1.04725	0.071262	0.068717	0	0.634481	1.38958	0.639845	Gh_A03G1155	8.0957	9.31649	7.65029	6.60215	6.95972	6.62038	8.48488	7.36285	8.9093	9.98678	10.457	9.92046	4.24894	4.97596	4.85085	9.02968	9.51312	8.76648	0.653875	0.0032459
XLOC_080746	NC_lncRNA	11.4904	12.6986	13.9627	13.4106	11.5005	9.2233	9.89088	9.4488	7.17265	13.0688	10.439	11.0066	1.1019	1.32943	2.38961	7.20269	7.4606	7.6797	Gh_A03G1155	8.0957	9.31649	7.65029	6.60215	6.95972	6.62038	8.48488	7.36285	8.9093	9.98678	10.457	9.92046	4.24894	4.97596	4.85085	9.02968	9.51312	8.76648	0.608281	0.00739574
XLOC_080827	NC_lncRNA	0	0	0	0	0	0	0	0	0	0	0	0	0	0	0	0	0	0	Gh_A03G1165	0.29744	0.222869	0.410782	0.161198	0.131102	0.185552	0.050716	0.102565	0.072837	0.120532	0.188559	0.227782	0.021948	0	0	0	0.00732	0	NA	NA
XLOC_080835	NC_lncRNA	0	0	0	0	0.039896	0	0	0	0	0	0	0	0	0	0	0	0	0	Gh_A03G1165	0.29744	0.222869	0.410782	0.161198	0.131102	0.185552	0.050716	0.102565	0.072837	0.120532	0.188559	0.227782	0.021948	0	0	0	0.00732	0	0.0186592	0.941419
XLOC_080836	NC_lncRNA	0.021132	0.057382	0	0.012748	0	0	0.031548	0.030369	0	0	0	0	0	0	0	0	0	0	Gh_A03G1165	0.29744	0.222869	0.410782	0.161198	0.131102	0.185552	0.050716	0.102565	0.072837	0.120532	0.188559	0.227782	0.021948	0	0	0	0.00732	0	0.217757	0.385381
XLOC_080842	NC_lncRNA	0.135282	0	0	0	0	0	0	0	0	0	0	0	0	0	0	0	0	0	Gh_A03G1165	0.29744	0.222869	0.410782	0.161198	0.131102	0.185552	0.050716	0.102565	0.072837	0.120532	0.188559	0.227782	0.021948	0	0	0	0.00732	0	0.370837	0.129773
XLOC_080847	NC_lncRNA	0.13815	0.174989	0.585958	2.43067	1.89826	2.52398	0.871013	2.50918	1.52505	2.30736	1.27957	1.95142	1.24138	0.388974	0.238226	0	0.23683	0.359989	Gh_A03G1166	0.094841	0.28476	0.143061	0.606235	0.406843	0.418705	0.243783	0.34165	0.291351	0.838558	0.439461	0.423142	0.019402	0.15751	0.083349	0.065996	0.107895	0	0.777672	0.000145346
XLOC_080848	NC_lncRNA	3.34755	3.08325	3.35582	2.226	0.909441	1.55729	1.1668	1.50497	2.89032	4.23193	3.51246	2.69346	0	0	0	0	0	0	Gh_A03G1166	0.094841	0.28476	0.143061	0.606235	0.406843	0.418705	0.243783	0.34165	0.291351	0.838558	0.439461	0.423142	0.019402	0.15751	0.083349	0.065996	0.107895	0	0.623413	0.00570508
XLOC_080864	NC_lncRNA	0.023572	0.118629	0	0	0	0	0	0.031391	0	0.063385	0.02064	0	0	0.045793	0	0	0	0	Gh_A03G1168	0.061588	0.180805	0.06712	1.71611	1.67145	1.59442	0.916368	0.443839	0.393933	0.972534	0.751914	0.370345	0.141221	0.449922	0.354956	0.281414	0.07948	0.073675	-0.140241	0.578874
XLOC_080868	NC_lncRNA	0.029728	0	0	0.176158	0.087044	0	0	0.156244	0	0	0	0	0	0	0	0	0	0	Gh_A03G1168	0.061588	0.180805	0.06712	1.71611	1.67145	1.59442	0.916368	0.443839	0.393933	0.972534	0.751914	0.370345	0.141221	0.449922	0.354956	0.281414	0.07948	0.073675	0.47842	0.0446018
XLOC_080874	NC_lncRNA	0	0	0.251992	0.271553	0.080078	0	0	0.082672	0.245944	0	0	0	0	0	0	0	0	0	Gh_A03G1168	0.061588	0.180805	0.06712	1.71611	1.67145	1.59442	0.916368	0.443839	0.393933	0.972534	0.751914	0.370345	0.141221	0.449922	0.354956	0.281414	0.07948	0.073675	0.218151	0.3845
XLOC_080876	NC_lncRNA	0	0	0.141538	0	0	0	0	0	0	0	0	0	0	0	0	0	0	0	Gh_A03G1169	3.03457	3.44033	4.07076	2.83347	1.53112	2.20079	1.05119	2.22281	0.896401	3.01186	2.34257	2.16538	3.13867	4.07195	2.26639	0.748213	0.880209	0.486124	0.406088	0.0944944
XLOC_080877	C_lncRNA	0.110349	0.155921	0	0.039475	0.161036	0.060057	0.012252	0	0.108357	0.023814	0	0.058077	0	0	0	0	0	0	Gh_A03G1169	3.03457	3.44033	4.07076	2.83347	1.53112	2.20079	1.05119	2.22281	0.896401	3.01186	2.34257	2.16538	3.13867	4.07195	2.26639	0.748213	0.880209	0.486124	0.0304356	0.904575
XLOC_080882	NC_lncRNA	0	0	0	0	0	0	0	0	0	0	0.012825	0.016043	0	0	0	0	0	0	Gh_A03G1169	3.03457	3.44033	4.07076	2.83347	1.53112	2.20079	1.05119	2.22281	0.896401	3.01186	2.34257	2.16538	3.13867	4.07195	2.26639	0.748213	0.880209	0.486124	1.68e-05	0.999947
XLOC_080884	NC_lncRNA	0	0	0	0	0	0	0	0	0	0	0	0	0	0	0	0	0	0	Gh_A03G1169	3.03457	3.44033	4.07076	2.83347	1.53112	2.20079	1.05119	2.22281	0.896401	3.01186	2.34257	2.16538	3.13867	4.07195	2.26639	0.748213	0.880209	0.486124	NA	NA
XLOC_080891	NC_lncRNA	0	0	0	0.041858	0	0.048132	0.103584	0	0	0	0	0	0	0	0	0	0	0	Gh_A03G1169	3.03457	3.44033	4.07076	2.83347	1.53112	2.20079	1.05119	2.22281	0.896401	3.01186	2.34257	2.16538	3.13867	4.07195	2.26639	0.748213	0.880209	0.486124	-0.193438	0.441849
XLOC_080893	NC_lncRNA	0.018376	0.008377	0.054884	0.010608	0.050525	0	0.025606	0.0266	0.015392	0	0.043608	0	0	0	0	0	0	0	Gh_A03G1169	3.03457	3.44033	4.07076	2.83347	1.53112	2.20079	1.05119	2.22281	0.896401	3.01186	2.34257	2.16538	3.13867	4.07195	2.26639	0.748213	0.880209	0.486124	0.132391	0.600502
XLOC_080903	NC_lncRNA	0.174821	0.053273	0	1.57839	1.07456	1.64452	0.484588	0.966278	0.739944	1.01178	1.03307	0.687281	0.637544	0.08288	0.254968	0.145298	0	0	Gh_A03G1169	3.03457	3.44033	4.07076	2.83347	1.53112	2.20079	1.05119	2.22281	0.896401	3.01186	2.34257	2.16538	3.13867	4.07195	2.26639	0.748213	0.880209	0.486124	0.00330994	0.9896
XLOC_081185	NC_lncRNA	1.52739	1.7325	1.61822	1.35048	2.21656	0.990656	2.53482	1.92046	0.821424	1.8029	1.41256	2.23586	0.132231	0.987662	0.356108	1.92681	2.15742	2.298	Gh_A03G1201	0.389935	0.64834	0.595381	0.582754	0.804091	1.0302	0.440692	0.814323	0.210041	0.861513	0.705755	0.613493	0.91035	0.844636	0.62611	0.487374	0.463666	0.479415	-0.267418	0.283361
XLOC_081263	C_lncRNA	6.32083	6.55169	7.26246	12.2469	9.21157	5.32671	5.28934	6.28927	7.21901	6.46338	5.19884	4.98203	2.92201	2.20209	2.08556	2.22916	2.42034	3.23338	Gh_A03G1211	14.5623	17.6305	14.5673	51.7072	46.6362	43.1887	64.6007	61.5022	59.1419	50.6025	51.1462	52.7862	42.5273	40.852	45.2572	46.3088	45.8397	46.2023	-0.0219503	0.931108
XLOC_081312	NC_lncRNA	0.928426	0.696229	0.804911	1.289	1.16516	0.975511	0.868662	0.548769	0.720947	0.823111	0.311036	0.638839	3.21495	2.87304	3.35966	0.829181	0.910383	0.617112	Gh_A03G1220	0.422797	0.062866	0.058089	0.027256	0.034486	0	0.006583	0.063861	0.284228	0.077762	0.049843	0.012831	0.545043	1.09866	0.879319	0.016026	0	0.170662	0.843216	1.11e-05
XLOC_081630	NC_lncRNA	0.319121	0.774907	1.06497	1.10184	0.67999	0.465585	0.332165	0.915761	0.664395	0.609096	0.63682	0.544712	0.057738	0.448846	0.239322	0.692769	0.552306	0.632359	Gh_A03G1255	0.97999	0.809699	0.567587	1.01578	0.648927	1.29394	1.25535	1.30294	0.872305	0.580966	0.473557	0.610323	1.39542	1.18186	1.23007	0.252764	0.586428	0.453542	-0.412919	0.0885554
XLOC_082196	NC_lncRNA	0.399549	0.246209	0.960678	1.49709	1.74751	1.38451	0.546055	0.848187	0.830699	0.26714	0.65593	0.082164	0	0	0.193543	0.456387	0.121923	0.157424	Gh_A03G1327	0	0	0	0	0	0	0	0	0	0	0	0	0	0	0	0	0	0.027793	-0.196208	0.435209
XLOC_082259	NC_lncRNA	15.5975	14.5224	15.5314	12.6548	9.95932	9.59518	8.56671	8.54897	8.9328	10.199	9.46287	8.63294	2.10779	0.848759	2.70687	8.82971	10.7824	12.7431	Gh_A03G1333	1.67137	1.56163	1.82552	0.782539	0.658075	0.957924	2.13851	1.55136	2.12454	0.697831	1.23208	1.13999	0.895283	0.462404	0.609948	0.298665	0.522707	0.468779	0.348895	0.155893
XLOC_082538	NC_lncRNA	3.44758	3.20524	2.89334	1.92102	1.65002	2.00084	1.30248	2.14259	1.20125	1.86205	2.11939	1.87393	0.196918	0.335061	0.315312	1.1196	1.02393	1.45763	Gh_A03G1380	6.28793	6.01559	6.28815	3.91426	5.11279	8.02884	5.89564	7.44567	7.34779	7.52286	6.59762	8.3459	4.06071	4.08288	4.52859	5.57898	6.26396	6.01314	0.451696	0.05987
XLOC_082676	NC_lncRNA	1.78387	1.64592	2.61163	0.459528	0.195901	0.494718	0.433084	0.321061	0.566883	0.547044	0.626363	0.397576	0.05771	0.061269	0	0.421556	0.272197	0.392369	Gh_A03G1401	0	0	0	0.02202	0.064519	0	0	0	0	0	0	0	0	0	0	0	0	0	-0.171275	0.496797
XLOC_082697	C_lncRNA	0.375511	0.158356	0.302525	0.498821	0.691817	0.284888	0.302445	0.610186	0.295848	0.089522	0.262899	0.181432	0.01451	0.030966	0.030949	0	0.081153	0.050073	Gh_A03G1407	1.37306	0.625909	0.471109	0.336289	0.378257	0.059742	1.62927	1.14212	1.24803	0.149545	0.084554	0.136724	0	0	0.268249	0	0	0.061914	0.502939	0.0333839
XLOC_082719	C_lncRNA	2.49457	2.21298	2.5511	1.85718	1.34102	0.837726	1.30099	1.33628	1.5431	1.34811	1.33597	1.47469	2.68278	3.91901	4.83811	0.842869	1.36366	1.80541	Gh_A03G1414	0	0	0.043119	0	0.023618	0	0.031112	0.134565	0	0	0	0	0.038268	0.059449	0.163247	0.073663	0.072498	0	0.459306	0.0551737
XLOC_082736	NC_lncRNA	1.85731	1.78139	1.70583	2.94512	2.10166	2.88185	1.40054	1.7146	1.63566	1.48373	1.78356	1.91254	0.252809	0.351124	0.399916	0.874179	0.684669	1.13827	Gh_A03G1416	216.289	221.421	219.395	256.166	228.515	209.398	199.648	175.232	177.342	216.751	238.233	223.77	393.955	424.418	400.417	414.642	421.853	410.683	-0.75518	0.000290847
XLOC_082786	C_lncRNA	1.1586	1.36506	1.62555	1.43171	1.42429	1.09151	1.43771	0.986568	1.47854	1.17117	0.975382	1.08795	0.45854	0.256923	0.155656	0.233262	0.310481	0.586201	Gh_A03G1425	3.89034	4.68724	4.30333	5.00709	5.29643	4.27178	3.24538	3.50766	2.59085	3.35986	3.59973	3.80462	1.19929	1.53901	2.82982	5.30357	5.28878	4.40461	0.240265	0.336881
XLOC_082789	NC_lncRNA	1.42365	0.470508	0.448086	0.347229	0.815879	0.361174	0.399181	0.4128	0.663842	0.363877	0.482704	0.800628	2.49881	4.19648	5.2903	0.860543	0.677497	1.11745	Gh_A03G1425	3.89034	4.68724	4.30333	5.00709	5.29643	4.27178	3.24538	3.50766	2.59085	3.35986	3.59973	3.80462	1.19929	1.53901	2.82982	5.30357	5.28878	4.40461	-0.578576	0.0118857
XLOC_082896	NC_lncRNA	3.01836	1.86813	3.41737	3.13408	3.01753	3.11281	3.01761	3.88795	3.4036	3.96527	3.25447	3.04858	3.52341	2.65384	3.9125	2.83581	3.27499	2.50515	Gh_A03G1437	0	0	0	0.029972	0	0	0	0.05068	0	0	0	0	0.020113	0.18506	0	0	0	0	-0.127251	0.61484
XLOC_082918	NC_lncRNA	3.725	3.13508	3.45322	1.26524	0.890152	0.899966	0.745203	0.641962	1.10145	1.1613	0.978803	0.815017	0.163372	0.15714	0.40944	1.01623	0.572949	0.848563	Gh_A03G1442	20.5132	21.8945	20.9113	24.6459	22.2677	19.4469	23.0227	22.4933	24.508	23.4529	23.7303	23.4585	16.2589	17.5156	13.9081	24.0987	23.8254	26.4924	0.109724	0.664716
XLOC_082945	NC_lncRNA	0.340674	0.256293	0.15532	0.317826	0.510759	0.731177	0.585806	0.374015	0.573755	0.487985	0.499675	0.45259	0.14971	0.285736	0.22371	1.07324	0.839386	0.87709	Gh_A03G1449	0	0	0	0	0	0	0.031192	0	0.004807	0	0	0	0	0	0	0.008381	0.017602	0.0075	0.483021	0.0423045
XLOC_083059	NC_lncRNA	21.4384	18.1742	21.1851	20.4817	15.0064	14.0481	15.5937	13.6894	15.0215	16.1763	16.9592	15.711	2.21739	2.73324	1.71419	8.46697	8.39519	8.54534	Gh_A03G1475	5.22476	5.07733	5.08974	2.52377	3.66886	4.02657	4.58568	4.2527	4.20717	5.19667	4.39053	4.31821	1.05587	1.50367	1.2503	4.65135	4.74883	4.92926	0.668599	0.00241732
XLOC_083583	NC_lncRNA	0.019651	0	0.484478	0.967254	1.14272	0.495554	0	0	0.052645	0	0	0	0	0	0	0	0	0	Gh_A03G1589	0.130683	0	0	1.34079	1.1435	1.10762	0.207628	0.442637	0.261901	0	0	0	0.692778	0.347746	0.382246	0	0	0.910404	0.702224	0.00115782
XLOC_083776	C_lncRNA	0.903152	1.01848	1.05633	0.703859	0.532935	0.450074	0.668116	0.768294	0.637005	0.787561	0.637319	0.609404	0.140351	0.068002	0.145326	0.390746	0.325231	0.393233	Gh_A03G1639	7.06404	6.74184	6.35961	5.08996	4.81013	3.79613	2.91161	3.20557	3.53105	2.79794	3.8097	5.07741	22.0162	32.345	17.1027	0.514653	0.329084	0.67306	-0.541534	0.0202792
XLOC_083822	NC_lncRNA	3.80232	3.80057	4.13286	4.25266	3.69025	4.11865	2.86042	3.3353	2.75512	4.51652	3.50546	4.04604	2.78095	2.49854	2.15596	3.27668	3.16382	3.06745	Gh_A03G1652	8.78776	8.99366	8.93762	13.0002	11.6575	10.1307	7.72597	8.27753	8.64091	5.05867	3.58092	5.34031	33.2719	41.2456	45.9672	7.24114	6.654	6.88685	-0.646294	0.00375575
XLOC_084245	NC_lncRNA	0.967903	0.238825	0.741945	1.08895	0.591821	0.253823	0.473494	0.39434	0.704101	0.083668	0.628287	0.337856	0	0.138743	0	0.599188	0.247722	0.158563	Gh_A03G1751	7.74136	7.19369	8.27989	9.86714	9.05405	9.35445	8.79987	10.2678	9.27408	6.74105	7.24276	8.94739	8.76504	11.8435	8.83312	26.2072	23.8883	21.8346	-0.101385	0.688939
XLOC_084343	C_lncRNA	0	0	0	0	0	0	0	0	0	0	0	0	0	0	0	0	0	0	Gh_A03G1784	0	0	0	0	0	0	0.459737	0.312695	0.223786	0	0	0	0	0	0	0	0	0	NA	NA
XLOC_084727	NC_lncRNA	0.06223	0.073075	0.164295	0.128949	0.069003	0	0.074611	0	0.072784	0	0	0.12588	0	0.241786	0	0	0	0	Gh_A03G1902	0	0	0	0	0	0	0	0	0	0	0	0	0	0	0	0	0	0	NA	NA
XLOC_086164	NC_lncRNA	2.79953	2.26931	2.20708	1.48674	1.46807	1.53803	1.645	1.48096	1.88815	1.749	1.71081	1.43096	0.067772	0.154997	0.083066	1.15357	0.687544	0.8242	Gh_A04G0030	23.9328	23.9421	23.6119	12.1886	11.334	8.91107	55.2176	59.1759	59.2702	15.2559	14.3704	15.7304	5.11966	3.29692	2.55254	20.5803	22.3098	19.142	0.431548	0.0737421
XLOC_086474	NC_lncRNA	1.52105	1.4805	1.31723	1.04806	1.25722	2.48244	1.2622	1.17136	1.27886	1.98425	2.73879	2.62363	1.64943	2.614	1.15359	2.32307	1.41698	1.7843	Gh_A04G0082	6.05842	5.92366	4.45706	3.45866	5.60524	5.79436	3.83947	3.36994	3.60942	5.74502	6.8053	6.83735	5.82986	6.05939	6.18073	7.39013	7.72853	6.47244	0.585843	0.0106259
XLOC_086512	NC_lncRNA	12.6382	12.9864	14.8343	9.52783	7.32124	6.56464	6.24717	6.3898	5.8493	7.94182	8.07887	7.35205	0.283267	0.799838	0.304961	6.04538	5.84162	6.4258	Gh_A04G0092	0.049851	0.039568	0	0	0	0	0	0	0	0	0	0.021012	0.036671	0	0.041389	0	0	0	0.00639994	0.979893
XLOC_086862	NC_lncRNA	0.83758	0.225728	0.783114	0.160345	0.269572	0.36041	0.458884	0.528765	0.291257	0.312518	0.374269	0.280387	0.114152	0.057682	0.048771	0.492131	0.211275	0.267767	Gh_A04G0156	0.023572	0	0	0.131335	0.061158	0	0	0	0	0	0.01032	0.049575	0	0.112345	0	0.25628	0	0.020134	-0.0447348	0.860093
XLOC_086985	NC_lncRNA	16.0936	14.5302	16.4267	11.3814	7.73885	7.96975	6.05229	5.50231	7.17773	6.2967	7.05766	7.37027	0.986013	1.36211	1.49682	4.31613	5.54576	4.71715	Gh_A04G0170	3.77707	3.44366	3.3659	7.14357	7.54699	5.929	4.12236	3.13523	3.51873	2.06998	3.28065	3.3198	3.09492	2.52092	1.74115	2.55773	2.30358	2.31429	0.362849	0.138899
XLOC_087119	NC_lncRNA	8.33557	6.45932	8.5441	6.09366	5.94	3.45455	4.03123	3.55831	3.55627	5.43145	5.37015	5.01335	0.095365	0.307436	0.462713	1.90034	1.45627	1.78088	Gh_A04G0198	1.94189	1.62906	2.09932	3.00625	4.06112	4.84046	2.46079	2.22987	2.15041	0.780097	0.773401	0.79357	0.192787	0.953747	0.200662	1.18432	0.779498	0.980699	0.411374	0.0898741
XLOC_087316	C_lncRNA	1.68609	1.70883	1.43712	2.42889	2.79043	1.33512	1.43497	1.7408	1.6054	1.36827	1.67455	1.34432	2.34606	3.12705	2.00107	2.03261	2.16028	1.96729	Gh_A04G0235	43.696	39.1845	42.5783	67.4111	70.0541	65.4409	59.557	60.2633	57.6276	69.3468	74.3958	76.708	172.324	177.874	176.617	255.743	243.068	236.002	0.45337	0.058812
XLOC_087355	NC_lncRNA	0.451743	0.59649	0.256995	0.519124	0.166219	0.437199	0.449739	0.665283	0	0.701262	0.364885	0.539015	0.955331	0.591078	0.449692	0	0.048893	0.109824	Gh_A04G0240	173.867	189.562	166.124	223.489	204.415	189.748	74.3856	73.5501	75.6342	118.306	117.539	117.858	2.68202	8.61706	5.11384	48.5011	53.1429	52.302	-0.0352295	0.889626
XLOC_087616	NC_lncRNA	1.33933	1.39581	1.37675	1.54919	1.60784	1.79456	2.00945	2.07562	1.53112	1.76521	2.65438	2.36382	0.306526	0.177607	0.093265	1.74463	1.58034	1.46493	Gh_A04G0283	1.2897	0.953455	1.02809	0.997227	1.61377	1.48324	1.63998	1.87062	1.64717	1.38374	1.16704	1.74092	3.24954	3.40144	3.34557	0.885913	0.932518	0.98613	-0.727827	0.000617132
XLOC_087735	NC_lncRNA	0.39303	0.368398	0	0.760221	0.190667	0.200162	0.067966	0.327129	0	0.131667	0	0.053815	0.089747	0	0.094436	0.165454	0	0	Gh_A04G0295	0.360686	0.279521	0.379644	0.675272	0.448871	0.316864	0.201201	0.035098	0.418253	0.066721	0.047853	0.11818	0	0.01387	0	0.033247	0.114884	0.043814	0.587117	0.0104166
XLOC_087794	NC_lncRNA	3.82532	2.53287	3.32755	4.13789	3.8787	2.66422	3.32414	2.4194	2.55244	4.08297	4.36574	4.36933	0.655515	0.836267	0.946598	3.41479	3.28335	3.2938	Gh_A04G0309	0.883083	0.93731	0.878884	0.36549	0.763354	0.639475	0.799952	0.930411	0.596694	0.966007	0.812427	1.08847	0.129163	0.295793	0.208418	0.459619	0.869075	0.964813	0.682002	0.00182275
XLOC_087829	NC_lncRNA	0.108414	0.100507	0.224984	3.86627	2.70061	2.79887	0.640208	0.946735	1.1643	2.74138	3.72756	3.86318	0.777227	1.08719	1.39097	0.139197	0.073497	0	Gh_A04G0313	0.284659	0.56054	0.23078	0.495423	0.436233	0.610594	0.203106	0.473905	0.160598	0.373821	0.453843	0.321562	0.153365	0.820521	0.224994	0.042245	0.07112	0.359148	0.371931	0.128557
XLOC_087831	NC_lncRNA	4.39542	4.95262	4.58968	2.87032	2.30951	2.7335	1.82976	2.45201	1.95402	3.04187	2.96837	2.54106	0.67795	0.242417	0.34908	1.69121	1.38923	2.02067	Gh_A04G0313	0.284659	0.56054	0.23078	0.495423	0.436233	0.610594	0.203106	0.473905	0.160598	0.373821	0.453843	0.321562	0.153365	0.820521	0.224994	0.042245	0.07112	0.359148	0.13393	0.596237
XLOC_087834	NC_lncRNA	0.777959	1.02923	0.825038	0.497619	0.661201	0.397323	0.438577	0.823386	0.740923	0.570005	0.752985	0.557458	0.344483	0.403828	0.099854	0.814725	0.85677	0.667875	Gh_A04G0314	11.9852	12.5605	12.6622	20.6548	15.1271	11.6143	17.1297	18.2785	16.9217	14.1891	15.5717	17.4916	7.70162	6.6898	7.78991	15.0803	11.765	9.46655	0.341984	0.164814
XLOC_087888	NC_lncRNA	2.35555	3.04144	3.29814	2.19009	3.42633	4.55861	2.33299	3.28688	3.19261	5.74526	4.37764	4.89924	3.48853	3.99171	3.17496	5.88072	4.34766	5.54457	Gh_A04G0316	14.5591	13.8458	13.4141	19.2115	22.1364	25.6736	13.3692	13.3578	12.0721	27.1776	23.9551	23.8373	3.77908	3.32138	2.37255	11.9951	12.3213	11.2732	0.269435	0.279607
XLOC_088086	NC_lncRNA	4.42105	3.41193	4.29959	4.30909	3.35882	3.2862	4.36251	3.22267	3.83563	3.59444	4.04545	4.30475	1.43685	2.50876	1.24925	2.50423	1.67117	1.65662	Gh_A04G0328	0	0.066551	0.419477	0	0.084232	0.07747	0.120526	0.852898	0	0.255188	0.316953	0.13406	0	0	0.108101	0.187744	0.579974	0.55465	-0.193784	0.441016
XLOC_088194	NC_lncRNA	12.0915	11.9041	13.039	5.37207	4.2874	4.20166	3.57462	3.48484	3.7724	5.43931	5.3671	4.22017	0.579618	0.571728	0.360936	2.73063	2.25743	3.45029	Gh_A04G0343	0.282428	0	0.119322	0.66232	0.700666	0.737632	0.299186	0.173941	0.549019	0.038386	0.043113	0.202625	0	0	0	0.086363	0	0.087909	0.0606929	0.810926
XLOC_088364	NC_lncRNA	13.4034	12.7023	15.071	9.94507	7.65825	5.93009	6.76781	7.06069	8.21754	7.07922	9.39483	7.77575	3.29094	2.78282	1.58072	7.17515	5.79101	6.54383	Gh_A04G0365	0	0.206604	0.082429	0.357762	0.239273	0.119305	0.62354	0.756572	0.158076	1.93347	1.4489	2.01691	0	0	0	0.391218	0.335653	0.15091	0.0474478	0.851695
XLOC_088369	NC_lncRNA	5.40568	6.07308	7.94977	7.1222	5.76725	4.25115	5.12383	3.4994	4.05604	4.58804	5.01689	4.651	0.562519	0.904354	0.800568	3.8331	3.68747	3.72931	Gh_A04G0365	0	0.206604	0.082429	0.357762	0.239273	0.119305	0.62354	0.756572	0.158076	1.93347	1.4489	2.01691	0	0	0	0.391218	0.335653	0.15091	0.176955	0.48241
XLOC_088494	NC_lncRNA	5.48977	5.46411	6.20235	2.61547	2.13946	1.80287	1.69283	1.25566	1.40453	1.67612	1.97942	1.20729	0.11188	0.181021	0.301008	1.02949	1.39633	1.26139	Gh_A04G0374	0.054066	0.024599	0.066232	0.162738	0.048172	0.008328	0	0.019925	0.087551	0	0	0.007651	0	0.00869	0.07468	0.017465	0	0.024744	0.278094	0.263835
XLOC_088606	NC_lncRNA	3.51266	3.92978	3.13199	6.79443	4.86913	3.73834	2.78139	2.53457	3.22117	2.25656	3.50826	2.72995	2.79971	4.85911	2.38738	3.81047	4.82505	3.60466	Gh_A04G0389	0	0	0	0	0	0	0	0	0	0	0	0	0	0	0	0	0	0	NA	NA
XLOC_089750	NC_lncRNA	1.29536	1.36856	1.8502	2.27744	0.9904	1.20656	0.706297	1.26349	0.383123	2.84588	2.19142	2.58631	1.05642	1.31121	1.22075	0.04644	0	0.019636	Gh_A04G0482	4.09414	4.89923	3.54268	3.25019	3.79362	4.50156	2.52271	3.22697	2.99565	4.93525	4.04525	3.11435	0.366784	0.715847	0.673745	0	0.091166	0.031267	0.637136	0.00445716
XLOC_089820	NC_lncRNA	2.94839	2.89412	3.36621	1.16803	1.51001	1.33376	1.65217	1.64093	1.8802	1.78397	1.55336	1.67333	0.050571	0.164629	0.275863	1.07201	1.03654	0.73523	Gh_A04G0488	0.199782	0.349904	0.183976	0	0.020382	0.063176	0.080549	0.027077	0.025335	0.046287	0	0.016817	0.074004	0.044737	0	0.02503	0.036467	0.138082	0.613155	0.00681202
XLOC_090478	NC_lncRNA	0.384707	0.379692	0.72734	0.137803	0	0.276924	0.340389	0.507494	0.170794	0	0.173788	0.351915	0	0	0	0.502828	0.196096	0.434938	Gh_A04G0544	62.2622	65.8978	57.5142	85.488	83.9894	83.7825	66.1189	63.885	67.6341	78.5584	74.7072	81.124	148.575	153.514	181.705	58.203	61.489	62.3446	-0.666529	0.002522
XLOC_090499	NC_lncRNA	1.22808	0.922198	0.939531	0.675922	0.668495	0.709048	1.15378	1.10557	0.76363	1.20167	1.05246	1.06938	0.070703	0.162226	0.141458	0.174022	0.552244	0.167382	Gh_A04G0546	2.09248	2.24975	2.23803	1.31299	1.80931	1.9953	2.09138	1.53023	2.27483	2.02666	2.68877	2.12486	0.531986	0.052891	0.167645	0.72287	0.690589	0.690812	0.867861	3.06e-06
XLOC_090517	NC_lncRNA	11.8183	10.2405	14.4835	6.89386	9.93194	11.6042	13.1609	10.6647	12.2664	12.5172	15.9941	11.4157	8.25545	4.90985	5.80615	8.30069	10.5723	12.5778	Gh_A04G0548	0	0	0	0	0	0	0	0	0	0	0	0	0	0	0	0	0	0	NA	NA
XLOC_090638	NC_lncRNA	0.743172	1.6195	1.2147	0.599345	0.801874	0.912697	1.16502	1.40509	0.667367	0.416961	0.322011	1.24849	0.145977	0.047102	0.099378	0.630006	0.221888	0.635582	Gh_A04G0555	18.3723	20.0933	18.0297	11.9158	14.8865	16.8504	21.1823	20.9883	20.3647	20.8757	19.5122	19.3979	3.1993	3.96742	3.87228	12.2637	12.3817	12.5582	0.715428	0.000843877
XLOC_090826	NC_lncRNA	1.51536	1.09251	1.40686	1.79492	1.67195	1.01012	1.65041	1.93446	2.01498	0.603885	1.41012	1.18728	0.988768	0.752377	1.30676	0.871539	0.332765	0.573061	Gh_A04G0565	3.70147	3.4744	2.59534	1.83753	1.97853	2.3194	2.28222	2.0229	2.13165	1.63012	1.28747	1.69918	0.014175	0.115222	0.145407	0.626461	0.46099	0.582336	0.500662	0.0343228
XLOC_091454	C_lncRNA	2.40567	2.10194	2.88739	1.43781	1.52838	1.26218	1.54742	1.42141	1.57906	0.641293	0.776686	0.717152	0.522505	0.215587	0.787608	0.397831	0.412887	0.27857	Gh_A04G0623	288.918	290.186	305.209	498.198	472.967	453.186	170.202	165.44	174.774	253.376	282.285	280.398	51.7987	63.0979	57.367	56.7288	52.6689	52.1524	0.549235	0.0182346
XLOC_091524	NC_lncRNA	0.602402	0.583536	0.756713	0.67078	0.603163	0.453013	0.585439	0.884997	0.811652	0.429068	0.382921	0.394353	0.22935	0.182553	0.145295	0.245578	0.214967	0.247199	Gh_A04G0628	1.21925	1.6337	1.4843	1.25346	0.459545	0.577433	1.64458	2.29502	2.235	1.27357	0.933362	0.844168	5.0816	3.65608	5.2759	0.610361	0.549824	0.56878	-0.266543	0.285
XLOC_092151	NC_lncRNA	2.41992	2.50861	2.39591	4.01091	3.45919	3.4129	2.85433	1.7995	2.67833	2.80956	3.46706	3.16945	0.853906	1.12671	0.506746	1.71403	1.71483	1.31155	Gh_A04G0704	1.03283	0.903522	0.967653	2.82285	2.74251	3.03907	1.65385	1.60459	2.08483	0.331773	0.24305	0.202051	0.026075	0.348914	0.059417	0.607628	0.318398	0.187981	0.646688	0.00372772
XLOC_092252	NC_lncRNA	1.83244	0.978295	1.80928	2.2367	1.32577	1.34051	1.60404	0.963782	1.75043	1.49079	2.03239	1.51478	1.08378	1.26079	0.638221	1.93935	1.68186	2.35298	Gh_A04G0715	0.209583	0.111236	0.053287	0.967856	0.168136	0.606021	0.131059	0.109318	0.1692	0.101864	0.380769	0.100032	0.069086	0	0.073677	0.139078	0.315112	0.322592	0.503275	0.033247
XLOC_092283	C_lncRNA	1.40381	1.09674	1.20847	0.438521	0.404371	0.551474	0.825596	1.36833	1.19093	0.42681	0.660148	0.284297	0.062983	0.291359	0	0.794938	0.24434	0.883585	Gh_A04G0720	1.07926	0.987429	1.13232	0.489559	0.82212	0.739685	0.69419	0.812829	0.585292	0.295094	0.143573	0.447069	0.062971	0.411081	0.05355	0.271091	0.402235	0.299857	0.708241	0.00100449
XLOC_092318	NC_lncRNA	2.16806	2.86845	2.74013	3.05533	2.92493	2.16557	4.50566	3.55694	4.68256	2.86893	3.94894	3.20943	2.15627	2.50344	1.00781	4.1541	2.92852	2.7328	Gh_A04G0724	0	0	0	0	0	0	0	0	0	0	0	0	0	0	0	0	0	0	NA	NA
XLOC_092942	NC_lncRNA	3.68741	4.22405	2.98066	2.09008	1.71923	1.37334	1.68526	2.00238	2.01283	2.83284	2.11262	2.13683	3.22967	3.09079	3.0332	1.64206	1.29111	2.09723	Gh_A04G0791	18.76	21.3288	20.6795	22.9861	23.6678	23.3789	10.6556	9.4512	12.1526	15.606	15.5276	14.9014	17.1419	20.2933	21.3843	18.1024	18.3827	20.8675	0.178278	0.479088
XLOC_093415	NC_lncRNA	5.75945	5.30905	7.45055	10.1609	7.99179	6.9601	4.42439	3.90562	4.99462	8.22834	8.26723	8.22889	3.83795	4.14702	3.14301	8.99106	8.60293	9.31088	Gh_A04G0853	0.545208	0.86462	1.39579	3.01781	4.17268	3.52859	2.17805	2.15615	2.08696	2.41115	2.72333	2.84767	0.948622	1.17984	1.06134	0.916713	1.6135	1.34679	0.384857	0.114786
XLOC_093423	NC_lncRNA	148.046	143.95	165.033	50.2943	45.7503	43.4415	183.88	181.631	187.519	197.197	228.168	223.651	44.7565	41.4331	39.3291	204.837	159.347	166.311	Gh_A04G0854	0.000593	0.160691	0.118186	0.197466	0.105122	0	0.25745	0.067087	0.134033	0.298814	0.103273	0	0	0	0.040412	0.101295	0.21826	0.175741	0.363062	0.138649
XLOC_093625	NC_lncRNA	6.03996	5.18354	5.83662	7.49123	6.35624	4.94717	2.65914	3.31443	3.13001	4.2173	3.61892	3.03338	0.408332	1.17437	0.600949	2.37925	1.74165	1.80178	Gh_A04G0883	0	0	0.096553	0	0.086732	0.051117	0	0	0	0	0	0	0	0	0	0	0	0	0.488648	0.0396187
XLOC_093979	NC_lncRNA	3.27978	3.24801	3.21845	2.73671	2.46142	2.18477	1.82578	1.9905	1.85589	2.35506	2.0256	1.76361	0.956886	0.875174	0.439037	2.11992	2.29174	2.44666	Gh_A04G0929	4.80991	4.9162	5.22355	3.60247	4.58048	5.46212	4.53681	3.55057	4.16543	4.70014	4.48936	4.55928	1.17102	1.48416	1.09847	3.51693	3.10573	3.55631	0.787335	0.000105281
XLOC_094169	C_lncRNA	1.0923	1.4352	1.55985	2.12484	1.4906	1.20019	1.05434	1.18645	0.875449	1.24733	1.11604	0.694038	1.66572	2.76008	1.08629	2.19407	1.74604	2.38719	Gh_A04G0963	0	0	0	0	0	0	0	0	0.029416	0	0	0	0	0	0	0	0	0	-0.276607	0.266503
XLOC_094335	NC_lncRNA	1.83196	1.67314	2.08763	4.07761	1.39867	1.80589	1.68757	1.11028	2.10677	2.13909	2.08706	2.30512	1.03032	1.37026	1.00879	4.90219	4.18843	2.78511	Gh_A04G0992	0.383751	0.17692	0.701221	0.80161	0.927469	0.878905	1.45242	1.9076	1.76012	0.505398	0.516105	0.557567	1.10854	0.992267	0.616966	1.87257	1.90824	1.85964	0.37179	0.128713
XLOC_094589	NC_lncRNA	1.72067	0.872177	1.31895	1.10287	0.877383	0.491553	0.513637	0.44105	0.50094	0.390881	0.481413	0.535297	0	0.143314	0.07931	0.235841	0.090024	0.673389	Gh_A04G1047	90.4809	80.5808	96.3496	399.676	315.199	258.688	160.801	179.848	190.462	172.539	228.97	222.382	336.905	242.743	264.196	326.24	294.098	272.271	-0.445658	0.0638033
XLOC_094736	NC_lncRNA	14.2924	11.7991	15.7019	24.3111	19.1547	13.4385	34.7475	32.1916	30.9138	26.8007	32.6638	31.0609	2.8004	1.86347	1.38762	2.52285	2.62837	4.18786	Gh_A04G1078	5.69366	6.40432	6.02032	5.44085	5.65007	6.39439	8.92514	9.24568	9.72754	8.85801	8.56586	7.80886	7.05762	5.85122	6.03833	7.2364	8.16903	7.38573	0.552844	0.017334
XLOC_094781	NC_lncRNA	7.1823	6.77541	9.41363	4.0016	4.75748	3.60656	2.72527	2.11058	2.94906	3.15602	2.75565	3.00423	0.873199	1.44812	0.701958	2.72774	1.53943	2.0386	Gh_A04G1092	0.045705	0.031292	0	0	0.013095	0.055205	0.013988	0.03633	0	0	0	0	0	0.019643	0.018443	0.087971	0	0.069558	-0.00268752	0.991556
XLOC_094800	C_lncRNA	4.60196	2.74323	3.85525	3.81504	3.77192	3.62471	4.29332	4.20579	4.80965	4.34424	5.67131	4.93079	2.71114	3.32945	1.77042	4.26954	3.39749	4.05786	Gh_A04G1096	10.181	9.75422	10.7161	4.78197	5.89889	5.48037	4.93577	4.73799	4.32759	2.74892	2.69224	2.60923	1.29654	1.60263	0.856021	8.83108	8.32622	9.68141	0.0985478	0.69725
XLOC_094802	NC_lncRNA	7.98717	8.10111	7.57184	6.58189	4.6818	4.1932	2.26787	3.14311	2.51846	3.00033	2.58595	3.30465	0.417213	0.833104	0.407508	2.47406	1.84871	1.22998	Gh_A04G1096	10.181	9.75422	10.7161	4.78197	5.89889	5.48037	4.93577	4.73799	4.32759	2.74892	2.69224	2.60923	1.29654	1.60263	0.856021	8.83108	8.32622	9.68141	0.613997	0.00671508
XLOC_094991	NC_lncRNA	4.31841	3.98573	4.73602	4.53658	3.21364	7.60298	2.14812	2.1914	1.41272	3.71453	3.16586	2.14906	0.933891	0.926223	0.97804	2.00975	1.54888	1.88451	Gh_A04G1143	0	0	0	0	0	0	0	0	0	0	0	0	0	0	0	0	0	0	NA	NA
XLOC_095168	NC_lncRNA	1.23137	1.23951	1.31413	0.255677	1.175	1.49143	0.947027	1.22522	1.3731	1.36407	1.48832	1.44415	0.730644	0.578779	0.708336	1.04612	0.673048	0.645044	Gh_A04G1190	7.29454	8.54124	6.5135	6.73111	6.18637	7.31164	7.48012	7.50309	8.14672	9.71459	9.57938	9.52438	2.94029	2.74005	3.00615	8.2508	8.25611	9.51303	0.499566	0.034782
XLOC_095453	NC_lncRNA	1.70476	1.43612	1.04301	0.695569	1.41873	1.75426	1.87357	1.14249	1.40254	1.39431	1.24966	1.38686	0.328226	1.19548	0.178699	1.79714	1.89686	0.967832	Gh_A04G1287	5.5097	4.00383	4.68435	1.76445	2.22057	3.18206	3.27759	3.40588	3.53816	4.98191	4.63529	4.47107	2.36527	1.76086	0.706716	3.4473	4.14502	3.14378	0.585565	0.0106721
XLOC_095711	NC_lncRNA	0.646056	0.588754	0.463001	1.19309	0.898259	0.855122	0.548345	0.65502	0.580249	0.39052	0.11851	0.255202	0	0	0	0.96993	0.217202	0.233031	Gh_A04G0061	0	0	0	0	0.010439	0.044429	0.016796	0.013021	0	0	0	0	0.033267	0.021114	0.042347	0.111827	0.261803	0.361048	-0.203825	0.417225
XLOC_095728	NC_lncRNA	2.89439	2.18599	3.10116	4.4802	3.96604	2.99048	2.1786	2.02095	1.51109	1.32753	1.73344	1.42153	1.27842	1.17022	2.16537	2.74861	2.16085	2.56681	Gh_A04G0062	0.007316	0	0.035311	0	0.024478	0	0.056773	0.050395	0.051753	0.016903	0.010972	0	0.100468	0.072128	0	2.53412	1.97826	2.61037	0.0811906	0.748769
XLOC_095733	NC_lncRNA	13.454	13.6483	13.9566	8.19356	5.53502	6.61537	4.58527	5.59434	5.55876	7.55621	5.39027	5.94287	0.473912	0.064229	0.385175	3.20431	2.35032	3.53066	Gh_A04G0064	0	0	0	0	0	0	0	0	0	0	0	0	0	0	0	0	0	0	NA	NA
XLOC_096181	NC_lncRNA	2.44911	3.17076	2.94098	3.0161	1.79975	1.20583	3.35188	2.02907	2.12177	2.15577	1.93208	1.43164	0.321324	0.519514	0.407666	1.67094	1.10438	1.43155	Gh_A04G0154	4.11722	4.13328	4.02081	2.05883	2.24789	2.3209	2.338	2.39042	2.15591	2.93609	2.6982	2.93931	0.672311	0.831304	0.712234	0.937539	0.726779	0.778377	0.732887	0.000540562
XLOC_096207	NC_lncRNA	0.826574	1.23402	0.66363	1.63716	0.771782	0.471052	1.04388	0.570931	0.600557	0.552383	0.986463	1.25388	0.155194	0.055638	0.056171	0.36129	0.26686	0.928135	Gh_A04G0155	1.56249	1.42992	1.56777	2.60205	2.94246	3.10304	1.10076	0.855003	1.05815	0.344516	0.420328	0.230757	0.328807	0.306742	0.137411	0.878742	0.540701	0.603635	0.362993	0.13873
XLOC_096246	NC_lncRNA	0.131471	0	0	0	0	0.027377	0.21866	0.175083	0	0	0.862256	0.139452	0.040028	0	0.376511	0.110691	0.092966	0	Gh_A04G0162	1.89641	2.23775	2.18779	1.35709	2.12644	2.50546	0.786925	0.967922	0.955279	0.6786	0.673731	0.534875	0.147423	0.202857	0.242005	0.417945	0.51706	0.5936	-0.280373	0.259778
XLOC_096405	NC_lncRNA	0.995043	0.932898	0.676451	1.19135	1.69341	0.76097	1.29207	1.24574	1.21229	1.33051	1.20612	1.5777	0.205129	0.15008	0.250447	1.37909	1.4087	1.69011	Gh_A04G0184	0.306529	0.435819	0.201489	0.366937	0.284281	0.617902	0.034767	0.020081	0.087262	0	0.063083	0	0	0	0	0	0.173038	0.061537	0.0045623	0.985666
XLOC_096409	NC_lncRNA	0.767405	0.966961	0.948835	0.437881	0.238426	0.527686	0.00823	0.071778	0.089583	0.163599	0.00478	0.03508	0.043987	0.069573	0.04418	0.034354	0	0.018713	Gh_A04G0185	0	0.009175	0.005121	0	0	0	0	0.004856	0	0	0.006386	0	0.006661	0	0	0.006099	0.006147	0.00625	0.112595	0.656445
XLOC_096556	NC_lncRNA	0.415498	0.330461	0.432906	1.01218	0.45451	0.408445	0.267403	0.342405	0.475876	0.47701	0.377846	0.36078	0.247739	0.107919	0	0.351422	0.230281	0.360054	Gh_A04G0202	15.9962	15.6966	16.8704	33.5352	31.2653	23.9751	23.0716	24.2084	27.0292	10.2366	15.2838	14.4673	14.2153	14.8361	11.4006	16.3213	12.2222	9.81382	0.625089	0.00553901
XLOC_096588	NC_lncRNA	0.251984	0.43418	0.478003	0.873666	1.7894	1.93003	1.38657	2.19612	2.68933	2.66153	0.96535	1.21769	0.31994	0.611335	0.119398	0.980796	1.49614	1.39471	Gh_A04G0207	0.197151	0.124894	0.213023	1.12054	1.15267	0.838915	1.23552	0.911241	1.09039	0.669526	0.543895	0.501702	0.060845	0.212721	0.198037	0.677557	0.651804	0.491983	0.709504	0.000974549
XLOC_096687	NC_lncRNA	0.214216	0.167162	0.072528	0.269827	0.131388	0.170075	0.002074	0	0.051923	0.045071	0.110493	0.036571	0	0	0.079378	0.12781	0	0	Gh_A04G0228	0	0	0.032463	0.029227	0.147277	0	0.040346	0	0.078565	0	0	0	0	0	0	0	0	0.049988	0.0491657	0.846385
XLOC_096757	NC_lncRNA	2.91616	4.2336	4.14174	7.53354	6.75967	4.65574	4.24262	5.47927	6.55835	7.24274	4.47076	4.99217	2.78276	2.25292	2.06245	5.65753	5.60536	7.03172	Gh_A04G0238	1.94292	4.59322	4.79284	3.51485	3.01163	2.5251	19.481	19.2973	21.0523	6.64921	8.80473	9.8719	2.38332	2.70695	3.78147	2.28437	4.23725	2.70461	0.184239	0.464262
XLOC_096762	NC_lncRNA	0.2068	0.534696	0.6176	0.03394	0.888509	0.43751	0.154857	0.436597	0.192431	0.198967	0.401702	0.043643	0	0.329507	0	0.265164	0.340656	0.943711	Gh_A04G0239	33.4499	33.5955	37.3039	32.2544	27.2388	27.4979	33.092	32.2023	36.5094	15.552	17.105	15.9731	13.2664	20.0451	11.7978	28.8431	28.8037	30.2613	0.396978	0.102855
XLOC_096864	NC_lncRNA	0.119026	0.206674	0.289418	0.304918	0.203536	0.242201	0.065887	0.124627	0.150172	0.015928	0.016709	0.020903	0	0	0	0	0	0	Gh_A04G0250	0.039859	0	0	0.009522	0.028037	0.010641	0.022701	0	0.033775	0	0	0	0.015351	0	0.060064	0	0	0	0.0298718	0.906335
XLOC_096871	NC_lncRNA	2.55058	2.2306	3.86215	2.58216	2.83489	1.82019	1.96747	2.06068	2.95699	2.55444	1.67104	2.27463	0.576905	0.860233	0.369065	1.16977	1.1583	1.99104	Gh_A04G0251	12.5996	13.6193	14.4049	14.0574	10.5607	9.92539	10.8657	11.5773	13.9995	9.70383	9.91983	9.69686	5.23249	4.98248	4.94311	8.18484	8.66535	8.90762	0.878206	1.65e-06
XLOC_096978	NC_lncRNA	6.79467	7.00531	7.98738	18.6506	21.2298	19.9404	13.4136	13.2555	17.087	17.8831	22.0267	22.3021	1.72292	1.92244	1.64036	5.62894	3.69572	3.21465	Gh_A04G0273	0	0	0	0	0	0.04956	0	0	0	0	0	0	0.209816	0	0.317306	0	0	0	-0.40987	0.0911719
XLOC_097023	NC_lncRNA	7.92586	7.74251	7.81649	3.99614	3.37572	2.89042	2.30784	2.4649	2.13031	4.36059	4.41819	3.89809	0.518028	0.210622	0.501686	1.56279	0.995485	1.23047	Gh_A04G0280	0.70363	0.65026	0.687834	0.253933	0.247197	0.467553	0.164127	0.102252	0.059183	0.063961	0.069457	0	0.028903	0	0.060617	0	0	0.027119	0.842907	1.13e-05
XLOC_097109	NC_lncRNA	1.62832	1.82065	0.797671	1.74371	1.36208	1.51321	0.641714	0.71868	0.424506	0	0.024254	0	0.025131	0.053451	0.026981	0.139613	0	0.141163	Gh_A04G0289	0	0	0	0.008056	0.147398	0.02224	0	0	0.112228	0	0	0	0	0	0	0.027576	0	0	0.211995	0.398386
XLOC_097294	NC_lncRNA	0.564003	0.778448	0.376686	0.794138	1.41023	0.723947	0.567005	0.926364	0.475242	0.641215	0.671737	0.882631	0.293673	0.103871	0.137608	0.912073	0.352033	0.671857	Gh_A04G0317	0	0	0	0	0	0	0	0.210693	0	0	0.346338	0.093295	0.144026	0	0	0	0	0	0.104791	0.679008
XLOC_097296	C_lncRNA	4.87212	5.94188	5.34186	3.11306	3.93997	3.19659	2.2961	1.94697	1.97133	2.96335	1.72584	2.14907	0.333635	0.270164	0.19419	0.87214	0.766997	0.627353	Gh_A04G0317	0	0	0	0	0	0	0	0.210693	0	0	0.346338	0.093295	0.144026	0	0	0	0	0	-0.212085	0.398179
XLOC_097450	NC_lncRNA	1.3908	1.26797	1.67114	1.72895	1.31736	1.19472	1.40821	0.738698	0.980705	1.20579	1.36347	1.18962	0.067569	0.145654	0.219099	1.07986	0.205494	0.965325	Gh_A04G0329	1.84663	0.971861	1.93443	3.34636	4.33332	3.76868	5.37084	4.61663	5.76344	5.16209	5.42512	5.39317	0.639057	0.491475	0.922469	2.0722	3.03628	2.29247	0.441582	0.0665653
XLOC_097909	NC_lncRNA	4.39544	5.15469	4.98364	4.1873	2.70757	2.82362	2.16771	2.09481	2.4325	2.23127	2.99402	2.41736	0.878111	1.29999	0.702294	1.09806	1.97188	2.01303	Gh_A04G0385	4.42289	4.77845	4.18442	5.77205	6.54127	7.59414	3.24006	3.78141	3.31259	4.17814	4.11281	3.85462	8.0803	6.66105	7.20595	32.1084	33.3005	34.2426	-0.349777	0.154778
XLOC_097914	NC_lncRNA	5.72296	4.50641	5.85454	4.9828	3.22095	3.29962	3.48395	3.53307	3.23999	3.50897	4.21696	4.49548	0.975492	1.10174	0.416089	3.63084	2.84713	3.99059	Gh_A04G0386	6.08454	5.57022	5.74317	4.02043	5.34676	5.30149	4.9409	4.95785	4.24564	5.57006	5.01293	4.54237	1.87957	2.34319	1.43457	3.43313	3.7545	4.7439	0.835855	1.56e-05
XLOC_098486	NC_lncRNA	1.62532	1.6658	2.05689	0.724808	0.528397	0.347615	0.890494	0.638483	0.802659	0.825417	0.707265	0.801281	0.101082	0.090635	0.104401	0.228717	0.16973	0.120784	Gh_A04G0447	0	0	0	0	0	0	0	0	0	0	0	0	0	0	0	0	0	0	NA	NA
XLOC_098744	NC_lncRNA	5.00887	4.33255	3.33887	9.29852	6.8399	5.56102	4.88181	4.20355	4.99486	3.1237	3.05626	2.80712	2.86914	1.94573	2.1638	5.44754	3.93486	5.09426	Gh_A04G0460	12.5593	11.4875	12.5405	14.6472	15.3909	14.0069	36.145	33.4915	34.5129	17.5155	18.4357	17.0283	184.666	171.353	204.661	6.60418	7.54004	8.25883	-0.529486	0.0238349
XLOC_099789	NC_lncRNA	4.89075	4.31272	3.21683	2.08501	2.72195	2.87537	2.85737	2.86353	2.74628	2.45711	2.29202	1.65792	0.058889	0.03444	0.063225	1.43647	1.1531	1.33587	Gh_A04G0531	0.175681	0.322883	0.099981	0.494262	0.956481	0.540114	0.875763	1.05109	0.760414	0.262526	0.616078	0.369208	0.513606	0.492921	0.205868	0.541698	1.47429	0.818167	-0.157284	0.533093
XLOC_100307	NC_lncRNA	1.694	2.02039	2.08235	0.898051	0.871441	1.00852	1.28981	1.25923	1.45429	1.3424	1.15774	1.77712	0.421525	0.307242	0.35951	0.540698	0.613507	0.610865	Gh_A04G0565	3.70147	3.4744	2.59534	1.83753	1.97853	2.3194	2.28222	2.0229	2.13165	1.63012	1.28747	1.69918	0.014175	0.115222	0.145407	0.626461	0.46099	0.582336	0.860795	4.54e-06
XLOC_100483	C_lncRNA	1.18189	1.28202	2.72065	3.77721	2.4283	1.89323	1.96497	1.988	1.405	1.95427	1.46501	1.87991	0.662843	1.83606	0.534745	0.987655	1.84326	1.9797	Gh_A04G0576	6.13778	5.68667	7.56352	5.68154	5.8377	6.22727	9.36218	10.5626	10.9222	6.70107	8.23828	6.98335	8.39217	8.20864	8.57899	14.0276	11.3818	13.0816	-0.293534	0.237118
XLOC_100810	C_lncRNA	15.1727	15.2135	14.6334	20.3419	15.7394	11.6645	13.2318	10.8747	10.73	13.211	13.966	11.6734	5.09223	6.03602	4.22438	10.5362	8.41418	10.2995	Gh_A04G0607	7.33167	7.78601	6.38809	3.80177	6.0549	6.86594	8.15673	7.1698	7.24818	7.47537	6.81426	6.76134	2.0672	1.79169	1.84682	6.52304	5.97863	6.22537	0.550495	0.017916
XLOC_101383	C_lncRNA	3.91767	5.13792	4.39946	2.23145	1.46296	1.44402	1.76052	1.73353	1.3536	3.02784	2.04757	1.93633	0.082952	0.169797	0.262899	1.15759	1.31777	1.00917	Gh_A04G0692	4.82085	5.90665	5.05295	3.01252	3.04245	3.68383	2.11148	2.48638	2.51892	3.1828	2.73252	2.06204	1.00128	0.838338	1.03324	2.25306	1.91002	2.36205	0.934662	1.36e-08
XLOC_101533	NC_lncRNA	2.94379	2.40273	3.5768	0.626193	0.85589	0.396224	1.13706	1.10694	1.5159	1.48918	1.50804	1.39297	0	0.102838	0	0.581095	0.409409	0.70855	Gh_A04G0703	0.597842	0.901058	0.888808	6.73808	7.99737	5.11323	1.25368	2.83854	2.83434	4.74294	4.36573	4.63436	2.35337	2.1882	2.08407	1.97727	0.818078	1.65662	-0.280844	0.258945
XLOC_101743	NC_lncRNA	16.8897	17.3001	16.8635	15.97	11.6976	7.88054	9.61892	8.99309	9.24883	11.5157	10.5117	9.52594	1.98808	1.91346	1.44264	3.60843	3.77791	4.35944	Gh_A04G0724	0	0	0	0	0	0	0	0	0	0	0	0	0	0	0	0	0	0	NA	NA
XLOC_101874	C_lncRNA	0.162069	0.254458	0.405687	0.410919	0.408767	0.238808	0.059236	0.056642	0.146623	0.2369	0.037306	0.023295	0.525639	0.60502	0.625916	0	0.107184	0	Gh_A04G0738	6.67133	8.39532	8.14575	14.6691	13.6238	14.1593	4.15853	4.11901	4.16949	6.94912	6.23106	5.42397	33.0537	37.1062	33.6442	6.11902	8.71373	7.73316	0.86167	4.33e-06
XLOC_101893	NC_lncRNA	2.02636	2.13612	2.19121	1.59733	0.781578	0.946422	0.417472	0.309554	0.7482	0.330366	0.51766	0.968607	0.409999	0.499573	0.733649	0.661857	0.881376	0.942716	Gh_A04G0739	8.22107	8.71817	9.81574	7.16536	8.78116	8.99594	4.86611	4.43292	5.01966	5.71548	5.59699	5.39768	10.5894	13.2623	10.5147	17.3304	18.3088	18.9567	0.0377254	0.881856
XLOC_102194	NC_lncRNA	4.21077	3.42227	4.60593	3.3719	3.29302	3.13912	1.31836	2.72378	2.11487	2.41703	2.55106	2.09683	0.216173	0.352391	0.302765	1.31876	0.849092	0.995714	Gh_A04G0773	7.73728	6.51523	9.75199	2.46357	3.45582	3.26449	5.48381	6.31462	6.25999	2.17434	2.16712	2.19136	1.22019	1.24535	1.21086	3.17734	4.04001	3.59158	0.658881	0.0029415
XLOC_102514	NC_lncRNA	2.52511	1.98081	1.53109	2.60783	2.0932	1.62468	1.61249	1.63136	1.63851	1.91509	2.84712	2.7814	1.02136	0.371176	1.36025	1.4229	3.10239	1.99455	Gh_A04G0818	0.218671	0.167716	0.319556	1.38113	1.17768	1.76977	0.134528	0.220834	0.101224	0.307106	0.313479	0.326991	0.030464	0.125802	0.167085	0	0.124232	0.036998	0.186462	0.458795
XLOC_102662	NC_lncRNA	10.263	8.47637	10.8875	1.72426	2.14127	1.87004	1.58642	1.40634	1.65494	1.98787	1.91701	1.76436	0.307651	0.12043	0.093019	0.488994	0.648496	0.947569	Gh_A04G0841	0	0	0	0	0	0	0	0	0	0	0	0.003379	0	0	0	0.009937	0	0	-0.177177	0.481852
XLOC_102803	C_lncRNA	11.2986	8.62764	10.6246	1.98159	1.87753	1.45391	3.27405	3.35115	3.73949	2.05441	2.47978	1.93361	4.04956	4.62155	3.77212	1.62494	1.66961	2.2943	Gh_A04G0853	0.545208	0.86462	1.39579	3.01781	4.17268	3.52859	2.17805	2.15615	2.08696	2.41115	2.72333	2.84767	0.948622	1.17984	1.06134	0.916713	1.6135	1.34679	-0.568206	0.0138867
XLOC_102939	NC_lncRNA	0.399864	0.472605	0.80663	1.36399	1.39707	1.76007	1.40478	0.616006	0.761541	0.627481	0.989114	0.712768	0.475024	0.18001	0.267017	0.739108	0.862374	0.964089	Gh_A04G0869	0.175842	0.271638	0.039954	0.852691	0.579396	0.444792	3.01235	1.60512	1.81347	1.19937	1.55915	0.668734	1.5903	1.97958	1.60312	2.7687	2.11882	1.54368	-0.0523035	0.836701
XLOC_103034	NC_lncRNA	0.49012	0.353111	0.65695	0.666571	0.944478	0.501864	0.488156	1.3315	1.06283	0.306335	0.230002	0.090552	0.156492	0.449853	0	0.789947	0.157329	0.627847	Gh_A04G0885	2.19008	1.94381	2.34615	0.764977	1.05609	2.59576	0.933234	1.46658	1.68648	1.87472	2.12516	1.58111	0.637753	0.608919	0.26246	0.698479	1.08572	0.91124	0.0917853	0.717186
XLOC_103047	NC_lncRNA	1.51388	1.78975	1.66151	1.03562	1.19921	1.09343	2.5141	2.16689	1.98486	2.18506	1.96295	2.40682	1.96691	1.61152	1.54128	1.66602	1.78089	1.70857	Gh_A04G0886	8.68728	8.51444	9.68978	7.85869	10.2802	10.9822	5.43579	5.2789	5.68223	2.23523	2.38946	2.91701	1.5903	2.57469	2.29146	5.27345	5.07765	5.83951	-0.593559	0.00940794
XLOC_103109	NC_lncRNA	0.013941	0	0	0	0	0	0	0.24216	0	0	0	0	1.90561	1.57789	2.91554	0	0.101838	0	Gh_A04G0893	21.6287	24.581	19.2564	8.43111	13.2337	14.673	27.631	27.9818	25.9672	22.5839	19.8213	19.7589	85.0231	69.4944	91.2413	20.0314	24.48	25.0771	0.968082	4.9e-11
XLOC_103219	NC_lncRNA	5.15783	5.3573	4.59389	3.45064	3.26349	2.89317	4.47618	4.79809	3.98665	5.49814	5.81412	5.15685	1.79404	1.90708	2.26424	5.55695	6.69226	7.38696	Gh_A04G0913	8.08265	8.47087	7.50268	6.98332	8.35728	7.04329	7.22523	8.22552	8.19638	6.35693	6.83089	6.95438	1.76904	2.28936	1.80215	2.62641	3.28874	3.06664	0.173305	0.49163
XLOC_103672	NC_lncRNA	0.059079	0.283943	0	0.066054	0	0	0	0	0.079895	0.091082	0.102773	0	0	0	0	0	0	0	Gh_A04G0981	2.4614	1.85256	2.14285	4.33984	3.73532	3.91391	3.26446	3.99998	3.80835	1.6783	1.65756	1.94194	2.86984	2.43755	2.56602	4.69264	4.34126	4.47233	-0.422324	0.0808285
XLOC_103731	NC_lncRNA	12.0021	10.9811	12.1406	8.67387	6.78815	7.04846	6.80975	5.12637	7.4615	6.53559	6.06404	7.17847	1.08591	1.52469	0.802794	4.60516	4.5659	4.65542	Gh_A04G0992	0.383751	0.17692	0.701221	0.80161	0.927469	0.878905	1.45242	1.9076	1.76012	0.505398	0.516105	0.557567	1.10854	0.992267	0.616966	1.87257	1.90824	1.85964	-0.389274	0.110329
XLOC_103803	C_lncRNA	0.178936	0.353086	0.501312	0.292757	0.290642	0.182257	0.49426	0.579844	0.556316	0.593028	0.544993	0.438723	0.325785	0	0	0.792937	0.118938	1.36993	Gh_A04G1013	0.362179	0.837807	0.525842	0.182717	0.382504	0.262215	0.266426	0.403282	0.32486	0.068822	0.047999	0.146051	0.01077	0.02283	0.022895	0.228169	0.302897	0.206883	0.0617082	0.807818
XLOC_103828	NC_lncRNA	1.10666	0.774451	1.2504	1.30875	0.79115	0.573209	0.841043	0.582321	0.578839	0.608946	0.890366	0.894957	0.981029	0.980742	0.535449	0.917946	0.635357	0.786462	Gh_A04G1016	0	0	0	0	0	0	0	0	0	0	0	0	0	0	0	0	0	0	NA	NA
XLOC_103847	NC_lncRNA	7.43706	7.12019	8.74831	5.15229	3.98589	4.73983	3.76752	3.42869	3.07812	3.8419	4.13848	3.00551	2.07809	3.02046	2.17266	3.22909	3.1081	3.57401	Gh_A04G1020	1.10688	1.23381	1.13515	0.804358	0.77354	0.955791	1.53273	1.66689	1.68754	0.974064	0.928715	1.10099	1.8716	1.62135	2.152	0.516452	0.361205	0.655399	-0.240642	0.336102
XLOC_103850	C_lncRNA	0.450102	0.707076	0.53979	0.62489	0.736658	0.528344	0.513384	0.687006	0.515443	0.440484	0.240593	0.642969	0.082668	0	0.033369	0.433913	0.183011	0.160777	Gh_A04G1021	6.69012	6.53732	7.50417	7.39796	8.8803	7.77828	3.07564	3.14195	3.90748	6.29161	5.42293	6.06611	8.44042	8.90821	7.95086	4.38887	6.56616	6.51509	-0.327269	0.184951
XLOC_103943	C_lncRNA	0.115939	0.165414	0.103323	0	0	0.114687	0	0	0	0.034746	0	0.034341	0.028635	0.198898	0.101243	0	0	0.234305	Gh_A04G1039	20.5543	21.648	19.5322	7.12958	5.22009	6.71823	16.4131	18.0598	19.9379	13.9985	12.6649	11.1042	0.696083	0.33559	0.24247	6.1834	5.52615	6.34713	-0.0899519	0.722622
XLOC_104068	NC_lncRNA	11.0183	8.88706	11.603	2.87176	2.54861	2.31902	2.99861	2.64389	2.17588	2.62953	2.61402	2.65584	0.873714	0.602277	0.371565	1.79124	1.75126	2.436	Gh_A04G1066	0	0	0	0	0	0	0	0	0	0	0	0	0	0	0	0	0	0	NA	NA
XLOC_104140	NC_lncRNA	3.54302	4.36115	5.04298	2.10783	0.849471	0.842006	0.311225	0.382955	0.482733	1.55348	1.13853	0.960795	0.085976	0.408395	0.025979	0.1305	1.32083	0.303587	Gh_A04G1089	31.0081	30.3272	33.4611	42.328	40.369	39.529	16.5504	16.7762	18.8846	19.0467	20.8223	20.7406	4.67542	7.01534	4.69472	20.0924	18.8637	19.2928	0.551294	0.0177164
XLOC_104167	NC_lncRNA	4.18894	3.84861	4.69348	5.32031	3.77095	2.05285	2.17568	2.58072	3.29326	2.18108	2.0632	2.69505	1.57693	0.641442	0.759665	2.10073	1.91635	0.94407	Gh_A04G1093	52.8079	54.2657	52.2664	18.5827	19.9299	23.5926	48.2472	46.9874	46.4335	44.0245	48.1418	46.1927	0.93581	1.01888	0.506248	3.90111	3.62267	2.55782	0.561358	0.0153489
XLOC_104326	NC_lncRNA	8.31155	9.22449	12.1611	18.5178	13.7696	11.6231	8.8456	8.34716	8.48774	7.82735	10.5527	11.7043	2.21275	3.78735	2.75247	7.93418	7.96126	6.89323	Gh_A04G1135	16.971	14.7149	16.6943	24.6854	19.0207	17.9045	25.5567	24.7397	22.6894	22.4116	23.8631	23.9634	22.8536	22.7089	23.243	44.4475	38.4395	43.4594	-0.191564	0.446368
XLOC_104334	NC_lncRNA	3.23928	3.58439	3.75725	3.93889	3.76305	3.37807	2.9501	3.11207	3.26178	3.14683	3.02766	2.95837	2.0246	1.86919	1.57127	2.20965	2.59762	1.977	Gh_A04G1138	0	0	0	0	0	0	0	0	0	0	0	0	0	0	0	0	0	0	NA	NA
XLOC_105693	NC_lncRNA	11.3043	12.4886	10.9791	3.56896	9.56947	9.35008	6.03549	5.73989	4.38646	7.50808	6.66786	6.96447	1.92377	2.31636	1.77548	2.07954	3.70029	2.31917	Gh_A05G0021	42.7145	49.8512	44.7764	29.5246	33.9777	35.7169	16.8882	21.5543	20.9249	25.0884	22.8695	23.6536	6.4275	8.41688	5.95572	14.567	18.5087	17.6103	0.922687	5.03e-08
XLOC_105797	NC_lncRNA	52.4956	58.958	72.7353	61.7429	59.5885	43.7737	106.937	97.1984	98.2536	43.7874	36.5274	48.5391	22.4095	19.4558	21.0719	102.614	97.6103	109.287	Gh_A05G0052	2.43203	2.76648	2.50627	4.23099	3.80457	4.04568	1.6211	2.64628	1.88361	1.1896	1.62194	1.80758	8.6809	8.24752	9.04491	5.75613	5.86772	4.85555	-0.361405	0.140595
XLOC_105996	NC_lncRNA	0.85034	1.01594	0.710196	0.115629	0.258847	0.370293	0.266361	0.25803	0.235838	0.549741	0.922871	0.440053	0.196194	0.485151	0.165392	0.641995	0.50374	0.722136	Gh_A05G0116	0.109995	0.197586	0.085661	0	0.040231	0.036353	0.00277	0.020103	0	0.031065	0.048525	0.006074	0.042208	0.089772	0	0	0.04609	0	0.654529	0.00320475
XLOC_107320	NC_lncRNA	0.679238	0.462798	0.77597	0.674596	0.296525	0.232432	0.427937	0.726345	0.725124	0.436038	0.371731	0.36214	0.616547	0.816029	0.841814	0.314995	0.087017	0.307274	Gh_A05G0578	1.15568	1.01515	1.30784	0.709776	1.05992	1.21965	1.22989	1.22176	1.23779	0.907362	1.14575	1.04518	0.866372	0.904541	0.542994	2.13846	1.86285	1.98212	-0.576762	0.012218
XLOC_107738	NC_lncRNA	1.62464	1.04469	1.05392	2.31502	1.20654	0.996365	1.00236	1.11318	0.777108	1.13312	1.04543	1.31591	0.231051	0.423108	0.13918	0.128748	0.031941	0.009691	Gh_A05G0714	1.01156	1.18872	0.94888	1.24978	1.33499	2.18824	1.72856	1.00565	1.08791	1.62655	1.32543	1.50567	0.056785	0.025027	0.090076	0	0.009877	0	0.726673	0.000635799
XLOC_107743	C_lncRNA	0.036159	0.162431	0.204995	0.022311	0	0.068648	0	0.011771	0	0	0	0	0.025933	0	0.036266	0	0	0	Gh_A05G0718	0.043678	0.063027	0.060709	0	0	0.073262	0.318568	0.411644	0.43061	0	0.025542	0	0.116664	0.015905	0.045463	0	0	0	-0.0832588	0.742572
XLOC_108480	NC_lncRNA	0.400931	0.094332	0.034472	0.084015	0.065096	0.136068	0.148077	0.151217	0.181497	0.422307	0.190083	0.30382	0.781828	0.509308	0.495783	0	0.031456	0.206076	Gh_A05G0965	12.0949	14.2917	15.2415	10.3079	11.0613	12.1634	15.9521	15.2613	13.0937	14.1956	13.3922	11.4127	9.8575	10.1381	11.7194	12.8397	11.7485	10.5938	-0.415966	0.0859957
XLOC_109155	NC_lncRNA	0.741105	0.267334	0.549552	1.12985	1.14133	0.489037	0.659066	0.619004	0.200966	0.384582	0.695776	1.019	0.457473	0.532214	0.454011	0.600644	0.250993	0.072428	Gh_A05G1169	9.60618	10.8727	10.9298	15.2252	15.1789	15.5386	11.5664	11.4098	11.1104	14.9007	14.621	16.5053	13.029	17.5242	13.307	18.2361	18.2496	17.1218	0.0370578	0.883933
XLOC_109464	NC_lncRNA	3.93011	3.78323	3.87771	2.28855	1.93208	2.12299	3.01139	2.3902	2.02813	2.30788	2.41338	2.20837	0.732732	1.00829	0.998179	2.3252	1.76192	2.20896	Gh_A05G1252	19.8808	18.1603	20.4379	20.2788	21.1113	17.379	14.8744	13.2874	13.8005	9.1908	10.2257	11.2559	3.9917	3.52461	3.19596	4.64822	5.79726	4.91848	0.696774	0.00131304
XLOC_109497	C_lncRNA	1.38501	1.63403	2.10017	4.08435	4.08586	3.06171	1.9071	1.76468	1.81451	2.30629	1.54574	1.66318	0.806919	0.781064	0.857893	2.54795	3.28342	2.66902	Gh_A05G1261	2067.38	2211.11	2029.66	5197.04	3828.33	3369.58	1364.62	1277.53	1314.5	2083.01	2148.67	2232.83	948.003	1408.35	1340.26	932.059	1010.27	1000.44	0.632511	0.00485003
XLOC_109595	NC_lncRNA	4.04491	4.08678	5.00302	3.82985	3.06331	2.60808	1.54909	1.73808	1.62345	1.36405	1.71578	1.77161	0.374751	0.748566	0.328199	1.37092	1.7193	1.73225	Gh_A05G1289	10.2031	9.05324	10.0985	9.37234	6.90378	7.07306	11.199	11.9554	13.2922	9.48991	9.62214	10.7847	25.442	30.3944	29.8157	4.99839	4.58338	4.44151	-0.510295	0.030485
XLOC_109649	NC_lncRNA	3.69139	3.97816	4.1708	5.05029	4.72243	3.09238	4.18709	3.74416	3.78476	3.89031	3.94162	3.35626	0.905928	0.988129	0.993205	1.83469	2.28071	1.88966	Gh_A05G1297	0.009429	0	0	0	0	0.012805	0	0	0	0	0	0	0	0.07278	0.036615	0.063402	0	0.032322	-0.682	0.00182285
XLOC_110772	C_lncRNA	0.079407	0.020156	0.022498	0.304141	0.207131	0.260936	0.043956	0	0.043623	0.021396	0.013934	0.004358	0	0.031019	0	0.201063	0	0.095375	Gh_A05G1654	34.3464	37.4478	34.2994	30.2218	30.1188	30.8293	34.2449	34.8334	33.2195	16.5439	15.1195	17.857	2.35721	5.99731	2.46423	3.6728	4.28353	3.60582	0.205049	0.414372
XLOC_110818	NC_lncRNA	1.28875	1.39283	1.44464	2.53436	1.81512	1.5334	0.853799	1.20506	0.917964	0.624602	0.593744	0.729141	0.037933	0.269216	0.097164	0.746625	0.638876	0.69962	Gh_A05G1672	0	0	0	0	0.03241	0	0	0	0	0	0	0	0	0	0	0	0	0	0.336054	0.172742
XLOC_110885	NC_lncRNA	2.67445	2.92408	4.21517	3.16221	3.70235	2.71603	1.46163	1.27563	1.71388	2.05085	2.39349	2.84717	0.519426	0.827898	0.40429	1.09572	1.32324	1.5754	Gh_A05G1699	1.8135	1.52402	1.44865	4.11407	4.17015	5.91629	2.61999	3.08022	3.09286	2.37565	4.04484	3.24589	1.18611	1.1885	1.07443	2.38894	2.08892	2.02475	0.424876	0.0788199
XLOC_111221	NC_lncRNA	0.981661	0.693823	0.981222	0.68705	0.892348	0.880566	0.424553	0.473555	0.573552	0.43889	0.421188	0.7776	0.565594	0.489708	0.319534	0.406354	0.578683	0.800418	Gh_A05G1809	0	0	0	0.111689	0.21125	0.296402	0	0.026963	0.022446	0	0.031808	0.062295	0.582541	0.490225	0.477688	0.138129	0.156646	0.019904	-0.238791	0.339943
XLOC_111706	NC_lncRNA	2.1052	2.11501	2.27884	2.78452	1.66688	1.68852	1.54301	0.936334	1.40022	1.51312	1.87273	1.40477	2.29314	1.29705	1.99613	1.90635	1.21129	1.4424	Gh_A05G1937	89.0636	78.0153	85.8391	142.284	128.974	117.025	117.621	111.028	108.955	136.743	145.494	154.151	72.3398	65.7094	56.4739	133.856	142.244	129.377	-0.222485	0.374888
XLOC_111876	NC_lncRNA	0.499882	0.429062	0.676317	0.681016	0.489227	0.319585	0.473448	0.437958	0.453093	0.201425	0.313482	0.27769	0.701719	0.224869	0.117255	0.47239	0.376	0.709903	Gh_A05G1963	1.00892	1.08687	1.0845	0.547288	0.800031	1.11299	1.03773	0.657173	1.03625	0.382393	0.362185	0.44091	0.707454	0.484841	0.67126	0.724511	0.585095	0.650615	0.327931	0.184012
XLOC_112002	C_lncRNA	1.60731	2.48773	1.56856	2.3276	1.80923	1.8571	1.47964	2.58524	2.51277	2.22383	2.56414	2.65688	0.77633	0.447328	0.378545	2.23451	2.2343	2.41165	Gh_A05G1989	10.4384	12.7755	9.79618	6.15991	9.65677	9.733	7.07307	6.5791	6.56991	9.31525	8.95007	9.62216	13.7954	14.4459	19.8089	13.5077	11.2919	11.6544	-0.654627	0.00319859
XLOC_112131	NC_lncRNA	6.16133	6.26606	6.15945	4.15263	4.92952	4.31118	2.55102	2.53434	2.80952	3.31339	2.62546	2.88228	1.75907	1.32932	1.63333	1.97138	1.495	1.95282	Gh_A05G2021	0.774465	0.689057	0.6958	0.604216	0.685412	0.752166	0.599896	0.732699	0.458758	0.316876	0.554679	0.436099	0.583466	0.575106	0.351196	0.855765	0.811519	0.658012	0.253473	0.310159
XLOC_112192	C_lncRNA	11.9523	11.1551	13.4248	10.2198	7.57762	7.22851	5.69869	5.58094	6.16115	9.09999	9.11227	8.90133	1.50128	1.5665	1.38254	3.36364	3.07101	4.20715	Gh_A05G2031	0	0	0	0	0	0	0	0	0	0	0	0	0	0	0	0	0	0	NA	NA
XLOC_113035	NC_lncRNA	0.032604	0	0	0.005992	0	0	0	0	0	0	0	0	0.367148	0	0.060472	0	0	0	Gh_A05G2190	0.194264	0.297548	0.17218	0.084717	0.063621	0.192079	0.005654	0.054426	0.050414	0.036303	0.014314	0.026831	0	0.007869	0.015924	0	0.013825	0.01401	-0.192232	0.444754
XLOC_113070	NC_lncRNA	7.84416	8.28521	7.90762	7.14063	6.90083	7.85463	6.61093	5.603	6.01955	8.98667	7.94281	7.6851	4.2134	3.88536	4.42105	7.89628	6.75429	9.02299	Gh_A05G2199	0.485863	0.770572	0.600626	0.107593	0.21369	0.130981	0.434295	0.550918	0.187441	0	0.080051	0	0.117196	0.041959	0.061867	0	0	0.054981	0.111483	0.659644
XLOC_113110	NC_lncRNA	3.16984	4.80533	6.83219	1.42516	2.82193	4.16518	6.4073	4.5863	5.18239	6.85891	4.78397	4.95654	0.646938	0.532847	1.21741	1.48175	1.40763	1.67713	Gh_A05G2205	0	0	0	0	0	0	0	0	0	0	0	0	0	0	0	0	0	0	NA	NA
XLOC_113118	NC_lncRNA	1.5411	1.98241	2.08547	3.16124	3.48736	2.69481	2.00816	1.75566	2.32674	2.21938	2.22969	1.76612	0.274972	0	0.13698	0.96248	1.25617	0.76067	Gh_A05G2205	0	0	0	0	0	0	0	0	0	0	0	0	0	0	0	0	0	0	NA	NA
XLOC_113426	NC_lncRNA	10.4577	10.5711	12.4877	7.15262	6.53612	4.74718	3.85845	4.09501	4.02435	5.85897	5.69295	4.34603	0.161636	0.377772	0.406106	2.6576	2.55959	3.10141	Gh_A05G2271	0	0	0	0.052445	0	0	0	0	0	0	0.018004	0	0	0	0	0	0	0	0.168343	0.504303
XLOC_113437	NC_lncRNA	3.11122	2.40735	3.13191	4.66196	2.46552	2.445	3.32782	4.80651	3.15242	3.0306	4.68971	4.38971	4.31023	5.06355	3.09894	4.03634	2.56809	2.89541	Gh_A05G2272	8.00132	6.71579	5.97332	11.5284	8.68208	8.00653	8.93577	8.45797	7.3111	7.46675	8.6945	11.5057	8.62314	9.86416	10.0986	9.14271	10.4801	8.5733	0.451179	0.0601993
XLOC_113757	NC_lncRNA	29.4521	25.7186	27.6042	11.728	14.7839	15.3411	18.1105	18.3719	15.4301	17.057	20.178	20.5664	0.838075	0.92573	0.581474	1.47863	1.83035	1.90943	Gh_A05G2323	0.01768	0.021805	0.028259	0	0.022521	0	0	0	0.027421	0.005825	0.03715	0.027266	0	0	0	0	0	0	0.666973	0.0024992
XLOC_114068	NC_lncRNA	0	0	0	0.064423	0	0.116336	0	0	0.078712	0	0	0	0	0.334695	0	0.29043	0	0	Gh_A05G2371	11.5897	11.5446	10.7283	10.6072	11.003	10.5696	8.76133	9.38423	9.59412	11.296	11.4039	12.5622	1.08574	2.00819	0.846383	9.25601	10.0451	11.8417	-0.315095	0.202804
XLOC_114137	NC_lncRNA	3.88718	2.82542	4.15736	1.60283	1.00172	1.46513	1.39177	1.44132	0.912386	1.58766	1.37489	2.22209	0	0	0.169064	1.23421	0.798135	0.779625	Gh_A05G2384	0	0	0	0	0	0	0	0	0	0	0	0	0	0	0	0	0	0	NA	NA
XLOC_114140	C_lncRNA	0	0	0	0	0	0	0	0	0	0	0	0	0	0	0	0	0	0	Gh_A05G2385	1.03039	1.34781	1.95173	33.9205	35.8308	29.397	2.45248	3.1226	3.46002	18.1686	17.934	18.3797	71.9928	100.004	56.748	99.1111	94.4386	97.5846	NA	NA
XLOC_114534	NC_lncRNA	7.38404	7.64095	9.14699	4.84695	2.6052	5.22098	1.88111	5.37477	6.65293	6.81678	2.76635	7.42728	1.3597	4.00809	1.50375	12.6318	8.91423	10.4269	Gh_A05G2438	0.248095	0.157886	0.166101	0.117037	0.315688	0.079476	0.440141	0.20334	0	0.099183	0.143083	0.078549	1.1974	0.870671	1.07867	0.79007	0.782631	0.918648	-0.10671	0.673435
XLOC_114539	NC_lncRNA	3.19875	3.05464	3.20288	0.398385	0.509452	1.00289	1.69565	2.25763	1.69981	1.82346	1.68593	1.48632	0.338513	0.471117	0.462796	0.920611	0.722005	0.88839	Gh_A05G2438	0.248095	0.157886	0.166101	0.117037	0.315688	0.079476	0.440141	0.20334	0	0.099183	0.143083	0.078549	1.1974	0.870671	1.07867	0.79007	0.782631	0.918648	-0.574171	0.0127054
XLOC_114567	NC_lncRNA	5.90261	5.08806	6.21948	1.51056	1.0231	1.16154	0.862634	0.935659	1.03401	0.955182	0.601374	0.694165	0.476722	1.33299	0.788271	1.83674	2.081	2.01542	Gh_A05G2440	40.6781	40.5666	49.3279	30.5274	26.2804	20.9603	42.268	41.6512	47.7741	49.8644	61.8411	63.6075	103.665	44.1818	37.9852	77.7608	68.0135	80.2442	-0.137433	0.586573
XLOC_114781	C_lncRNA	1.83884	1.63669	1.95566	2.37986	1.62564	1.83301	1.51326	1.19092	1.5713	1.18349	1.50357	0.895163	0.279193	0.640796	0.134426	1.15348	1.25938	1.45488	Gh_A05G2475	5.26664	5.59389	3.90759	8.48799	6.78855	6.39611	3.69455	4.28618	4.48381	3.07888	3.6166	5.08608	7.56649	7.22203	7.89856	4.97708	4.88396	3.88785	-0.225671	0.367909
XLOC_115124	NC_lncRNA	0.91392	0.968898	1.20429	1.10265	0.604134	0.497486	0.4878	0.346184	0.242308	0.663169	0.704699	0.749724	0.293223	0.229231	0.07811	0.844675	0.408964	0.526631	Gh_A05G2513	1.67446	1.30677	1.02511	1.50371	1.37858	1.88966	0.668296	1.35904	1.57151	0.304129	0.091256	0.382174	0.138709	0.223584	0.190118	0.173703	0.207619	0.052726	0.287495	0.247353
XLOC_115142	NC_lncRNA	1.05555	1.22352	1.31536	0.54478	0.460014	0.467627	0.94279	0.636245	0.568963	0.678545	1.12777	0.845674	0	0.067908	0.027165	0.215064	0.051764	0.171779	Gh_A05G2514	0.737499	0.689038	0.746052	3.49052	3.5157	3.52442	1.25715	0.934964	0.741084	3.18827	3.86987	3.71329	0.124344	0.140559	0.031458	0.061806	0.188928	0.211836	0.356031	0.147033
XLOC_115150	NC_lncRNA	21.0789	22.7057	22.5663	10.8977	11.0966	11.4231	15.2027	11.9089	11.3807	18.6308	19.3829	13.6917	0.637703	0.989895	0.88814	2.9612	2.41481	2.65884	Gh_A05G2515	0	0.009456	0.052772	0.313657	0.515715	0.458878	1.46651	1.13337	1.38063	0.674173	0.94832	1.03228	6.95854	4.30196	6.7542	0.164043	0.124203	0.188593	-0.569256	0.0136727
XLOC_115213	NC_lncRNA	5.0239	4.81129	5.26871	1.68925	2.54187	3.30109	3.69187	3.98021	3.03976	4.15873	3.72933	3.50177	0.42829	0.460174	0.386057	3.16442	3.71184	4.18367	Gh_A05G2523	0	0	0	0	0	0	0	0	0	0	0	0	0	0	0.014507	0	0	0	-0.456387	0.0569414
XLOC_115284	NC_lncRNA	2.26302	2.0747	2.39764	1.69487	1.20432	0.967823	1.33238	1.05941	1.71809	0.985669	1.63623	1.05458	0.25794	0.158009	0.124602	0.809346	0.67967	0.447238	Gh_A05G2530	0	0	0	0	0	0	0	0	0	0	0	0	0	0	0	0	0	0	NA	NA
XLOC_115380	NC_lncRNA	1.25774	1.0539	1.12492	1.12848	1.71285	1.16393	0.81755	0.746807	1.10127	0.971218	0.790044	0.826288	0.097518	0.138583	0.172905	0.442317	0.653499	0.730457	Gh_A05G2544	1.16788	0.929863	1.2521	0.177941	0.555818	0.32761	0.536824	0.552961	0.585045	1.14731	0.323655	0.711433	0.19502	0.234491	0.208677	0.08642	0.686077	0.180224	0.513333	0.0293462
XLOC_115531	NC_lncRNA	2.60529	3.06871	3.19222	1.97093	1.88994	2.5876	1.47204	1.91532	1.87128	1.901	2.15134	2.12037	1.61263	1.93295	0.959922	1.89699	1.77994	1.80082	Gh_A05G2563	4.29537	3.47649	4.18626	0.833343	1.16622	1.59916	1.3207	1.82616	1.7632	1.51472	1.82136	1.50009	0.848169	0.804646	0.357013	1.17954	2.01327	2.215	0.806612	5.26e-05
XLOC_115562	NC_lncRNA	1.45996	0.744508	1.62095	1.65099	1.49694	0.951536	0.342803	0.673715	0.488897	0.075604	0	0	0	0	0	0.189059	0.095431	0.288184	Gh_A05G2566	0.005977	0	0	0.246468	0.168237	0.412181	0.105971	0	0.054031	0	0	0.021518	0.072013	0.075814	0	0.393841	0.066677	0	0.212014	0.398342
XLOC_115666	C_lncRNA	0.287886	0.465744	0.26932	0.194913	0.107314	0.204371	0.297895	0.231772	0	0.114164	0.038194	0.190801	0.238249	0.084173	0.169106	0.176278	0.073039	0	Gh_A05G2583	0	0	0	0	0.04084	0	0	0	0	0	0	0	0	0	0	0	0	0	-0.142289	0.573284
XLOC_115686	NC_lncRNA	3.20043	2.74567	1.38078	1.71032	1.37135	5.1781	0.806453	1.21952	0.723483	3.21142	2.43642	3.1728	2.22943	4.08256	3.87945	1.36099	0.697485	2.46074	Gh_A05G2584	0.005471	0.024716	0	0.623098	0.340927	0.421133	1.30229	1.5363	1.34789	0.437662	0.560491	0.413906	2.14836	0.717419	0.500094	0.148079	0.106729	0.266207	-0.228	0.362851
XLOC_115789	NC_lncRNA	3.82007	3.44006	3.64247	3.19934	2.61171	3.09441	1.62585	1.11525	1.68065	1.84504	1.59775	1.9058	0.484925	0.41176	0.585894	1.33859	0.3916	0.877562	Gh_A05G2593	0.032499	0	0	0.063325	0.038297	0.161056	0.771746	0.652511	0.528075	0.089276	0.249134	0.028867	0.132593	0	0	0.547338	0.303111	0.659434	-0.383935	0.115732
XLOC_115922	NC_lncRNA	2.66135	2.95696	2.95334	1.7062	1.34664	1.05553	1.5472	1.19118	1.85809	0.936025	0.81134	1.13867	0.354531	0.15663	0.121102	0.936179	1.14703	0.456601	Gh_A05G2605	6.03352	6.15561	5.27226	6.07079	5.36096	6.18377	4.10022	4.50639	5.34807	3.68109	4.1596	3.8006	1.46208	1.40511	1.03494	4.40818	4.5053	3.84819	0.771546	0.000176902
XLOC_116080	C_lncRNA	1.03585	0.892784	0.708754	1.02235	0.914948	1.05063	0.96428	0.918477	0.79527	2.37772	2.25596	2.40858	0.332411	0.321548	0.415657	0.635058	0.595851	0.614409	Gh_A05G2623	5.11894	5.78845	5.04644	5.12711	3.15323	4.17735	17.5783	17.2354	18.9994	15.7774	14.3573	12.8134	49.2703	37.2243	52.3505	1.06344	1.58127	1.31953	-0.248997	0.319068
XLOC_116116	NC_lncRNA	4.05051	3.78399	2.76157	0.98599	0.656251	0.755603	0.675044	0.591121	0.365476	0.209274	0.694098	0.249492	0	0.125526	0.330211	0.300374	0.603112	0.190452	Gh_A05G2627	0.015463	0.01388	0	0.032786	0.131709	0.259133	0	0.006278	0	0	0.033437	0.005681	0	0.008609	0	0	0	0	-0.0210782	0.933839
XLOC_116216	NC_lncRNA	3.05998	2.74711	3.70818	0.957812	1.22365	1.35682	0.865851	1.20305	1.35261	0.862578	1.04531	0.887418	0.073642	0.087282	0.099586	0.066788	0.14238	0.250854	Gh_A05G2634	0.141104	0.063568	0.083762	0.066493	0.09223	0.188636	0.248553	0.165438	0.451846	0.109731	0.264069	0.037567	0	0	0	0	0.040827	0.074744	0.257559	0.302156
XLOC_116235	NC_lncRNA	1.73599	2.02556	1.77291	2.4632	2.5238	2.61752	1.5897	2.01591	1.7719	2.18585	1.30103	1.10825	0.045962	0.127681	0.196473	1.22626	0.955316	1.44034	Gh_A05G2637	0.064878	0	0	0.264615	0.27829	0.620811	0.041671	0	0.046276	0	0.121444	0.113852	0.616985	0	0.133487	0.185608	0.112351	0.084536	-0.00279473	0.991219
XLOC_116685	NC_lncRNA	0.85563	0.823589	0.537045	0.79806	0.887754	0.815071	0.84961	0.934385	1.10902	0.880848	0.594944	0.738353	0.203889	0.149046	0.290394	0.625649	0.590877	0.907213	Gh_A05G2683	3.53666	3.06902	3.94858	4.05198	4.99675	5.01406	5.22764	4.65639	5.84033	5.75535	5.89809	5.97642	1.01106	0.972907	1.55547	4.08432	4.66251	3.76593	0.756671	0.000278405
XLOC_117302	NC_lncRNA	14.8467	12.7053	15.4811	4.35609	4.26719	4.08378	4.59437	4.838	4.38605	6.92113	5.29425	4.12035	0.338989	0.327601	0.059624	1.31259	0.991001	1.31126	Gh_A05G2735	0.081439	0.133303	0.213701	0.056489	0	0.039947	0	0	0.041001	0.028517	0.026282	0.075947	0.064151	0	0	0	0	0	0.79	9.6e-05
XLOC_117311	NC_lncRNA	10.7845	11.6087	9.67603	9.26053	9.07086	6.37719	16.153	16.5501	14.5719	17.9237	16.4896	14.007	2.94965	4.45349	1.82552	8.15857	9.75917	10.3462	Gh_A05G2736	3.68555	3.97166	4.15937	1.42366	2.85454	2.63966	6.56322	7.37648	7.01817	8.14973	5.48297	6.18514	1.90636	2.13609	1.11803	2.76278	2.14213	3.02519	0.899415	3.83e-07
XLOC_117567	NC_lncRNA	0	0	0	0	0	0	0	0	0	0	0	0	0	0	0	0	0	0	Gh_A05G2755	4.54487	5.52636	5.17731	5.16142	5.8811	5.61586	7.51947	5.63416	6.13254	5.59387	5.06109	7.04744	1.41925	1.9326	1.88177	5.51786	5.73991	5.94108	NA	NA
XLOC_117827	NC_lncRNA	0.053578	0.04494	0.050161	0.303246	0.092673	0.24222	0.049414	0.090536	0	0.154957	0.233635	0.073165	0	0	0	0	0	0	Gh_A05G2784	2.99316	3.51218	3.48609	2.84971	4.51621	5.24293	2.13498	2.30022	2.88128	2.05789	1.71302	2.26613	1.39321	2.62863	1.71896	0.955605	0.834142	1.00673	0.419204	0.0833354
XLOC_117828	NC_lncRNA	0.271251	0.076068	0.339908	0.205306	0.188976	0	0	0.177623	0.58455	0.096667	0.160968	0.067122	0.111938	0	0.059291	0	0	0	Gh_A05G2784	2.99316	3.51218	3.48609	2.84971	4.51621	5.24293	2.13498	2.30022	2.88128	2.05789	1.71302	2.26613	1.39321	2.62863	1.71896	0.955605	0.834142	1.00673	0.288143	0.246242
XLOC_118471	NC_lncRNA	0.06362	0.098208	0.016264	0.042083	0.045047	0.086505	0.020027	0.065445	0.094818	0.058365	0.068451	0.025372	0	0	0	0.058374	0	0.01985	Gh_A05G2842	8.48469	9.4085	8.80176	8.56437	10.9224	12.6002	8.78257	9.19625	9.00871	16.5036	15.2788	15.9355	2.27946	2.26488	2.31982	8.6088	9.01375	8.32078	0.511753	0.0299344
XLOC_118971	NC_lncRNA	3.37354	3.01603	3.43586	1.32452	1.65956	1.95966	2.04294	1.74915	1.86689	2.25966	1.87912	2.13552	0.563735	0.642702	0.214573	1.16284	1.01165	0.723246	Gh_A05G2882	0.960961	0.684489	1.00062	1.09434	0.710474	1.00687	0.625438	0.624603	0.536117	0.65852	0.757787	0.598319	0.115667	0.084259	0	0.231559	0.144752	0.078692	0.777152	0.000147826
XLOC_119171	NC_lncRNA	1.73761	1.53763	1.55278	2.21672	1.81939	1.43844	1.34472	1.42436	1.68798	1.98084	2.74969	2.35815	0.84545	1.00857	0.987181	0.888238	1.07925	0.842559	Gh_A05G2901	1.27487	1.66117	1.10293	2.90595	2.57149	3.0251	2.69071	2.13982	2.91805	2.13027	2.03292	2.95934	0.652351	1.10441	1.01353	1.00801	0.610073	0.68749	0.658493	0.00296422
XLOC_119511	NC_lncRNA	4.7263	3.95086	4.32095	3.92493	2.93201	2.48171	1.61113	2.30994	2.23208	2.66283	2.87207	2.77945	1.33611	0.637642	1.13613	3.60826	3.199	3.93513	Gh_A05G2953	0	0	0.012276	0.010252	0	0	0	0.024422	0	0.024657	0	0	0	0	0	0.030778	0	0	0.189203	0.452096
XLOC_119650	C_lncRNA	3.58944	3.63645	3.91061	3.22737	4.04142	4.29282	7.86119	8.43782	7.75153	8.19447	6.67053	6.62196	4.23333	5.39113	3.66396	4.69448	4.44972	4.91964	Gh_A05G2979	7.02126	6.0396	6.34225	6.78934	7.32708	7.362	10.0028	8.96373	9.00712	8.48363	8.5608	9.14122	5.19817	4.74449	5.15677	10.0093	6.85741	8.28931	0.658558	0.00296042
XLOC_119872	NC_lncRNA	3.69644	3.11679	2.56259	2.0611	1.68005	1.59315	3.21569	2.88729	3.57552	3.6846	3.96307	3.30016	1.69946	1.73651	1.23125	2.32336	1.92764	1.99731	Gh_A05G3004	4.76738	5.21008	4.17015	5.16965	7.29061	6.81339	4.67547	5.28552	4.26069	5.38865	5.28712	5.5584	0.750638	1.76554	1.2311	1.64592	1.61768	1.54959	0.422443	0.0807343
XLOC_120502	NC_lncRNA	5.18302	4.9897	4.08309	2.07971	2.88512	2.68313	3.24369	4.01054	3.95794	4.05854	3.79861	4.08379	1.13781	1.81859	0.527599	3.80669	3.4051	4.09205	Gh_A05G3074	0.033959	0.047356	0.032047	0	0.02911	0	0.059245	0.066833	0.136309	0.033737	0.003662	0.039901	0.994194	0.70911	0.655344	0.091126	0.103623	0.157522	-0.735599	0.00050292
XLOC_120527	C_lncRNA	3.60822	2.98628	2.80838	4.44587	3.45475	2.6213	2.33377	2.37212	2.20925	2.34297	2.98782	2.69714	3.21715	5.645	3.83344	8.38287	5.8712	5.7312	Gh_A05G3078	0.144593	0.21087	0.152017	0.838725	0.519835	0.516666	0.269121	0.889662	0.738972	0.225341	0.731272	0.565089	0.94956	1.40754	0.516521	0.316564	0.82491	0.250973	0.123338	0.625848
XLOC_120540	NC_lncRNA	16.0966	14.0154	17.9883	5.84403	5.56519	4.69977	5.33696	4.19793	3.90985	4.28141	4.56268	4.13596	0.991852	1.44849	1.13113	2.58119	2.56279	1.9987	Gh_A05G3079	1.08428	0.813244	1.52054	0.944773	2.02696	0.92877	0.928301	0.755811	0.745603	0.336726	0.360138	0.334841	0.218988	0.262404	0.293846	0.335618	0.055125	0.400195	0.598936	0.0086276
XLOC_120548	NC_lncRNA	4.93989	5.39783	5.27274	2.47099	2.48071	2.87873	4.50764	3.49685	3.73856	2.03384	1.90237	1.771	0.122515	0.376725	0.143384	0.870879	0.713628	1.25022	Gh_A05G3079	1.08428	0.813244	1.52054	0.944773	2.02696	0.92877	0.928301	0.755811	0.745603	0.336726	0.360138	0.334841	0.218988	0.262404	0.293846	0.335618	0.055125	0.400195	0.653983	0.00323911
XLOC_120802	NC_lncRNA	0	0	0	0.100999	0	0.020856	0	0.235786	0	0	0	0	0	0	0	0	0	0	Gh_A05G3121	9.0019	8.39265	8.52043	5.55484	8.31295	10.4086	12.6118	12.7185	12.4744	13.4677	12.4499	12.4383	3.07836	2.65376	2.78896	9.96865	11.4195	11.7001	0.120951	0.632599
XLOC_120900	NC_lncRNA	8.97048	8.23976	8.88306	6.31853	5.34061	5.26947	4.29936	3.10498	3.85881	3.7945	3.22601	3.52826	0.073899	0.210369	0.241264	2.62976	1.91508	1.99698	Gh_A05G3134	0	0	0	0	0	0	0	0	0.009853	0	0	0	0	0	0.065432	0	0	0.035619	-0.394101	0.105603
XLOC_121130	NC_lncRNA	0.862035	0.697322	0.753339	1.39383	1.17798	0.877746	0.703571	0.67347	1.08248	0.777087	0.43243	0.433368	0.114583	0.074306	0.187425	0.937557	0.454026	0.437853	Gh_A05G3155	2.46526	2.08924	2.48769	1.78511	3.01021	1.96162	1.49114	2.50261	2.03728	1.97433	1.30137	1.45592	0.240371	0.270189	0.5755	1.24072	1.21404	0.637571	0.755547	0.000287742
XLOC_121160	NC_lncRNA	4.7021	4.77266	4.48372	3.05444	2.90757	2.84856	1.99429	1.91404	2.10541	2.38257	2.19871	1.82947	1.57031	1.39063	1.19624	2.01734	1.43333	1.4752	Gh_A05G3159	4.31247	6.19214	4.63758	2.33515	2.81026	2.96307	2.73476	3.19141	4.00866	3.95564	3.43371	3.53282	1.37252	2.75704	1.41579	2.90974	3.17105	3.36286	0.711625	0.000925963
XLOC_121396	NC_lncRNA	3.06344	0.206576	0.375681	8.32676	4.64616	4.08217	2.53082	2.99558	3.56874	3.33986	3.66457	4.34397	3.7154	3.92611	3.23938	0.420755	3.99606	0.158238	Gh_A05G3175	0.041864	0.027759	0	0.089501	0.093268	0.028715	0.053611	0.000565	0.143933	0.141	0	0.150275	5.43971	3.27827	3.60012	0	0.022802	0.065453	0.122543	0.628093
XLOC_121428	C_lncRNA	5.91024	6.00206	5.70056	2.8572	2.56064	2.43421	0.940731	0.919675	0.868632	2.86291	2.8572	2.41292	0.051454	0.224247	0.073083	0.257314	0.333181	0.330756	Gh_A05G3177	8.39485	9.3713	8.85492	6.83003	9.12015	9.72021	6.97024	7.37038	8.59126	9.84318	8.79442	9.94907	10.8199	9.4293	10.2162	8.86763	9.664	9.26562	-0.148447	0.556624
XLOC_121474	NC_lncRNA	3.49763	2.91692	2.55017	5.98074	5.04243	3.69821	1.73711	2.17506	2.42463	2.16264	1.87987	2.02006	0.368707	0.869193	0.403342	1.89373	1.52314	1.65889	Gh_A05G3179	20.2871	21.0123	21.0093	16.7008	15.6734	14.9235	5.73222	6.4696	6.97317	10.6841	11.2267	11.7043	4.29615	6.40669	3.69042	15.4717	14.111	13.6436	0.622456	0.0058018
XLOC_121559	NC_lncRNA	0.670736	0.845323	0.564638	1.95487	1.46927	1.34009	0.352979	0.315096	0.281837	0.524931	0.38589	0.352247	0.314165	0.466561	0.168309	0.791218	0.933401	0.388058	Gh_A05G3194	0.062062	0.059189	0.019604	0.16477	0.229531	0.251969	0.016287	0.006719	0	0	0	0.019897	0.163393	0.11365	0.076673	0.058908	0.110002	0.053836	0.704387	0.0011006
XLOC_121572	NC_lncRNA	6.40345	5.159	6.69968	1.29146	1.13493	0.907467	1.73144	2.02733	2.39341	1.61325	1.90033	2.05152	13.1374	11.9565	16.6937	2.87956	3.05373	2.87556	Gh_A05G3197	1.72872	1.79981	1.95273	1.11925	1.61594	1.50337	2.09857	2.59238	2.43543	1.17699	1.35102	1.84188	1.45482	0.886807	1.18784	0.931643	1.05456	0.961332	-0.243346	0.330532
XLOC_121583	C_lncRNA	9.39083	9.45983	8.96498	6.52451	6.75421	5.61132	2.82353	3.17495	2.45367	3.45965	3.67613	4.28853	0.330798	1.60795	0.345107	1.17796	0.615427	0.711978	Gh_A05G3198	0.745773	0.551533	0.80339	0.283923	0.561692	0.889259	1.19736	1.75895	1.53029	1.48445	1.46331	1.05474	0.223672	0.269523	0.333396	0.648124	0.423442	1.0749	-0.0164701	0.948282
XLOC_121704	C_lncRNA	12.0002	11.1576	12.0095	4.62736	3.63442	3.23488	4.15353	4.15558	4.59683	7.51378	6.54704	5.74789	0.978571	1.12093	1.75184	10.0404	8.21374	11.2485	Gh_A05G3219	4.59257	4.36038	4.47808	3.65711	3.4113	5.04492	6.61759	6.05715	5.96531	3.66682	5.12119	4.25042	3.6559	3.27588	2.95037	14.3251	14.5782	14.9288	0.459793	0.054883
XLOC_121794	NC_lncRNA	8.78686	8.56921	10.1706	7.66463	6.25856	5.83492	5.5886	4.47663	4.90409	5.27196	5.94547	5.96091	1.10852	1.70214	1.25358	3.44083	3.28855	3.13044	Gh_A05G3232	8.36586	7.75685	6.75898	0.670494	2.3563	2.34482	1.31569	2.43	2.2251	2.23231	2.12683	1.93554	0.509783	0.299116	0.224663	1.23191	1.76872	1.85039	0.778135	0.000143169
XLOC_121814	NC_lncRNA	20.6276	18.6932	19.0749	3.50926	4.95411	5.85902	6.1552	6.16668	6.30275	12.7395	10.7318	10.1306	0.85319	0.656123	0.628299	5.5211	4.86411	5.58655	Gh_A05G3237	2.81511	1.47597	2.6051	0.757552	0.851345	1.12052	1.02936	0.367826	0.655318	1.88549	1.75678	1.07028	1.13464	0.779145	0.282128	1.26103	1.77331	0.606293	0.794038	8.34e-05
XLOC_122242	NC_lncRNA	1.84306	1.68682	1.69782	2.1303	3.34303	1.62567	2.11914	1.80603	1.83395	1.45443	2.2108	2.10527	1.21144	0.526566	0.843403	1.57617	0.901	1.47415	Gh_A05G3303	4.86392	5.27755	6.60707	5.73919	5.71915	5.82592	5.07471	4.65402	3.9041	2.31265	2.54498	2.63236	4.85039	4.62758	3.49945	12.263	12.7136	12.464	-0.203297	0.418459
XLOC_122367	NC_lncRNA	11.9681	10.7376	11.1435	3.35944	6.27288	8.27887	7.85621	8.79741	8.60679	11.2956	9.45409	10.2852	2.34604	1.89414	1.79081	7.07906	5.9148	7.53088	Gh_A05G3324	0	0	0	0	0.014426	0	0	0	0.014504	0	0	0	0	0	0	0	0.018841	0.038058	-0.0491609	0.846399
XLOC_122565	NC_lncRNA	2.51475	2.14421	2.84233	3.79604	2.24093	1.78987	1.5176	1.73137	2.38568	2.49023	2.44676	2.09992	0.136038	0.376242	0.301996	1.95018	1.22629	1.76371	Gh_A05G3357	0	0	0	0	0	0	0	0	0	0	0	0.050449	0	0	0	0	0	0	0.0605148	0.811471
XLOC_122567	NC_lncRNA	2.09083	1.99271	2.22809	4.63249	3.72002	3.38924	4.59227	3.24194	3.22648	4.80987	4.99452	5.01253	2.71033	2.12411	1.05351	4.43074	5.33931	5.63762	Gh_A05G3357	0	0	0	0	0	0	0	0	0	0	0	0.050449	0	0	0	0	0	0	0.253282	0.310535
XLOC_122610	C_lncRNA	18.8486	16.6468	20.2072	13.0578	11.3025	9.88827	9.25396	9.50044	10.2836	11.4951	9.62013	8.64443	1.31865	2.29386	1.76346	5.05589	4.03825	4.94073	Gh_A05G3365	5.41001	4.73618	4.96319	3.49132	3.32351	3.38876	3.91709	4.47675	4.45189	3.33725	3.54515	3.03352	14.5493	17.0152	15.9061	5.67622	5.73125	5.17743	-0.617089	0.00636864
XLOC_122704	NC_lncRNA	10.2667	9.19252	9.90271	15.4528	12.4094	11.0578	9.62283	9.27503	9.81574	8.14407	9.76253	9.45578	1.81212	1.7063	1.19374	5.61231	5.29951	5.51497	Gh_A05G3381	0	0	0	0	0	0	0	0	0	0	0	0	0	0	0	0	0	0	NA	NA
XLOC_122770	NC_lncRNA	2.81872	2.68517	3.16752	1.96264	2.041	2.09359	3.5024	1.88508	2.91219	2.71257	3.18988	3.13309	1.71018	1.51557	0.634301	1.81433	2.72804	4.52021	Gh_A05G3397	1.34756	0.8863	1.16135	1.10235	0.822796	0.8753	2.16405	1.78188	1.46323	1.76658	1.02167	1.26319	5.75111	5.00822	6.15226	2.72821	2.60824	3.04213	-0.490821	0.0386175
XLOC_122873	NC_lncRNA	15.5426	14.11	17.7971	18.7483	15.3381	10.2084	13.1589	13.2959	10.9649	11.9541	12.2154	11.8681	25.8595	29.7157	23.6084	14.083	15.1799	15.5114	Gh_A05G3418	0	0	0	0	0.008092	0.025258	0.016971	0	0	0	0	0	0.23191	0.131418	0.177161	0	0	0	0.814536	3.86e-05
XLOC_122957	NC_lncRNA	0.070538	0	0	0.157731	0.045829	0	0.273883	0.046968	0	0.041729	0.061765	0.038633	0.063999	0	0	0	0	0	Gh_A05G3435	0	0	0	0	0	0.010074	0	0	0	0	0	0	0	0	0	0	0.003717	0	-0.206108	0.411914
XLOC_123044	NC_lncRNA	0.077294	0	0	0	0	0	0.064675	0	0	0	0.020468	0	0	0	0	0	0	0	Gh_A05G3451	49.6604	53.6877	50.4376	69.4254	63.8082	62.4311	34.5294	34.6127	34.1172	38.7395	42.7223	44.1325	53.885	52.9212	61.6046	100.418	103.227	95.9257	-0.289964	0.243136
XLOC_123285	NC_lncRNA	2.1441	1.84319	2.27504	2.48229	2.44506	2.69124	2.7173	2.92176	2.2911	3.69256	3.26257	2.89221	2.10557	2.63333	2.16265	0.802902	1.00146	1.10849	Gh_A05G3490	6.22396	5.89433	7.01649	6.20756	5.9999	5.16558	10.3513	12.0464	14.0519	5.05815	6.02587	6.51859	38.318	36.6026	45.3661	1.68982	2.12599	2.22047	0.106215	0.674873
XLOC_123299	NC_lncRNA	1.81349	2.25098	2.59973	2.02042	1.78607	1.96817	1.95504	1.3477	1.3714	2.90118	3.21802	3.07026	0.458483	1.47795	0.250598	2.55196	1.28147	1.87002	Gh_A05G3491	44.4657	41.1835	41.4884	269.067	285.506	246.403	95.7724	89.0909	96.8887	150.612	174.897	180.4	37.9086	52.9905	43.178	334.559	298.397	294.535	0.290662	0.241951
XLOC_123447	NC_lncRNA	3.74957	3.42695	4.48996	5.2164	7.74192	2.68679	6.45255	6.31382	6.81351	6.67554	5.65888	5.51813	0.434273	0.386162	1.80348	3.4546	3.58883	2.57489	Gh_A05G3528	0.167501	0.080677	0.183107	0.032933	0.069748	0.128636	0.102127	0.164354	0.204283	0.145539	0.167344	0.061961	0.084706	0	0.002498	0.051566	0.036194	0.029714	0.510977	0.0302263
XLOC_124283	NC_lncRNA	1.95663	2.15193	2.37231	2.92836	2.87776	1.9039	2.44275	2.63183	3.16044	1.13042	1.65565	1.63686	5.57787	4.67981	6.03208	29.3601	25.456	24.8981	Gh_A05G0142	10.3751	10.7206	10.4294	12.9612	13.2622	13.305	10.0604	8.56836	10.5714	8.06121	8.68102	8.10064	0.784905	0.863067	0.471097	9.71898	7.55174	7.8875	-0.108707	0.667654
XLOC_124502	NC_lncRNA	0.104102	0.065488	0.073097	0.116393	0	0.141379	0	0.127082	0	0.209948	0.136733	0.056636	0	0	0	0	0	0	Gh_A05G0215	9.78338	10.4182	12.1414	6.45769	5.28501	7.38268	7.49797	8.75189	6.93044	13.189	12.3893	12.7468	3.49032	2.51963	4.14945	11.3301	11.3654	10.4285	0.449967	0.0609769
XLOC_124989	NC_lncRNA	2.60007	2.4854	3.10883	1.41822	1.28906	1.34652	0.844709	2.11756	1.22765	1.71299	1.39255	1.24622	1.41073	1.88272	1.46677	1.39431	1.37555	1.14639	Gh_A05G0398	1.07432	0.981576	1.12506	0.505392	0.682641	0.779613	0.435855	0.660452	0.302673	0.791936	0.846334	0.159126	0.386715	0.453666	0.552441	1.11065	1.07947	1.36123	0.390367	0.109247
XLOC_125408	C_lncRNA	1.78804	1.17458	2.1155	2.30799	1.58529	1.19747	1.07352	1.24554	1.29826	1.28491	1.07816	0.82391	0.366617	0.42925	0.342887	1.18507	0.843141	0.831554	Gh_A05G0550	0.543366	0.260238	0.450238	0.778166	0.805572	1.26327	0.754246	0.433693	0.502792	0.334672	0.487542	0.409587	3.26626	1.35235	2.36285	1.81641	1.87384	1.81541	-0.617832	0.00628765
XLOC_125633	C_lncRNA	8.24277	7.771	5.85527	13.3669	11.3605	9.69608	6.53631	8.69126	9.16537	13.3527	9.50677	7.61998	3.87828	4.58839	4.16173	6.00243	4.55133	9.45694	Gh_A05G0625	5.37192	5.3434	4.90388	12.9035	12.1461	11.7544	6.17539	7.61192	7.20271	5.61565	5.70884	5.15602	2.25614	3.27141	1.43392	7.72226	8.29164	7.53201	0.659438	0.00290915
XLOC_125807	NC_lncRNA	1.98285	1.29992	1.84241	0.351473	0.597318	0.874181	1.27175	1.41587	1.29604	1.65903	1.39383	1.02932	0.016058	0.474356	0.103158	1.61808	1.63216	2.11943	Gh_A05G0673	46.9495	42.477	47.2386	50.6878	42.1685	35.527	35.023	35.053	34.4729	35.1934	38.5442	38.5063	16.7757	19.7812	19.0442	28.6249	33.5619	27.4895	0.383872	0.115797
XLOC_126289	NC_lncRNA	1.67057	1.47531	1.59174	1.97194	1.76705	2.53838	1.44323	1.72537	1.76069	1.8626	2.19328	1.52777	1.14752	2.24059	1.61118	4.50268	3.71488	3.23147	Gh_A05G0852	0	0	0.009314	0.044493	0.182897	0.047758	0.165159	0.155964	0.073579	0	0.045019	0	0	0	0	0	0	0	-0.260734	0.296022
XLOC_126467	C_lncRNA	0.057542	0.057252	0.155271	0.32144	0.356581	0.432383	0.250316	0.081825	0.097266	0.241204	0.218599	0.184235	0.681047	1.12284	1.03861	0.038593	0.001298	0.084639	Gh_A05G0918	6.32737	5.81972	6.11008	6.41807	7.2307	7.1329	5.11439	5.93785	5.57518	4.41162	5.23802	5.93048	1.24078	1.74192	1.80114	3.59077	2.66458	2.62431	-0.509715	0.0307061
XLOC_126933	NC_lncRNA	3.58861	4.04892	3.68029	0.722255	1.34365	2.15681	2.75864	2.40458	2.86008	3.18835	2.82544	2.86142	0.279066	0.182189	0.081513	1.18495	0.814063	1.37802	Gh_A05G1064	14.9269	11.7213	14.7602	11.335	12.3562	11.7078	12.4885	11.1851	12.2649	12.806	12.5365	12.5135	3.30968	1.68405	1.93251	8.09397	10.0139	10.3398	0.811965	4.27e-05
XLOC_127109	NC_lncRNA	1.77283	1.80676	1.65298	1.50417	1.87518	1.95209	3.17306	2.4934	1.93942	3.76707	3.55952	3.05891	0.786405	0.407884	0.424234	1.05171	0.727341	0.901794	Gh_A05G1114	4.53824	4.61599	4.36207	2.65375	3.75119	5.22576	5.31577	5.33512	4.88441	6.324	5.71473	5.10596	4.68684	4.90244	5.39942	3.64096	3.8085	3.83452	0.55968	0.015725
XLOC_127218	C_lncRNA	0.061833	0.374807	0.204842	0.121558	0.092589	0.028972	0.039849	0.085949	0	0.043387	0	0.028231	0.05895	0.204691	0.062868	0.036834	0	0	Gh_A05G1148	10.1217	11.7748	12.8248	15.7374	12.7471	15.21	39.3675	35.6442	39.0453	74.5097	97.1606	97.2979	8.00118	4.98834	4.55309	21.3798	16.7851	16.0569	-0.378205	0.121735
XLOC_127222	NC_lncRNA	1.61063	1.59289	1.67564	1.10701	1.08129	1.34369	1.32726	1.18406	1.21442	1.45845	1.56793	1.26467	0.510021	0.473108	0.304371	0.776471	0.79942	0.904224	Gh_A05G1149	22.928	24.143	23.7871	12.9875	16.0277	17.7754	18.0773	19.0642	18.5335	19.7466	19.1919	18.6707	4.02137	4.72254	4.22186	17.3572	14.027	14.0247	0.92703	3.21e-08
XLOC_127550	NC_lncRNA	6.03171	5.80992	6.32442	4.54274	3.20465	3.66148	5.98257	5.18004	5.39942	6.55154	6.28439	6.1665	0.437509	0.468333	0.83391	2.53216	2.15608	1.78118	Gh_A05G1247	4.07888	4.16599	3.21356	0.716859	0.986281	0.730328	0.877278	0.622278	0.902565	0.18344	0.185533	0.360887	0.074194	0	0	0	0	0.070322	0.509933	0.0306228
XLOC_127963	NC_lncRNA	0	0	0.093633	0.447281	0.495576	0.43645	0	0.473558	0.344221	1.07573	0.657779	1.04489	0	0.357498	0	0.090816	0	0	Gh_A05G1355	15.0677	15.1418	16.4428	37.7382	34.7727	34.5297	24.3318	22.8774	23.6956	26.3975	29.0022	29.3673	19.195	18.8502	18.056	20.2719	18.7489	17.7921	0.636568	0.00450395
XLOC_128288	NC_lncRNA	0.874103	0.698746	1.01628	1.04479	0.813557	0.478728	0.644812	0.942413	1.15612	0.572594	0.566751	0.26467	0.767958	0.734591	0.4079	1.26193	0.784393	0.907803	Gh_A05G1474	0	0	0	0	0	0	0	0	0	0	0	0	0	0	0.097259	0	0	0	-0.34977	0.154787
XLOC_128659	NC_lncRNA	0.580035	0.333799	0.386372	0.287136	0.265189	0.540774	0.317088	0.163842	0.231779	0.09198	0.494351	0.283221	0.683745	0.847482	0.133872	0.553813	0.593531	0.478335	Gh_A05G1593	7.76822	7.83823	7.35925	5.75886	6.417	6.18127	5.226	4.94771	5.87329	7.4291	7.3846	6.62484	1.35107	1.01684	1.12322	2.53756	2.88441	2.87146	-0.40798	0.0928215
XLOC_128953	NC_lncRNA	6.76508	5.14761	5.67427	0.47234	0.814326	0.702292	1.29317	1.18531	1.57673	1.02464	1.2011	0.980245	0.120084	0	0	0.288535	0.200807	0.537073	Gh_A05G1673	0	0	0	0.030163	0.033537	0.036639	0	0.022515	0	0.072545	0.007848	0	0	0	0	0	0.147274	0.091558	-0.301601	0.223873
XLOC_129033	NC_lncRNA	2.63802	3.16332	2.08376	3.11086	2.52277	1.69961	3.63236	2.53559	2.25069	1.32718	1.57378	1.73113	0.451198	0.239513	1.08669	2.03258	2.92261	2.93265	Gh_A05G1704	0.144139	0.050022	0.093367	0	0.090366	0.057064	0	0	0.025697	0	0	0	0	0	0	0.066948	0	0	0.199149	0.428217
XLOC_129162	NC_lncRNA	0	0	0.072124	0	0	0	0	0.074885	0	0	0	0	0	0.11798	0.047471	0.124356	0.410351	0.492864	Gh_A05G1730	0	0.013378	0	0.124832	0	0	0.036874	0.016394	0.050521	0	0.009186	0.038617	0	0	0	0	0.036091	0.067123	0.243822	0.329557
XLOC_129656	C_lncRNA	2.30108	2.13295	3.28454	2.21339	1.76056	1.68011	2.24999	1.67437	1.7403	1.44854	3.38379	1.98692	0.557319	0.721113	0	1.1749	0.674353	0.898587	Gh_A05G1873	33.9679	33.9763	33.5683	28.7159	32.808	36.4798	45.4034	41.5518	43.1709	62.8589	56.5075	56.4477	35.6162	36.4665	31.1198	53.6509	57.3894	53.8047	-0.0186892	0.941325
XLOC_130135	NC_lncRNA	8.4659	7.74575	8.40192	7.10019	7.33702	6.20781	4.01073	4.92178	4.68373	4.13374	3.78257	4.78538	0.951689	0.737647	0.256737	3.37135	2.76354	2.94219	Gh_A05G1969	4.32658	4.7489	3.66459	3.26146	3.08003	2.86393	2.97087	2.57168	2.65397	3.05338	2.72712	2.77241	1.47599	1.87999	1.28971	1.92051	2.02065	2.21113	0.900978	3.39e-07
XLOC_130139	NC_lncRNA	2.70819	2.7067	4.04107	2.56018	2.08144	1.88534	2.28576	2.08785	1.44869	2.66537	2.10415	2.13629	0.145071	0.051196	0.154021	1.63345	1.07577	1.18506	Gh_A05G1970	0	0	0	0	0	0	0	0	0	0	0	0	0	0	0	0	0	0	NA	NA
XLOC_130238	NC_lncRNA	7.698	6.90865	8.0892	2.0254	2.4837	2.61807	3.63152	3.18715	3.13497	4.61275	3.87264	3.44672	1.79627	1.7103	2.43574	3.68601	3.82536	4.44368	Gh_A05G1992	26.2328	25.0309	23.4796	17.6366	15.8762	15.3104	17.9834	17.2062	17.1229	16.3767	17.5938	17.207	5.88607	5.34154	6.87442	18.9832	15.8545	17.7475	0.812659	4.16e-05
XLOC_130381	NC_lncRNA	2.84351	3.34431	2.59929	3.11805	2.44424	2.51162	1.45244	1.71189	2.15835	1.26836	1.21286	1.3332	0.095491	0.270876	0.135707	3.81597	2.59939	1.52755	Gh_A05G2021	0.774465	0.689057	0.6958	0.604216	0.685412	0.752166	0.599896	0.732699	0.458758	0.316876	0.554679	0.436099	0.583466	0.575106	0.351196	0.855765	0.811519	0.658012	0.657612	0.00301638
XLOC_130451	C_lncRNA	2.36154	2.57816	2.65303	1.53211	1.22354	1.48517	1.7565	1.19879	1.32024	1.48623	1.43562	1.23231	1.84221	1.06684	1.17418	1.83271	1.49178	1.58563	Gh_A05G2034	9.4828	9.12119	9.253	9.32806	10.5915	11.5655	10.7837	10.3284	9.50248	10.0814	9.87729	10.9364	2.39817	2.88844	2.43689	8.23846	8.24086	9.33681	0.128983	0.609995
XLOC_130546	NC_lncRNA	1.98	1.20213	2.05431	3.56379	3.11234	2.21055	1.98961	1.78293	2.49123	2.35038	2.96523	3.78506	0.205242	0.748757	0	4.99589	5.42634	4.00246	Gh_A05G2050	0.279354	0.08022	0.029847	0	0.074898	0.152401	0	0.067928	0.069913	0.074981	0.07459	0	0	0.148309	0	0	0.017313	0	-0.258545	0.300243
XLOC_130549	NC_lncRNA	6.47466	6.50469	6.70843	1.32744	1.74311	2.31692	1.49834	1.48483	1.34939	2.31372	1.92744	1.79537	0.521168	0.413233	0.351639	1.56034	1.69209	1.74355	Gh_A05G2051	3.81709	3.77042	3.88884	2.28435	3.68923	3.75327	3.90586	3.96735	4.14325	5.04065	5.14436	4.97557	1.55368	1.49103	1.46421	4.94425	5.0876	4.88011	0.250516	0.316028
XLOC_130664	NC_lncRNA	1.00677	0.378508	0.491784	0.955244	0.564755	0.572347	0.940956	0.888638	0.271907	0.312023	0.826556	0.345388	0.318955	0	0.218918	1.62988	0.268397	0.335616	Gh_A05G2067	26.058	27.3797	26.2899	22.1166	23.7878	27.6241	26.2875	28.054	29.7102	37.2721	35.0233	35.605	5.55521	6.09879	4.38951	36.4387	37.4221	38.6117	0.32472	0.188599
XLOC_130802	C_lncRNA	0.473196	0.563486	0.507574	0.137455	0.177374	0.275273	0.042733	0.250812	0.102739	0.276832	0.064992	0.106148	0.015907	0.017031	0.008597	0.029673	0.029756	0.043516	Gh_A05G2099	0	0	0	0	0	0	0.016731	0	0	0	0	0	0	0.010197	0	0	0	0	-0.273971	0.271274
XLOC_130841	NC_lncRNA	0.548349	0.599806	0.76401	3.19037	3.54691	3.9747	0.429852	0.764894	0.891001	1.05949	1.80878	1.31462	0.284517	0.156481	0.077412	7.60544	5.24021	6.9214	Gh_A05G2104	0	0	0.283922	0.48578	0.517012	0.845417	0.148612	0.064686	0.082978	0.290567	0.330888	0.161316	0.076901	0	0.191727	1.71643	1.20209	1.02513	0.954202	8.43e-10
XLOC_131058	NC_lncRNA	0.059454	0.206703	0.349642	0.288053	0.112206	0.154928	0.069118	0.197941	0.215479	0.008397	0.098433	0	0	0	0	0	0	0	Gh_A05G2157	0.060398	0.031255	0	0.020762	0.036276	0.014549	0.044334	0.049583	0.063332	0.025009	0.00813	0.005987	0	0	0	0	0.005252	0	0.333977	0.175578
XLOC_131174	NC_lncRNA	1.40751	1.18658	0.966915	0.471492	0.602182	0.290756	0.598962	0.324702	0.528697	0.511055	0.680882	0.752996	0	0	0	0.246999	0.12395	0.152027	Gh_A05G2180	5.73229	6.28054	8.93562	14.4335	9.79755	8.84269	2.1512	2.9141	2.98737	2.61595	3.423	3.1029	1.08347	1.56919	0.868041	2.643	3.1778	2.15567	0.393848	0.105847
XLOC_131187	C_lncRNA	0.02849	0.380303	0.062128	0.374084	0.439129	0.245046	0.322036	0.041179	0.106987	0.04173	0.163877	0.124196	0.249221	0.045447	0.034746	0.117008	0.046777	0.070271	Gh_A05G2185	1.58477	1.41241	1.0799	2.30562	1.69098	2.46374	0.545645	0.692184	0.505396	1.04744	0.630793	0.555065	0.469876	1.52556	0.982579	0.608766	0.972616	1.00314	0.362493	0.139315
XLOC_131298	NC_lncRNA	1.88315	1.87664	2.31964	2.12198	1.53025	1.4164	1.88266	1.87725	1.95334	1.35751	1.3239	1.00102	0.293443	0.062747	0.153326	0.540617	0.627995	0.839985	Gh_A05G2205	0	0	0	0	0	0	0	0	0	0	0	0	0	0	0	0	0	0	NA	NA
XLOC_131356	C_lncRNA	0.784298	1.09996	0.519756	0.482714	0.491446	0.277927	0.485381	1.02671	0.603908	0.299943	0.680814	0.603052	0.276385	0.145453	0.368641	0.398196	0.512004	0.406573	Gh_A05G2218	3.8831	3.92421	5.10297	2.30402	2.72293	2.93578	2.82656	2.81672	2.35996	3.17782	2.46072	2.56217	0.354584	0.478547	0.239346	2.0596	2.36939	2.48601	0.526447	0.0248044
XLOC_131451	NC_lncRNA	14.5411	17.5316	15.0463	3.90469	5.18119	6.20131	8.94481	7.7244	8.51381	13.7788	13.1047	9.71253	4.33412	6.98806	4.49802	10.8455	10.584	10.9863	Gh_A05G2238	0	0	0	0	0	0	0	0	0	0	0	0	0	0	0	0	0	0	NA	NA
XLOC_131565	NC_lncRNA	2.81703	2.58681	2.98376	1.26675	1.31709	1.33019	1.67876	2.19548	1.72012	2.26555	2.08122	1.71877	0.420996	0.520381	0.383838	2.26067	2.25478	1.70386	Gh_A05G2259	1.89013	2.00061	1.83478	0.634417	1.32454	1.40158	1.96638	2.51879	2.15444	3.92912	4.24123	4.52718	1.72945	0.995228	1.13259	3.40258	2.84034	3.35129	0.436762	0.0699448
XLOC_131600	C_lncRNA	0.668735	0.317628	1.05829	0.849156	0.728994	0.519883	0.379578	0.894962	0.981199	0.431968	0.347997	1.21098	0.12832	0	0	0.305233	0.179217	0.677555	Gh_A05G2266	0.225792	0.231616	0.194371	0.118656	0.258717	0.254896	0.242615	0.295731	0.355671	0.188962	0.190298	0.197053	0.113302	0.100232	0.055766	0.115146	0.16026	0.161509	0.576244	0.0123141
XLOC_131670	NC_lncRNA	7.41336	7.8051	9.01483	4.9168	4.2457	3.90269	4.02678	3.53536	2.95661	4.06788	3.48571	3.30805	0.214045	0.170482	0.170964	4.12617	2.13943	3.31082	Gh_A05G2278	1.26197	1.15593	1.77117	0.232331	0.443054	0.210009	0.478829	0.350439	0.316172	0.165584	0.247185	0.180006	0.195655	0.02997	0.08326	0.319541	0.180881	0.155171	0.86749	3.13e-06
XLOC_131753	C_lncRNA	2.60867	2.57783	3.13004	2.87147	1.59523	1.58343	2.0463	1.7255	0.809932	1.55827	1.88352	1.23789	0.694564	0.830824	0.709148	1.45047	0.808478	0.553791	Gh_A05G2293	36.3074	33.7859	39.6252	60.1291	47.5292	42.6273	84.0795	74.6176	77.9245	64.8255	69.4268	65.279	125.817	149.255	115.04	20.8563	22.3657	21.6457	-0.364685	0.136763
XLOC_131758	NC_lncRNA	3.75479	3.86587	3.97813	1.73835	2.25108	1.55931	1.66981	1.88338	1.77219	2.07691	1.63472	1.11235	0	0.134492	0.125431	1.00468	0.533793	1.1079	Gh_A05G2294	0.621319	0.635322	0.378912	0.514912	0.747952	1.15705	1.30133	1.13885	1.38439	1.07206	1.06178	0.927482	1.12495	0.842304	0.95253	1.89514	1.9844	2.35836	-0.506707	0.0318734
XLOC_131929	NC_lncRNA	2.1563	2.38629	2.09119	2.04481	1.57117	1.72226	1.22261	1.14567	1.29198	2.41943	1.95328	1.63081	0.8278	0.537416	0.750544	0.937181	0.719929	0.980325	Gh_A05G2323	0.01768	0.021805	0.028259	0	0.022521	0	0	0	0.027421	0.005825	0.03715	0.027266	0	0	0	0	0	0	0.544753	0.0194037
XLOC_132025	NC_lncRNA	1.09835	1.96033	1.62567	0.64099	0.287485	0.190552	0.384001	0.535917	0.378524	0.535707	0.668962	0.812987	0.120669	0.204548	0.5451	0.320082	0.119059	0.179467	Gh_A05G2336	52.4066	57.8868	48.402	73.3147	65.327	66.5212	51.376	58.1768	57.0546	64.8007	57.7995	57.865	59.9791	61.7993	62.5324	62.2389	62.9045	60.446	-0.463393	0.0527692
XLOC_132083	NC_lncRNA	2.08486	2.11823	2.58483	3.73841	3.60567	4.43962	4.40348	4.71371	3.94085	4.69575	4.91075	4.75369	1.63654	1.78943	2.51932	6.03062	4.38957	4.97761	Gh_A05G2343	24.1998	30.8033	25.3944	19.5198	20.8693	25.5444	26.6959	26.6319	26.5286	35.8257	34.8426	33.4541	6.66921	7.31934	4.66132	32.8584	34.709	33.2146	0.722438	0.000708444
XLOC_132212	NC_lncRNA	2.76539	2.74228	2.83931	0.634718	1.02561	1.51759	1.65322	1.93221	1.38984	2.59604	2.17258	1.90996	0.203998	0.097664	0.09143	0.846134	0.919767	1.05534	Gh_A05G2365	0	0	0.087978	0.089423	0.060919	0.297639	0.146324	0.059513	0.164004	0	0.027428	0.098818	0.26894	0.468157	0.120014	0	0	0	-0.499843	0.0346657
XLOC_132277	NC_lncRNA	5.25563	5.50398	6.49104	0.724572	0.971249	1.03132	0.811814	1.27665	0.798532	0.865309	0.648287	0.380055	0.072742	0	0.088108	0.706846	0.719456	0.534187	Gh_A05G2374	85.7107	87.405	90.4137	86.0147	83.1509	71.5187	65.5495	59.8176	59.2131	51.6619	54.7294	54.6847	46.7684	49.0261	38.4927	44.4763	44.6138	42.5554	0.732203	0.000550418
XLOC_132455	C_lncRNA	1.21506	1.11411	1.66006	0.812702	0.797116	0.653885	0.578816	0.650877	0.61926	1.21454	0.659062	0.865278	0.276887	0.412357	0.222841	1.61306	1.68214	1.55419	Gh_A05G2403	0.014472	0.114711	0.19663	0	0.613056	0.232411	0	0	0.115543	0.052536	0.080469	0.072922	0.986767	1.18293	0.294629	0.301569	0	0	-0.446232	0.0634211
XLOC_132684	NC_lncRNA	0.849136	0.970153	1.65955	1.94051	1.49692	1.54021	1.42414	1.4073	0.782187	1.83556	0.921569	1.60305	0.164359	0.412284	0.599788	1.43938	0.917095	1.51379	Gh_A05G2435	1.5448	1.8914	1.55362	1.67887	1.04748	2.33428	0.986047	0.681397	1.16331	2.10487	1.03179	1.05278	0.298936	0.664912	1.10244	1.17643	1.14117	0.991302	0.531533	0.0231987
XLOC_132849	C_lncRNA	2.92418	3.64738	3.17083	2.52958	1.90423	1.66828	2.28319	1.96295	2.19541	3.00084	2.95438	2.00414	0.925366	0.909707	0.956088	1.5965	1.57466	1.62059	Gh_A05G2447	3.11204	2.21859	2.58032	1.81194	1.71809	1.94686	2.82287	2.14288	2.15444	1.8396	1.70332	1.28146	0.962093	0.912525	0.292375	0.715837	1.06098	1.21228	0.739136	0.000457144
XLOC_132899	NC_lncRNA	2.58056	2.24762	2.26111	1.28721	2.01835	1.32567	1.05168	1.50855	1.54207	1.14643	1.14123	1.64915	0.025737	0	0.023959	0.328427	0.58047	0.67991	Gh_A05G2458	0	0	0	0	0	0	0	0	0	0.016394	0	0	0	0	0	0	0	0	-0.0132147	0.958495
XLOC_133120	NC_lncRNA	0.588306	0.491934	0.688426	0.691746	0.667673	0.558832	0.435397	0.68956	0.388533	0.569666	0.559631	0.752327	0.31973	0.450419	0.430371	0.254627	0.219117	0.143433	Gh_A05G2487	4.59152	4.83869	4.94437	9.53313	10.4834	6.00847	4.96464	4.92267	6.42249	4.04254	3.85195	5.0951	2.01253	3.6621	3.14084	6.69041	8.77917	7.15093	0.0108556	0.9659
XLOC_133163	NC_lncRNA	8.9271	8.6745	9.99108	13.148	9.28932	8.2541	10.0116	8.79873	8.08435	6.47936	9.47585	8.86999	2.08933	2.6026	2.43787	6.44473	6.90195	8.16543	Gh_A05G2492	1.85079	2.35463	2.15627	1.2227	2.44253	2.41402	2.05165	1.4275	2.46641	1.92704	1.89645	2.87203	0.402313	0.506294	0.603165	1.4687	1.26769	2.99584	0.617926	0.00627743
XLOC_133225	NC_lncRNA	1.11962	1.69373	1.88015	0.388224	0.81227	0.879451	1.12031	0.467693	0.884391	0.949246	0.972407	0.617621	0.378656	0.176928	0.129199	0.803915	0.30338	0.694821	Gh_A05G2496	4.39584	4.62795	4.49529	4.36718	3.84229	4.6567	2.82527	2.8052	3.23184	4.54098	4.76633	4.76941	2.12018	1.89558	2.39266	9.03206	9.21207	9.06675	0.0712814	0.778659
XLOC_133284	NC_lncRNA	3.73303	3.50123	4.7777	1.88232	2.04537	2.44532	2.41562	1.67407	2.21931	2.67679	2.22799	2.15247	0.375157	0.584646	0.679529	2.3171	1.89096	2.23674	Gh_A05G2500	13.1723	14.3786	13.1158	17.3739	11.2723	12.0564	128.8	118.354	126.06	49.5118	47.9801	49.3015	134.424	56.5655	75.5548	394.957	361.674	370.935	-0.198181	0.430513
XLOC_133330	C_lncRNA	6.98144	5.78885	6.25404	1.17175	2.27519	3.869	4.20728	5.63162	4.88183	6.32855	5.67182	5.02954	0.348859	0.346801	0.318197	3.88313	2.64072	3.47437	Gh_A05G2503	10.7773	10.9767	11.337	13.346	10.7334	11.6551	8.21876	8.34459	10.0452	8.87493	8.94731	8.63255	2.40806	3.41767	2.98479	7.09279	6.22459	7.37984	0.579259	0.0117623
XLOC_133540	NC_lncRNA	2.38164	2.23128	2.00882	3.07592	1.7776	1.40658	1.76863	1.79894	2.0924	1.61481	2.82142	1.73548	0.273454	0.349824	0	1.41125	0.939938	1.49083	Gh_A05G2531	12.683	11.996	13.347	5.58643	7.62789	7.70832	12.0269	11.3458	11.6653	15.3123	15.1032	16.0428	0.797377	0.886769	0.505145	1.27585	1.66008	1.60596	0.670387	0.00232984
XLOC_133792	NC_lncRNA	4.98592	4.43229	4.5495	1.14721	0.824327	1.40431	0.471756	0.869005	0.641291	1.09054	0.512922	0.775334	0	0.143983	0	0.112272	0.149723	0.320321	Gh_A05G2556	7.4705	8.03267	7.45962	22.1764	26.0403	33.7109	11.8214	12.5949	11.1631	20.8692	19.6146	20.4884	5.15946	6.17574	7.11142	39.5752	38.4285	40.3951	-0.365145	0.136232
XLOC_134018	NC_lncRNA	3.19465	2.7731	2.85676	3.3886	2.31752	2.06284	1.73431	1.85051	1.95213	2.04817	2.24192	2.15244	0.921938	0.24069	0.587879	1.40765	1.20887	1.73586	Gh_A05G2584	0.005471	0.024716	0	0.623098	0.340927	0.421133	1.30229	1.5363	1.34789	0.437662	0.560491	0.413906	2.14836	0.717419	0.500094	0.148079	0.106729	0.266207	-0.361607	0.140356
XLOC_134114	NC_lncRNA	6.6992	6.37789	6.99544	13.5948	11.7462	10.2455	7.72398	6.07063	5.9166	7.91395	7.56874	8.89053	0.170235	1.20379	0.723772	10.3407	8.06885	8.86583	Gh_A05G2593	0.032499	0	0	0.063325	0.038297	0.161056	0.771746	0.652511	0.528075	0.089276	0.249134	0.028867	0.132593	0	0	0.547338	0.303111	0.659434	0.152241	0.546464
XLOC_134286	NC_lncRNA	0.480739	0	0.379892	0	0	0.107736	0.19608	0.183822	0	0.159989	0.163356	0.11789	0.13429	0.379632	0	0.109982	0.26926	0.135067	Gh_A05G2607	12.5295	12.1992	13.0961	11.3832	8.56557	7.48669	11.8729	7.48086	8.43058	10.9371	9.28973	9.31875	1.35534	1.55546	1.01795	4.40243	6.31656	6.05085	0.128435	0.611525
XLOC_134346	NC_lncRNA	8.19395	7.2809	9.36325	3.53883	2.7738	2.7979	3.50559	3.6597	3.93459	5.168	4.86549	4.54605	0.385516	0.762877	0.546521	4.09769	3.74887	3.81866	Gh_A05G2612	0	0.00319	0.007606	0.007301	0.001647	0	0	0	0.002317	0	0.025732	0.00303	0	0	0	0	0	0	0.26266	0.292339
XLOC_134441	NC_lncRNA	5.86616	6.50835	7.86721	1.65198	1.37152	2.3592	2.27921	3.21493	3.28087	2.79329	3.25019	4.31134	1.45124	1.89991	1.68964	4.23356	3.52812	3.18364	Gh_A05G2622	0.016677	0	0	0	0	0	0	0	0	0	0	0	0	0	0	0	0	0	0.342015	0.164774
XLOC_134788	C_lncRNA	2.11599	1.78677	1.63734	2.33636	1.36755	1.11596	1.20941	1.4086	1.77784	1.03325	1.50669	0.717678	0	0.103034	0.103325	0.265244	0.353433	1.51844	Gh_A05G2657	0	0.007019	0.01425	0	0	0	0	0	0	0.01475	0	0	0.092339	0.049754	0.130864	0	0	0	-0.614751	0.00662922
XLOC_135095	NC_lncRNA	2.22511	1.65925	2.36274	0.804679	0.72267	0.9294	0.844515	0.728622	0.737436	0.917306	0.95072	0.720481	0.25101	0.066426	0.305448	0.633559	0.672362	0.580229	Gh_A05G2688	0.173434	0.02996	0.113252	0.168795	0.190916	0.161445	0.180086	0.196188	0.084206	0.234249	0.223662	0.170502	0.708468	0.531143	0.290716	1.64753	0.98403	1.23602	-0.385727	0.113898
XLOC_135299	NC_lncRNA	0.922951	0.713725	0.48212	0.837669	2.04719	1.60538	0.611151	0.579516	0.619953	0.954788	0.801892	0.699793	0.11398	0.263825	0.284219	0.461522	0.116141	0.311817	Gh_A05G2713	0.35168	0.704825	0.272522	0.031432	0.476135	0.574781	0.430826	0.374563	0.395565	0.245867	0.137631	0.372222	0.359737	0	0.477495	0.023439	0.192692	0.139411	0.384432	0.115221
XLOC_135340	NC_lncRNA	10.8927	9.99973	11.7913	7.86191	6.61367	7.46828	6.37859	5.79381	4.89108	7.11225	6.36126	5.97866	0.546593	0.766665	0.860443	2.688	2.08439	2.28952	Gh_A05G2715	16.7652	14.5133	15.4353	8.88003	8.1772	7.7922	11.2851	9.83673	11.0094	10.9414	11.7027	10.1614	1.41257	1.71434	1.91605	7.56285	6.75832	7.07035	0.904959	2.48e-07
XLOC_135342	NC_lncRNA	4.16922	3.78755	3.97748	4.08547	3.18953	3.24976	3.14161	3.47969	2.32359	2.89212	2.83099	3.01397	1.44843	1.30427	1.20767	1.20233	1.12216	1.35913	Gh_A05G2715	16.7652	14.5133	15.4353	8.88003	8.1772	7.7922	11.2851	9.83673	11.0094	10.9414	11.7027	10.1614	1.41257	1.71434	1.91605	7.56285	6.75832	7.07035	0.786619	0.000107884
XLOC_135604	NC_lncRNA	2.10264	2.13991	2.03861	2.40123	2.406	1.75174	2.4052	1.66225	2.22114	2.5837	2.19415	2.3409	1.19743	0.88335	1.85121	2.07264	1.45089	1.47509	Gh_A05G2734	0	0	0	0	0	0	0	0	0	0	0	0	0	0	0	0	0	0	NA	NA
XLOC_136062	NC_lncRNA	1.53155	2.39081	1.60285	0.581971	0.48141	0.824002	0.660265	0.494602	0.756438	0.149078	0.60032	0.357582	0	0	0	0.089469	0.126419	0.210163	Gh_A05G2771	7.30225	7.36555	9.23783	7.75202	7.29678	8.16292	8.69312	8.17205	7.67707	6.92746	7.04626	7.96424	4.10796	4.34771	3.10371	5.23381	5.83875	8.19521	0.528914	0.0240151
XLOC_136165	NC_lncRNA	0	0	0	0	0	0	0	0	0	0	0	0	0	0	0	0	0	0	Gh_A05G2784	2.99316	3.51218	3.48609	2.84971	4.51621	5.24293	2.13498	2.30022	2.88128	2.05789	1.71302	2.26613	1.39321	2.62863	1.71896	0.955605	0.834142	1.00673	NA	NA
XLOC_136340	NC_lncRNA	2.57852	2.67683	3.72805	2.74143	2.37703	2.52988	1.76071	1.97392	1.90373	2.10424	1.84864	2.31225	0.553716	0.548565	0.451292	1.7071	0.734763	1.44396	Gh_A05G2798	5.65756	5.77613	6.03693	3.62738	5.0395	6.3349	3.77139	4.12405	3.19643	5.05829	4.74604	4.78602	0.94934	1.35954	1.40782	3.21819	3.17802	3.19556	0.874454	2.08e-06
XLOC_136357	NC_lncRNA	0.406195	0.068126	0.153617	0.195685	0.068702	0.241159	0.304173	0.145675	0.148431	0.182983	0.046615	0	0	0	0	0.368394	0.018564	0	Gh_A05G2799	4.87011	4.43869	4.84129	5.20933	6.66195	7.51529	2.95674	2.54402	1.88208	3.62993	3.72688	3.84715	2.5431	3.34789	2.67349	4.28782	5.21635	4.97919	0.173074	0.492218
XLOC_136364	NC_lncRNA	3.49127	3.27717	3.70796	1.92353	3.07579	1.9652	5.29731	7.00753	5.19168	2.95443	2.52436	2.44709	13.517	10.9873	19.1242	1.61912	1.13098	1.27331	Gh_A05G2801	10.3569	8.79015	8.70468	9.94592	9.73119	11.1543	11.9484	10.6598	10.5064	14.0986	15.8318	15.6956	15.3435	15.737	15.4233	19.7033	23.7488	19.4506	-0.00466895	0.98533
XLOC_136611	NC_lncRNA	0.085228	0.009045	0.051295	0.298836	0.145026	0	0.05013	0.151333	0	0.166271	0.067013	0.328657	0.216062	0	0	0	0	0	Gh_A05G2821	0	0	0	0	0	0	0	0	0	0	0	0	0	0	0	0	0	0	NA	NA
XLOC_136616	NC_lncRNA	8.35453	7.09478	9.24832	6.97601	5.82686	5.26402	4.41251	3.74091	4.7112	4.03385	3.80566	3.36649	0.293788	0.581182	0.251321	2.7878	2.48665	2.36468	Gh_A05G2821	0	0	0	0	0	0	0	0	0	0	0	0	0	0	0	0	0	0	NA	NA
XLOC_136748	NC_lncRNA	0.015839	0.036136	0	0	0	0	0	0	0	0.021296	0	0	0	0	0	0	0	0	Gh_A05G2842	8.48469	9.4085	8.80176	8.56437	10.9224	12.6002	8.78257	9.19625	9.00871	16.5036	15.2788	15.9355	2.27946	2.26488	2.31982	8.6088	9.01375	8.32078	0.209199	0.40478
XLOC_137025	C_lncRNA	6.29642	5.82571	6.74216	6.51899	5.39351	5.15222	4.38015	3.74282	3.24846	3.76057	2.91028	2.98238	0.268357	0.557279	0.157605	1.25079	1.31181	1.56445	Gh_A05G2874	11.1859	12.1533	11.948	6.52169	9.93113	10.4343	14.8729	14.4273	16.8357	19.6199	16.8086	15.4805	5.57961	6.20145	6.09345	6.44159	7.28894	7.83014	0.367341	0.133714
XLOC_137336	NC_lncRNA	3.54325	3.71086	3.74978	3.1345	3.43563	2.95546	2.11616	1.81113	2.36887	5.04533	3.94075	3.41924	0.652995	0.816427	0.713097	1.05361	0.962079	1.18812	Gh_A05G2902	1.03572	1.09684	0.89247	0.833004	0.582477	0.710817	0.605439	0.60292	0.375016	0.085422	0.15105	0.111008	0.194947	0.88419	0.227435	0.041126	0.022522	0.034446	0.294336	0.23578
XLOC_137478	NC_lncRNA	1.0492	0.659242	0.906371	0	0	0.07244	0.23564	0.30947	0.338006	0.214907	0.219052	0.142175	0.122774	0	0	0.098201	0	0	Gh_A05G2926	7.01006	8.0843	7.84141	3.21602	4.78156	5.25187	9.83715	9.11472	8.29585	9.35362	7.98823	8.34618	3.81833	4.84106	2.94715	4.12405	4.99958	4.58848	0.50158	0.0339419
XLOC_137583	NC_lncRNA	2.95799	2.1801	3.11249	4.35547	3.43532	2.76353	2.35133	2.31391	1.92178	2.34875	2.45965	2.5027	0.183161	0.570596	0.487175	1.27704	1.58383	1.51796	Gh_A05G2938	0	0	0.130645	0	0	0	0.097612	0	0	0	0.006055	0	0	0.183171	0	0	0.07094	0	-0.171027	0.497429
XLOC_137629	NC_lncRNA	5.6943	7.02239	5.92613	5.45404	6.02172	4.92554	4.66239	5.30403	6.09095	7.86173	5.97245	7.30971	0.170412	0.631905	0.256328	4.67347	4.03468	4.82256	Gh_A05G2942	0	0.132761	0	0	0	0	0	0	0	0	0	0.093358	0.06343	0	0	0	0	0	0.152078	0.546899
XLOC_137678	NC_lncRNA	6.75446	8.09373	7.88959	0.777519	1.14405	0.926497	1.54142	1.29366	1.34907	0.949647	1.1167	0.875306	0.352474	0.481621	0.533355	1.89517	1.15264	1.76575	Gh_A05G2950	0.266782	0.314629	0.244371	0	0	0	0.046233	0	0	0	0	0	0	0	0	0	0	0.068146	0.978659	2.02e-12
XLOC_137794	NC_lncRNA	0.315639	0.28717	0.337891	0.111448	0.194242	0.072729	0.266328	0.110055	0.102292	0.149927	0.140201	0.100694	0.048948	0.107644	0.054683	0.034146	0.095333	0.025459	Gh_A05G2973	1.99814	1.82401	2.09106	1.06798	0.89552	0.870084	1.55843	1.39302	1.82775	2.10452	1.69691	1.47696	0.971819	1.25481	0.831252	1.34137	1.03161	1.93554	0.516193	0.0283048
XLOC_137905	NC_lncRNA	33.7719	34.3194	34.1079	25.332	18.8185	16.8625	11.3266	11.7248	11.6787	15.095	14.5626	14.0532	1.68338	2.84254	1.65469	9.06701	7.51025	8.62321	Gh_A05G2993	5.69438	7.41734	6.84429	7.77498	9.00452	7.43534	9.4582	9.5882	9.32696	12.2289	9.12185	9.96312	18.6892	17.1264	18.0853	11.884	11.6982	13.6917	-0.833765	1.72e-05
XLOC_138010	NC_lncRNA	2.19258	0.96749	1.6912	2.4347	1.45906	2.04132	2.49088	1.19401	1.73546	1.90047	2.73381	1.85788	0.106414	0.343609	0.366053	1.32334	0.76723	0.882925	Gh_A05G2999	7.08063	8.33825	6.64475	3.38834	5.22454	6.65024	6.86434	7.06751	6.36666	7.37127	7.10879	6.48798	1.85147	1.88788	2.00969	5.25842	5.59895	6.05846	0.581815	0.0113102
XLOC_138269	NC_lncRNA	0.665337	0.759946	0.875506	0.082083	0.257198	0.439067	0.090017	0.442038	0.317049	0.542774	0.360204	0.213454	0.238354	0.279952	0.155305	0.725099	0.237044	0.885229	Gh_A05G3018	3.71107	3.20492	3.73601	2.16031	3.4237	2.55494	1.77249	1.60723	2.00686	0.82611	0.680898	0.649108	0.550385	1.28797	0.186914	2.92294	3.87556	3.16987	0.532025	0.0230479
XLOC_138312	NC_lncRNA	1.61671	1.30429	1.5767	1.94478	1.40117	1.07798	1.08713	1.80183	1.20279	1.16498	1.08347	1.03937	1.30259	1.10833	1.30616	2.45532	1.60137	2.17538	Gh_A05G3021	4.26502	6.83696	4.85586	1.32106	1.21852	0.10892	2.70905	2.52404	2.6327	0.310149	0.175215	0	0.580649	0.182382	0	0.461156	0.336404	0.26436	0.021823	0.931506
XLOC_138359	NC_lncRNA	13.4781	13.2836	14.4782	3.95895	5.30677	4.84457	4.46747	4.43855	4.30539	5.75297	5.39858	5.74094	1.03527	1.25923	1.44426	3.20313	3.01665	2.91319	Gh_A05G3027	3.69127	2.87918	3.60488	1.89336	2.01192	2.00137	2.67315	1.85646	2.21177	1.97468	2.06716	1.67167	4.6435	4.01248	3.69968	1.42395	2.39764	3.26272	0.0662132	0.794064
XLOC_138443	NC_lncRNA	1.34006	1.35147	1.5214	1.44807	0.20032	0.86914	1.1402	1.56799	1.05454	0.918023	1.15204	0.942316	0.394004	0.713682	0	0.21017	0.042604	0.152117	Gh_A05G3034	1.44492	2.15087	1.3298	1.14968	1.20563	0.795429	1.34607	0.225137	0.397631	1.50184	0.832927	1.07743	0.190278	0.251285	0.109977	0	0.185069	0.148313	0.594469	0.00927211
XLOC_138574	NC_lncRNA	1.87293	3.1679	2.52227	1.64853	1.38973	1.09734	2.00505	2.17552	2.79388	2.20754	1.88121	2.21545	0.816666	1.07614	0.269417	1.27256	1.25077	1.298	Gh_A05G3058	8.8977	8.34839	7.02867	5.04801	8.04877	9.25955	7.75908	7.35926	7.03931	7.8198	6.88888	6.95454	4.34578	4.92574	4.38046	7.55859	7.29892	8.30262	0.435944	0.0705313
XLOC_138636	NC_lncRNA	4.12671	2.87867	4.12624	4.13983	3.75305	2.58975	3.67611	3.81108	4.57505	5.07104	5.1886	5.07166	0.926684	1.45873	1.70117	2.86173	3.46752	3.47135	Gh_A05G3069	0.163602	0.060598	0.114726	2.50693	1.54521	1.59993	0.091823	0.089495	0.063289	0	0.074645	0.070033	0.807222	1.81418	0.628593	0.424533	0.018084	0.120585	-0.377387	0.122609
XLOC_138783	NC_lncRNA	0.229	0.411597	0.365695	0.865649	0	0.678869	0.090515	0.086552	0	0.511392	0	0.066892	0	0.632147	0.11387	0	0	0	Gh_A05G3087	7.80361	8.25332	6.88843	6.92017	7.79884	9.08545	7.07814	6.43213	6.77748	9.0612	7.60693	9.64055	55.4925	45.0352	51.1708	4.59856	4.78395	4.1515	0.0300741	0.905703
XLOC_138904	NC_lncRNA	1.10893	1.37197	1.72834	1.43964	0.863945	1.26402	1.16358	0.950029	0.882924	1.62292	0.719771	0.567899	0.128902	0.237799	0.238951	0.96652	0.653304	1.07543	Gh_A05G3114	0.719694	0.435141	0.407781	0.097419	0.070582	0.03283	0.277072	0.453731	0.29622	0.338719	0.266077	0.337001	0.789817	0.830795	0.906802	0.2299	0.221653	0.323733	-0.544788	0.0193943
XLOC_139002	C_lncRNA	5.54631	3.4107	4.84	9.5197	6.50886	5.07513	4.68774	4.94009	5.29405	3.30306	3.68066	4.18562	0.381766	1.26708	0.863751	2.94564	2.33098	2.14623	Gh_A05G3129	7.90521	8.67098	8.01544	11.3169	12.0438	13.713	5.03528	5.86109	5.56259	7.80653	8.20688	7.67102	1.78812	2.79232	1.45246	7.3222	6.9695	5.66078	0.735184	0.000508531
XLOC_139039	NC_lncRNA	4.73561	4.33953	5.02635	7.93379	7.28768	4.78833	4.80627	3.85533	4.32098	3.93303	5.80542	4.93779	2.41064	3.31422	2.41794	4.11333	2.84126	2.78137	Gh_A05G3136	3.21047	4.52999	3.09548	5.84467	6.3139	5.79928	4.57412	4.1677	3.20441	6.2413	6.86966	6.49279	3.68391	3.14379	2.23035	10.7366	9.40071	8.9831	0.0576831	0.820153
XLOC_139100	NC_lncRNA	10.0547	10.0312	10.7769	6.14391	4.57514	4.4205	5.25717	3.72304	5.02242	4.52072	4.86097	3.77914	1.84251	2.18489	1.56863	3.32895	2.87498	3.57388	Gh_A05G3143	5.25893	4.64838	4.30085	5.19598	4.45948	3.49751	4.01717	4.22674	4.10116	3.69876	3.79123	3.65174	2.07594	2.60549	2.04765	4.2328	4.22277	3.46662	0.701595	0.00117491
XLOC_139514	C_lncRNA	0.520648	0.712725	0.891233	1.22442	0.839157	0.777032	0.695835	0.96488	1.15643	1.21139	1.10156	1.07932	0.187504	0.161652	0	0.068884	0.047335	0.047807	Gh_A05G3175	0.041864	0.027759	0	0.089501	0.093268	0.028715	0.053611	0.000565	0.143933	0.141	0	0.150275	5.43971	3.27827	3.60012	0	0.022802	0.065453	-0.50499	0.0325551
XLOC_139609	NC_lncRNA	0.09215	0.092966	0.065663	0	0.190036	0	0.203027	0.112492	0.237871	0.098429	0.031379	0.111034	0	0	0	0.15086	0.035332	0	Gh_A05G3184	0.727748	0.926434	0.734863	0.29941	0.777866	0.735373	0.549477	0.721386	0.549014	0.53402	0.565906	0.576218	0.234986	0.21471	0.240945	0.413841	0.677201	0.373695	0.412314	0.0890696
XLOC_139624	NC_lncRNA	0.661033	0.536439	0.792963	0.496399	0.396822	0.759403	0.506481	0.742489	0.928673	0.920854	0.360203	0.470787	0.084798	0.045165	0.045293	0.437633	0.772148	0.477387	Gh_A05G3188	0.477487	0.18504	0.42781	0.168482	0.297948	0.035992	0.383024	0.212	0.245963	0.17743	0.370504	0.211192	0.279771	0.149183	0.157711	0.236686	0.809573	0.235342	0.231415	0.35551
XLOC_139684	NC_lncRNA	2.75487	1.54582	2.51601	2.40337	2.08499	2.68189	2.98827	2.32772	2.6516	1.84228	2.42089	2.77843	4.18961	5.07236	5.24	2.21968	1.6611	1.8052	Gh_A05G3203	5.0031	6.27548	6.85615	5.29683	7.42983	8.92279	5.99152	6.601	6.82012	8.96191	7.6736	8.58474	7.70538	8.99678	10.0547	4.93166	5.29397	4.96632	0.587547	0.0103467
XLOC_139769	NC_lncRNA	1.00636	1.45831	1.88158	0.267296	0.570696	0.590527	0.654964	0.531113	0.356208	0.426617	0.697989	0.11034	0	0	0	0.443274	1.02229	0.170355	Gh_A05G3218	0	0.07016	0	0	0	0.062562	0	0	0	0	0	0	0	0	0	0	0	0	0.343031	0.163441
XLOC_139915	NC_lncRNA	2.4697	1.78998	2.65815	1.90397	0.950142	0.620248	0.866835	0.413887	0.885779	0.590485	0.704463	0.868919	0.390693	0.103871	0.390878	0.286359	0.029134	0.224361	Gh_A05G3239	3.91712	3.63684	4.2208	15.7167	15.0128	10.5504	3.7651	3.41249	4.53991	7.90418	9.1809	9.46811	13.295	14.7765	15.4616	6.64512	7.46228	5.78493	-0.270549	0.277546
XLOC_140256	NC_lncRNA	2.4936	2.39713	2.62341	0.424022	1.03149	1.48352	1.77943	1.97497	1.80983	2.34185	1.89731	1.93652	0.608876	0.770584	0.626921	1.8088	2.02384	2.19368	Gh_A05G3292	36.2456	36.5307	35.778	33.0911	36.8763	39.1423	29.5569	28.0904	30.2282	42.921	41.6118	41.4035	20.0381	21.2785	21.035	40.3565	40.717	44.9807	0.640768	0.00416724
XLOC_140287	NC_lncRNA	4.28356	4.32357	4.75886	0.421259	1.22396	1.764	1.63667	2.06654	2.3695	1.79992	1.51552	1.4146	0.614653	0.780258	1.03403	1.38023	2.16634	1.56249	Gh_A05G3301	0.108902	0.162733	0.011642	0.409083	0.37864	0.266185	0.645045	0.323627	0.694333	1.26128	1.17393	1.37862	11.0766	10.3841	11.9518	0	0.007323	0	-0.445314	0.0640329
XLOC_140628	NC_lncRNA	10.609	10.1313	10.6617	32.2128	22.5569	20.1495	23.6094	24.1344	20.2404	19.8079	19.6098	20.5072	12.9407	14.5292	14.5941	27.1581	26.3155	26.3531	Gh_A05G3344	7.93785	7.61908	8.03106	9.06499	11.0554	13.5069	16.2325	16.0818	16.9186	11.6128	11.4394	12.4867	28.073	21.5006	29.5655	7.52143	6.55494	6.30849	-0.320184	0.195208
XLOC_140630	C_lncRNA	1.4951	1.84757	2.5543	3.00197	1.34186	1.54835	0.514785	0.543034	0.66946	0.367131	0.892988	0.794729	0.347119	0.368529	0.831766	0.079792	0.160297	0	Gh_A05G3344	7.93785	7.61908	8.03106	9.06499	11.0554	13.5069	16.2325	16.0818	16.9186	11.6128	11.4394	12.4867	28.073	21.5006	29.5655	7.52143	6.55494	6.30849	-0.266662	0.284776
XLOC_140653	NC_lncRNA	1.66405	2.32424	2.75736	2.74449	1.86471	2.71342	1.81047	1.78244	1.6264	1.52408	1.89868	2.01909	0.13946	0.171761	0.099042	1.42551	1.45776	1.68155	Gh_A05G3347	8.37512	9.5304	7.70636	8.48433	9.56718	10.9097	18.9826	19.3204	19.0601	13.8078	12.8322	12.8622	4.52324	6.28173	5.00258	5.92331	5.94822	6.07143	0.341787	0.165074
XLOC_140671	NC_lncRNA	0.45204	0.457853	0.74349	0.354491	0.351405	0.374754	0.054483	0.087994	0.088552	0.067405	0.125267	0.035845	0	0	0	0.025961	0.083123	0	Gh_A05G3350	0.058855	0.081454	0.073891	0.055934	0.08484	0.247465	0.231563	0.234623	0.225764	0.124315	0.123686	0.180945	0.049744	0.101151	0.108164	0.045968	0.114399	0.030096	-0.162385	0.519721
XLOC_140765	NC_lncRNA	11.1559	11.6795	12.8479	5.26291	5.88402	7.14316	3.94378	3.61802	4.75531	8.55413	7.05882	6.80835	2.53064	2.45358	2.1146	4.04224	2.95456	3.37762	Gh_A05G3370	0.552544	0.79204	0.634886	0.746484	0.387631	0.274465	0.460853	0.647711	0.446523	1.46728	1.14368	1.06458	0.173138	0.034574	0.147297	0.360421	0.476258	0.335345	0.519402	0.0271705
XLOC_140774	NC_lncRNA	1.90664	1.53943	1.75362	1.21377	2.15538	2.52362	1.32382	1.22637	1.3714	3.6939	2.91765	3.3737	1.21463	1.15257	0.831239	2.06711	2.02551	2.77237	Gh_A05G3367	0.515236	0.428517	0.701478	0.267834	0.241285	0.348503	0.138855	0.334164	0.007796	0.448442	0.414245	0.230518	0.211469	0.165741	0.389125	0.055774	0.315694	0.264365	0.183474	0.466153
XLOC_140779	NC_lncRNA	2.46972	2.69094	3.75213	2.71891	3.05399	2.11889	1.77782	3.06044	2.2017	1.93783	1.656	1.56745	0	0.132697	0.072306	0.772508	1.1145	0.599532	Gh_A05G3367	0.515236	0.428517	0.701478	0.267834	0.241285	0.348503	0.138855	0.334164	0.007796	0.448442	0.414245	0.230518	0.211469	0.165741	0.389125	0.055774	0.315694	0.264365	0.444237	0.0647566
XLOC_140881	NC_lncRNA	4.54377	3.77377	5.87243	2.78072	1.80434	1.38291	2.06663	1.66011	1.80172	1.76769	1.81621	2.16712	0.02184	0	0	0.410181	0.103204	0.859105	Gh_A05G3386	0	0.029311	0.285448	0.849085	0.4801	0.189199	2.32334	2.33897	2.4988	1.30274	2.35747	2.57301	3.56463	1.39695	1.93945	2.73448	2.22311	2.29541	-0.651105	0.00342518
XLOC_140969	NC_lncRNA	9.82156	8.8855	8.79997	10.5876	7.72094	6.83022	7.17734	6.34088	8.61033	5.23659	4.99059	5.8552	3.45979	5.1687	1.69789	5.24585	5.20969	4.87031	Gh_A05G3404	35.1545	33.59	35.3363	26.8906	24.8738	26.0997	26.4737	21.0478	23.6298	30.7071	33.9151	35.0366	1.65718	1.17723	0.663569	3.57176	3.66304	3.31952	0.67845	0.00196707
XLOC_140989	C_lncRNA	0.015781	0.042144	0	0.184346	0.159598	0.159625	0.218726	0.12302	0.17579	0.285532	0.281578	0.09434	0	0	0	0	0	0	Gh_A05G3408	2.68259	3.11423	4.0156	1.11562	2.44086	3.25417	2.17356	2.72718	2.12941	3.55989	2.85271	2.46775	6.1695	5.64509	5.80219	2.08805	2.18856	1.87929	-0.365982	0.135267
XLOC_141067	NC_lncRNA	1.77806	1.68572	2.14762	2.7691	1.24714	1.6794	1.18213	1.54786	1.54644	1.02337	1.28078	0.932981	0	0.173148	0.136531	1.47094	1.39119	1.22962	Gh_A05G3420	0	0	0	0	0	0.009767	0	0	0.002816	0	0	0	0	0	0	0	0	0	0.163467	0.516904
XLOC_141083	NC_lncRNA	4.14688	4.69064	4.25908	2.93266	2.70084	1.8993	1.96575	1.78551	2.6379	2.85402	2.88597	2.11232	1.08046	0.489915	0.805001	1.44821	1.71342	2.41793	Gh_A05G3423	3.64858	4.02855	3.54899	1.7914	2.34805	2.45249	2.64371	2.24639	2.19339	2.85914	2.90262	2.8251	0.772574	0.686095	1.08066	2.10714	1.98264	1.98624	0.884062	1.13e-06
XLOC_141295	NC_lncRNA	3.67232	3.37213	3.76871	3.41243	2.74555	2.4266	2.28542	2.49637	2.73298	1.39934	1.67748	1.54068	2.69824	3.42726	1.5534	1.29967	1.01662	0.501215	Gh_A05G3461	13.1342	14.104	16.5559	17.6935	18.7826	13.8584	20.1459	16.0468	18.6378	14.3218	14.9001	17.5832	12.261	11.1188	10.5694	16.3516	15.151	15.254	-0.0150467	0.952747
XLOC_141667	NC_lncRNA	0.230445	0.17861	0.510009	0.63489	0.080442	0.447435	0.06524	0.227037	0.033096	0.044231	0	0	0	0	0	0	0.137513	0	Gh_A05G3530	4.67038	5.10246	4.79073	5.55853	6.44732	6.1182	5.05585	4.4941	4.1554	0.590805	0.746404	0.462502	0.396657	0.379318	0.15565	1.24585	0.378833	1.02225	0.659947	0.00287979
XLOC_141804	NC_lncRNA	8.25435	9.01015	8.84858	6.13542	4.68674	3.98011	3.41144	3.11923	3.03375	3.67557	4.38917	4.41814	0.870548	1.0297	1.0641	2.53278	3.76215	3.61497	Gh_A05G3568	6.74707	7.20566	6.17568	5.91844	9.27314	9.95371	8.94283	6.98438	7.50838	8.57808	7.91791	7.68939	3.48056	3.66636	2.6484	8.22744	7.53838	8.10087	0.294908	0.234828
XLOC_141988	NC_lncRNA	0.046123	0.074113	0.036149	0.179116	0.171354	0.089484	0.163712	0.268858	0.167196	0.292228	0.165664	0.249054	0.741058	0.970615	0.229519	0.198899	0.15588	0.189208	Gh_A05G3598	7.26342	7.74107	6.59113	3.92528	7.42141	8.50449	8.44218	8.19531	7.61553	9.79975	8.77573	8.61568	5.65097	6.0354	6.29825	8.00408	8.78736	9.71975	-0.332425	0.177718
XLOC_144338	NC_lncRNA	0	0	0	0	0	0	0	0	0	0	0	0	0	0	0	0	0	0	Gh_A06G0035	0.589091	0.376021	0.544406	3.52941	2.6634	2.67464	2.39768	1.89965	1.445	2.92227	3.36017	3.42235	2.37165	2.71479	1.57552	3.40927	3.45733	3.77033	NA	NA
XLOC_144544	NC_lncRNA	1.48151	1.62482	0.558225	2.99814	2.58689	2.3263	3.39222	3.5181	3.092	3.5685	4.68452	5.15865	2.99627	2.31243	2.70983	1.82004	2.03429	2.1082	Gh_A06G0077	2.74961	1.88376	2.25153	4.20078	4.7507	4.01279	2.77466	2.77606	3.10158	3.07359	3.72675	3.62666	2.24471	2.61966	1.88441	3.06648	3.76427	2.66784	0.336409	0.17226
XLOC_144707	NC_lncRNA	8.87078	9.28168	10.3194	5.05373	4.18764	4.10016	2.75046	2.89181	2.89961	4.58755	3.99282	3.74119	1.87269	1.91963	1.418	3.44315	3.061	3.51089	Gh_A06G0118	0.030908	0	0.043447	0.086542	0.017224	0.028385	0	0	0.023306	0.062791	0.047666	0.043525	0	0.042783	0.017138	0.133768	0.007515	0.037696	0.0564288	0.824005
XLOC_145132	NC_lncRNA	2.95586	2.58354	3.53334	3.94318	1.87771	1.92027	2.32627	2.12848	2.15768	0.857095	0.804615	0.939857	0.963998	0.653682	0.461665	0.713821	0.75989	0.865666	Gh_A06G0200	3.98395	4.78976	4.6583	6.86405	5.18026	3.37849	3.20289	3.30264	4.0494	2.64726	2.79395	3.35103	1.6338	1.69105	1.38353	2.05509	1.45277	3.10561	0.856408	5.73e-06
XLOC_145312	NC_lncRNA	0.954099	0.52312	0.62089	0.971513	0.283379	0.246857	0.233001	0.180046	0.382437	0.022089	0.205585	0.25336	0.193922	0.839476	0.735098	0.231213	0.353279	0.810359	Gh_A06G0230	1.18163	0.738599	1.31921	0.927819	1.08007	1.44707	1.22038	0.944287	0.937642	1.53658	1.15712	1.03535	1.02367	0.400637	0.689225	1.07985	0.854753	1.01472	-0.466203	0.0511621
XLOC_145413	NC_lncRNA	0.825615	1.04646	1.47804	0.096713	0.146121	0	1.46697	1.8294	1.56214	0.030137	0.05404	0.074071	0	0	0.087043	0	0	0	Gh_A06G0244	0.107282	0.205252	0.047135	0.023192	0.145863	0.081725	0.008868	0.232072	0.175622	0	0.059883	0.029231	0.058813	0	0.094715	0.170462	0.025119	0.007963	0.477915	0.0448597
XLOC_145794	NC_lncRNA	9.96605	10.9099	10.006	6.92811	5.81821	6.44615	7.06495	7.20206	7.84402	12.1783	7.93152	7.71737	2.38283	3.88902	2.69649	8.98492	10.8117	10.0465	Gh_A06G0307	65.4439	82.8869	79.4096	46.538	45.5381	61.2675	59.1855	60.4003	58.8746	51.6512	45.4964	42.0368	173.483	183.636	181.896	92.3571	87.5402	95.7136	-0.607598	0.00748066
XLOC_146210	NC_lncRNA	3.89674	3.32621	4.14635	2.3603	1.99413	1.97477	2.86569	2.89212	3.16415	1.80919	2.54184	1.85862	0.183376	1.21144	0.687728	2.13867	1.27942	1.55374	Gh_A06G0362	12.0977	12.187	11.94	14.0367	12.539	10.9146	29.7172	25.3415	28.1367	16.1074	16.1879	16.0378	16.9918	17.7084	15.89	18.1497	17.9271	17.5577	0.0335428	0.894882
XLOC_146266	NC_lncRNA	0.29852	0.251899	0.255182	0.125285	0.188057	0.264598	0.17095	0.211167	0.20809	0.197085	0.169561	0.182947	0.008684	0.054134	0.029412	0.250051	0.066806	0.155425	Gh_A06G0372	0.007456	0	0	0.917617	0.832012	0.865786	0.041257	0.019858	0	0.02486	0.098449	0.018076	0	0	0	0	0	0	0.113879	0.652762
XLOC_146449	NC_lncRNA	7.42936	7.52461	7.80879	7.66455	6.02797	5.44697	3.90288	4.33962	3.86528	3.72523	4.69603	4.33647	1.48489	1.38966	1.38609	3.79586	1.9287	2.2344	Gh_A06G0404	4.71	5.19871	4.5417	2.67027	4.79069	5.87096	5.85662	5.6913	5.34276	6.31856	6.21595	5.95296	3.46101	3.80432	3.81742	8.86912	9.29903	9.82525	-0.292683	0.238544
XLOC_146475	NC_lncRNA	1.97446	2.25386	1.15705	1.26378	1.15768	1.67068	1.89155	1.03083	1.83427	2.07337	1.86765	1.73079	0.22456	0.18039	0.418437	2.25163	1.37728	1.55998	Gh_A06G0409	3.86829	4.00323	4.44121	2.49836	3.44874	3.56502	2.92036	3.85952	4.22681	3.23188	3.87509	3.56976	1.29072	0.872771	0.823377	9.34615	9.41765	7.92697	0.511545	0.0300124
XLOC_146533	NC_lncRNA	6.60854	6.49797	8.02352	1.88182	2.20742	1.9638	3.45553	2.65003	3.1599	3.50065	3.40726	2.59103	0.676819	0.584211	0.11706	3.49953	2.55824	3.68348	Gh_A06G0424	8.94992	9.59112	9.16723	6.63293	7.51679	8.95717	17.4315	15.8437	16.4961	12.784	12.7323	13.0917	6.91569	5.41277	6.57541	17.519	15.7457	16.4869	0.198762	0.429134
XLOC_146543	C_lncRNA	6.00731	4.45908	5.72636	6.97112	5.15863	4.58587	4.08356	4.73716	5.29421	4.3847	5.32149	4.83001	0.347465	1.32864	1.66652	4.55717	3.70311	3.71489	Gh_A06G0427	2.46501	2.15275	3.09896	0.289625	0.890957	1.31759	1.84237	2.57729	2.62303	1.74997	1.61798	2.20615	3.5001	4.61397	5.23336	5.43601	5.37115	7.37006	-0.536928	0.0215854
XLOC_146647	C_lncRNA	3.5419	3.05519	2.94161	2.16446	1.5492	1.31488	1.05704	0.903995	0.964169	2.13858	2.68127	1.77059	0.019161	0.11086	0	0.616896	0.487003	0.741421	Gh_A06G0437	0.059084	0.056688	0.171817	0.108124	0.083607	0.070115	0.056568	0.017103	0.008801	0	0.028264	0.13416	0	0	0	0.084759	0	0.032945	0.521096	0.0265861
XLOC_146772	NC_lncRNA	2.34548	1.7537	3.05328	3.22383	2.37828	2.23902	2.27186	1.62432	1.87824	1.84649	1.48466	2.06998	0.61623	0.390106	0.496399	1.38972	1.18257	1.77745	Gh_A06G0455	0	0	0	0	0	0.008836	0	0	0.020485	0	0.050598	0	0	0	0	0	0	0.065478	-0.0349559	0.890478
XLOC_146795	NC_lncRNA	2.58052	3.7991	3.85086	1.91403	2.15118	2.0885	2.555	1.75869	1.12092	2.52259	2.26946	1.39454	0.291573	0.195553	0.145973	2.14503	1.88613	1.86459	Gh_A06G0459	9.09751	10.4397	9.6005	6.8164	8.81546	11.5314	10.0356	9.9458	9.3219	11.6311	11.59	11.028	1.16597	1.15633	1.26427	9.35853	8.1362	7.50312	0.7438	0.000402168
XLOC_146850	C_lncRNA	2.09173	3.14254	3.11341	5.70693	3.8717	3.83133	8.73943	8.12078	10.1766	7.45962	8.9162	8.44908	32.1636	31.5248	25.7385	3.42413	2.31717	2.12961	Gh_A06G0466	12.1913	12.7275	11.797	8.94984	10.7864	11.632	14.3942	14.35	14.4959	14.1628	13.3301	14.7971	7.92603	10.2015	9.1137	13.7459	12.6374	12.8094	-0.561428	0.0153333
XLOC_146860	NC_lncRNA	3.47976	2.42393	3.80356	4.67334	3.35565	2.80672	1.76976	2.65933	3.42806	4.88571	3.76287	3.81796	3.35314	3.66129	2.7172	2.55493	3.15281	1.94705	Gh_A06G0467	7.63099	8.99782	8.24182	4.35339	7.84486	9.34395	10.6074	11.0703	9.90144	11.8876	11.7025	11.4785	14.125	13.4219	11.3028	10.0525	11.5493	11.1321	-0.180751	0.472909
XLOC_146955	NC_lncRNA	1.67206	1.19959	1.37392	1.94796	1.94707	1.82445	2.40786	2.40509	2.64944	2.19797	2.74795	1.84857	0.581573	0.588196	0.501595	1.33286	1.59402	1.63355	Gh_A06G0479	0.39607	0.396064	0.435297	1.13851	1.48614	1.02902	0.552756	0.416935	0.565879	0.241195	0.09611	0.436144	0.046844	0.166958	0	0.32719	0	0.18427	0.346757	0.158616
XLOC_147065	NC_lncRNA	2.04817	4.13879	2.3262	2.45678	2.17545	3.13132	1.75139	2.95511	1.68664	3.09721	3.40919	2.07008	0.685123	0.584497	0.43677	3.15836	3.28852	2.95348	Gh_A06G0495	4.96594	4.84507	4.28062	10.7836	8.74749	5.68176	5.13044	5.21561	5.38654	6.49412	5.16731	5.32496	1.77273	2.41644	2.58587	5.08898	4.8947	5.06651	0.431528	0.0737572
XLOC_147134	NC_lncRNA	2.82817	2.81993	3.05533	1.87206	1.73059	1.28618	1.18084	1.03451	1.88979	0.972842	1.96087	1.35291	0.486691	0.29119	0.34447	1.57937	1.53021	1.33945	Gh_A06G0506	0.955017	1.15227	0.980571	1.92938	1.91614	2.27493	0.388989	0.357547	0.273214	0.380997	0.325773	0.441301	0.199986	0.304612	0.437028	0.867121	0.7316	0.769138	0.36198	0.139917
XLOC_147187	NC_lncRNA	0.196799	0.210718	0.478916	0.582111	0.933576	1.1153	0.203259	0.879138	0.761638	0.722203	0.804375	0.675507	0.416142	0.253352	0.187761	0	0.035457	0.760121	Gh_A06G0511	13.7227	13.1559	13.1763	20.3442	20.0205	18.0334	17.8362	21.0832	20.6278	16.9683	19.0243	21.033	9.66988	10.9416	8.66324	15.0337	16.1629	13.9611	0.590553	0.00986836
XLOC_147912	NC_lncRNA	6.2733	5.19099	6.50176	2.97859	3.37373	2.46586	3.34849	4.39402	3.74952	5.02586	3.8962	4.60442	0.688211	0.750696	0.424323	1.70304	1.34905	1.67461	Gh_A06G0609	0	0	0	0.051412	0	0	0	0	0	0.123235	0	0.050369	0	0	0	0	0	0	0.266451	0.285172
XLOC_147928	NC_lncRNA	7.44242	8.08849	8.37017	2.40271	2.45372	2.28305	3.04331	2.78542	3.21729	5.12605	4.71736	5.123	1.16426	1.16082	1.12592	2.01256	1.49695	2.05404	Gh_A06G0613	22.299	18.9692	22.7316	33.4166	30.6779	27.4187	36.3154	37.9381	39.4045	30.6801	30.8673	34.2335	67.8593	60.1057	68.7982	27.1563	27.4281	23.452	-0.590123	0.00993568
XLOC_147970	NC_lncRNA	0.002162	0.049425	0	0	0	0	0.055842	0	0.14029	0.01696	0.172939	0.092379	0.132992	0.329072	0	0.015172	0.015291	0	Gh_A06G0620	1.11766	0.483244	0.615221	0.732828	0.71019	0.685444	0.386312	0.357914	0.784021	0.590224	0.575409	0.349968	0.232714	0.398378	0.433107	0.904552	0.624093	0.89292	-0.384002	0.115663
XLOC_148490	NC_lncRNA	25.5853	22.1468	22.9455	5.79539	9.92757	11.1288	14.952	14.9814	13.6164	17.6204	16.4094	11.8981	2.90254	3.77478	4.56163	12.8956	11.7784	14.0453	Gh_A06G0699	0.420666	0.214121	0.481182	0.124985	0.215307	0.095687	0.42744	0.97453	0.796203	0.197853	0.180448	0.067648	0.047338	0.134122	0.218702	0.10208	0.09919	0.096289	0.374124	0.126142
XLOC_148793	NC_lncRNA	0.990247	1.20708	1.35657	1.21086	0.975848	0.845874	1.06671	0.859698	0.324691	0.72225	0.655959	0.944393	0.084372	0.229938	0.045897	0.4411	0.164465	0.206371	Gh_A06G0724	0.084625	0.133378	0.296846	0.17774	0.402646	0.235714	0.105644	0.046692	0.373505	0.274574	0.231438	0.129998	0.41146	0.547585	0.197051	0.574168	0.694719	0.356646	-0.604737	0.00784493
XLOC_148982	NC_lncRNA	9.57133	11.2878	12.1708	18.4109	11.6803	8.33839	13.1963	9.83081	9.76148	9.91442	10.5344	11.7331	6.52008	8.38801	3.57602	9.57174	11.5623	12.3387	Gh_A06G0739	0.471104	0.459317	0.523286	3.53087	2.42786	2.00411	1.83568	1.26059	1.97355	2.29488	1.21109	2.34676	1.09486	1.35477	0.857177	2.16239	2.29778	2.9625	0.559257	0.0158211
XLOC_149577	NC_lncRNA	11.5706	11.0906	12.0187	10.4673	10.0492	9.91546	7.78538	5.90079	8.39552	10.1191	9.63736	10.1282	4.69511	5.13562	4.04662	10.6957	10.3472	12.3347	Gh_A06G0800	3.34575	2.95876	3.06657	5.03889	4.36902	4.27689	4.40376	3.46261	3.3909	1.35	2.51315	2.11001	4.68707	5.39455	4.75496	6.99902	5.43603	6.7949	-0.0767611	0.762091
XLOC_149633	NC_lncRNA	1.70507	1.42247	1.45165	0.461371	0.73777	0.071559	0.672429	0.613661	0.752495	0.5036	0.920522	0.840905	0.026317	0.114631	0.198384	0.621747	0.309461	0.146465	Gh_A06G0803	7.2046	7.6722	9.7309	4.38936	4.94258	5.25455	4.44067	4.27944	4.1334	5.13799	5.98611	5.51446	3.75244	3.02803	3.21661	1.80386	1.5274	1.87088	0.781523	0.000128061
XLOC_149779	NC_lncRNA	0.83704	0.856778	1.22586	3.57958	1.86093	2.41853	1.37327	1.06983	1.34497	1.35111	0.984023	1.5545	0.849667	0.707508	0.396665	1.34488	1.37029	0.771226	Gh_A06G0825	13.6635	12.6468	10.7106	19.7378	17.5389	16.4268	16.5705	15.8755	17.5793	15.5195	17.3239	14.7226	14.3573	13.4392	12.6884	20.6767	19.3599	16.5689	0.53374	0.0225277
XLOC_150263	NC_lncRNA	1.63969	1.80601	1.78136	1.00281	1.24075	0.899707	0.904115	0.801139	1.00792	0.965515	0.717774	0.794805	0.192484	0.186454	0.159537	0.627887	0.617057	0.854364	Gh_A06G0876	4.60192	4.54498	4.21118	3.38252	3.09881	4.33655	3.51932	3.19362	3.19036	4.20056	4.44733	4.82483	0.300238	0.497354	0.792679	1.34958	1.73803	1.53289	0.745868	0.000379633
XLOC_150588	C_lncRNA	8.88441	8.04916	9.53835	21.4041	14.984	10.6434	8.15363	6.45461	6.41584	5.15451	7.26976	9.20611	5.59784	8.49569	6.17817	10.8868	8.82252	8.70849	Gh_A06G0912	0.091378	0.057146	0.340775	0.315896	0.088764	0.352138	0.061104	0.142408	0	0.019955	0.099116	0	0	0	0	0	0	0	0.530374	0.0235572
XLOC_150639	C_lncRNA	2.13055	1.88955	1.71076	1.24674	1.77752	0.600154	0.743358	1.49465	1.50594	0.680622	1.2878	1.23819	0.788057	0.549922	0.703342	1.37551	1.27794	1.0851	Gh_A06G0913	1.24153	1.45618	1.56652	7.8899	6.08815	5.66015	1.55509	1.70888	1.94941	0.92255	1.36967	2.14782	4.34713	4.23789	6.43555	17.2122	18.0677	14.3273	-0.0901325	0.722086
XLOC_150699	NC_lncRNA	0.617565	0.332659	0.418125	0.814577	0.888326	1.1173	0.254848	0.221874	0.335825	0.427533	0.378914	0.469322	0.344997	0.254143	0.114743	0.258099	0.304709	0.142707	Gh_A06G0917	15.2431	16.4199	17.1812	42.2148	52.4073	55.1031	99.8977	91.6868	92.9733	134.921	127.562	132.897	205.134	205.975	196.612	18.2459	17.2822	18.6057	-0.288512	0.24561
XLOC_151132	NC_lncRNA	2.62829	1.35835	2.11605	3.05299	3.42338	2.76952	2.26561	2.16829	2.56987	2.43204	3.11749	3.01598	2.95808	5.07083	2.60056	2.85347	2.64393	2.60644	Gh_A06G0941	2.45302	2.14556	2.08343	1.5609	1.09655	1.32018	1.23383	1.26524	1.17845	1.36388	1.49101	1.41898	4.65721	4.18399	3.7119	3.07624	2.56917	2.23639	0.3711	0.12948
XLOC_151924	NC_lncRNA	0.545864	0.650187	0.616804	0.453259	0.23087	0.146673	0.202436	0.070862	0.09271	0.210686	0.32339	0.01877	0.854657	0.791938	0.366779	1.39907	0.611083	0.69795	Gh_A06G1011	6.94206	7.98511	6.70482	8.49374	8.26979	3.88465	4.35572	4.01729	5.17774	3.085	2.92097	4.32753	6.62703	6.01432	8.47199	4.34178	3.86629	5.18002	0.180109	0.474511
XLOC_153077	NC_lncRNA	0.757464	0.823581	0.720892	1.87562	1.89922	0.717108	0.881838	0.6219	0.941664	0.53674	1.26788	1.64098	0.055821	0.714679	0.207838	0.766874	0.764665	1.86806	Gh_A06G1085	5.70541	5.62905	6.40242	5.1931	7.41654	7.71086	4.48582	4.45492	4.29405	11.6271	12.0593	10.0453	0.756321	1.08	0.666091	2.03428	2.15384	1.41037	0.307142	0.215057
XLOC_153198	NC_lncRNA	2.29991	1.87266	2.66995	0.953385	0.277677	0.854238	7.41164	7.00845	8.03255	5.54277	7.89581	7.24997	0.389549	0	0.208851	0	0	0.045976	Gh_A06G1089	17.4344	14.6355	20.5041	25.772	19.5696	15.7775	12.2609	15.4698	12.9397	9.30471	13.8136	17.1352	3.24935	5.14731	2.05089	5.88588	3.91982	4.86366	0.298645	0.22867
XLOC_153208	NC_lncRNA	0.653847	0.76201	0.457484	0.384057	0.29638	0.35184	0.238802	0.180463	0.207664	0.338862	0.403869	0.393845	0.038911	0.055984	0.065343	1.24171	0.625153	1.04389	Gh_A06G1089	17.4344	14.6355	20.5041	25.772	19.5696	15.7775	12.2609	15.4698	12.9397	9.30471	13.8136	17.1352	3.24935	5.14731	2.05089	5.88588	3.91982	4.86366	-0.0530858	0.834291
XLOC_153437	C_lncRNA	0.169965	0	0.060224	0.119549	0.132254	0.363322	0	0.14068	0	0.115124	0.01865	0.089252	0	0	0	0	0.072536	0	Gh_A06G1113	4.59504	4.38805	5.25056	7.59025	7.14295	7.2768	11.0684	10.8102	11.2212	9.0491	9.29848	8.97017	7.68298	5.6926	6.09164	12.2998	11.8867	11.1368	-0.189865	0.450487
XLOC_153438	NC_lncRNA	0	0.43574	0.208442	1.36376	1.09208	0.671924	0.889797	0.51832	0.271252	0.332603	0.216614	0.325173	1.77991	0.767009	0.192134	0.333247	0.417588	0.339212	Gh_A06G1113	4.59504	4.38805	5.25056	7.59025	7.14295	7.2768	11.0684	10.8102	11.2212	9.0491	9.29848	8.97017	7.68298	5.6926	6.09164	12.2998	11.8867	11.1368	-0.0446418	0.860381
XLOC_154040	NC_lncRNA	3.74236	4.09644	4.40256	2.80066	2.23572	2.3274	1.90344	1.68863	1.57724	2.45317	1.9665	2.08594	0.897999	1.42489	0.907349	3.9368	4.57214	5.6165	Gh_A06G1150	1.18293	1.56044	1.63695	0.372813	0.231038	0.335369	0.194434	0.161423	0.317675	0.31902	0.105707	0.072339	0.193204	0.020012	0.213604	0.281216	0.167515	0.421454	0.546893	0.0188382
XLOC_154332	NC_lncRNA	0.594471	0.711713	0.313987	0.419301	0.819237	0.422334	0.901515	0.683813	0.2941	0.917377	1.17661	0.603063	0.265771	0.327667	0.416041	0.465532	0.261042	0.656399	Gh_A06G1167	1.64177	1.80351	1.54815	0.822755	0.999091	0.862698	0.974482	1.4253	1.41387	1.27222	1.30417	1.59495	2.03715	1.27959	1.92582	1.01897	1.28357	0.791086	-0.219733	0.380975
XLOC_154732	C_lncRNA	0.807803	0.875066	0.866969	0.694786	0.41747	0.331615	0.234944	0.549448	0.371152	0.355476	0.562412	0.258014	0.139533	0.288881	0.134955	0.276393	0.467487	0.443947	Gh_A06G1199	0	0	0	0	0	0	0	0	0	0	0	0	0	0	0	0	0	0	NA	NA
XLOC_155026	NC_lncRNA	0	0	0	0	0	0	0	0	0	0	0	0	0	0	0	0	0	0	Gh_A06G1223	0.080153	0.078219	0.059283	0.138476	0.062894	0.102923	0.145371	0	0.055491	0.039877	0	0.06418	0	0	0	0.056377	0	0	NA	NA
XLOC_155355	NC_lncRNA	1.5572	1.6832	1.12264	0.540162	0.807557	0.959172	1.5942	1.86268	1.5876	2.09841	1.68838	1.50293	0.328031	0.388608	0.667637	1.70851	1.64512	1.56968	Gh_A06G1260	2.74641	3.26313	2.91924	3.60845	3.56392	3.82745	3.72572	3.6083	4.02569	3.13948	3.03223	3.08652	1.03697	0.88784	0.842632	3.92116	3.30307	3.60805	0.62022	0.00603269
XLOC_155574	NC_lncRNA	2.51974	2.8575	3.66906	3.15771	1.62932	1.84513	1.67417	3.42345	2.63861	2.21255	2.19997	1.20836	0	0	0	0	0	0.056526	Gh_A06G1282	0.149801	0.353176	0.419162	0.556258	0.77216	0.494772	0.331712	0.783552	0.752254	0.697679	0.904712	0.704674	0.13331	0.332144	0.1003	0.065087	0.234084	0.46734	0.528369	0.0241878
XLOC_155864	NC_lncRNA	0.529247	0.639728	0.340578	0.42396	0.760267	0.438432	0.501189	0.313821	0.555937	0.240112	0.47752	0.455683	0.13159	0.099566	0	0.131973	0.177843	0.180523	Gh_A06G1334	0.10363	0.14017	0.069185	0.324306	0.800995	0.798765	0.196332	0.270487	0.353968	0	0	0	0	0.100073	0	0.04337	0.042831	0.044295	0.568753	0.0137748
XLOC_155930	C_lncRNA	1.2212	2.333	2.42742	1.75134	1.82924	0.892304	0.469284	0.206483	1.40066	0.786028	0.380699	0.969381	0.44082	0.823215	0.724956	1.2601	0.677737	1.1456	Gh_A06G1342	1.38986	1.00234	1.36578	0.539129	0.455126	1.29052	0.739129	1.12299	0.637193	1.58254	1.28745	0.951406	0.011246	0	0	0.253283	0.224209	0.128053	0.133474	0.597498
XLOC_156084	NC_lncRNA	1.9089	1.51454	1.85967	0.894207	1.39506	2.00466	0.916416	1.18479	0.878631	1.65421	1.42935	1.19091	0.334631	0.340773	0.431614	0.308313	0.220139	0.440549	Gh_A06G1372	0.108935	0.097209	0.083218	0.174374	0.158961	0.04558	0.014026	0.025374	0	0.110557	0.191413	0	0.381594	0.702267	0.830197	0	0.059925	0	-0.371496	0.129039
XLOC_156120	NC_lncRNA	1.8041	2.15995	2.07106	1.95371	1.83014	1.72743	2.15912	1.38362	1.75378	1.565	1.66514	1.32831	0.247733	0.284754	0.3365	0.758921	0.734497	0.958686	Gh_A06G1379	0	0	0	0	0	0	0	0	0	0	0	0	0	0	0	0	0	0	NA	NA
XLOC_156121	NC_lncRNA	4.17934	3.63895	4.30635	4.78767	3.75975	3.10491	3.73505	3.53113	3.37335	3.28589	2.77047	3.94433	0.757966	0.603046	0.867534	4.7817	4.0356	4.49822	Gh_A06G1380	11.5927	12.1073	10.6213	7.83464	10.8455	11.7593	10.6807	10.4624	11.1481	12.3372	11.2636	11.84	27.7577	21.8491	28.6604	24.4818	25.879	25.641	-0.452067	0.059634
XLOC_156603	NC_lncRNA	4.24413	4.81513	5.77639	7.7625	5.1412	2.9707	3.37542	2.82758	3.25891	3.03647	2.42509	3.11427	2.99293	4.40913	2.67529	2.74604	2.01467	1.82884	Gh_A06G1470	0.051062	0	0.053066	0	0.109521	0.01345	0.02915	0	0.02888	0.072808	0	0	0	0.040935	0	0.103723	0.214438	0	-0.117758	0.641673
XLOC_156730	NC_lncRNA	1.03321	0.53607	1.14241	0.575713	0.653099	0.335535	0.549326	0.67647	0.658757	0.545623	0.514124	0.58086	0.410215	0.264422	0.22364	0.226074	0.428731	0.580748	Gh_A06G1490	19.2367	17.5089	19.612	21.0772	22.9304	24.0716	26.4751	25.1315	25.3236	21.3344	21.9553	20.1123	6.69618	6.37902	5.04772	15.9153	18.8791	18.347	0.455017	0.057785
XLOC_156749	NC_lncRNA	2.57382	3.0708	3.16298	0.823212	1.26006	1.6019	1.53445	1.62559	2.54575	2.14638	2.60297	1.71253	1.41571	1.60796	1.64505	1.42799	1.70455	2.51378	Gh_A06G1492	3.57607	3.55868	3.23402	1.65811	1.43469	2.07914	0.994399	0.918462	1.158	1.10397	1.31257	1.45717	0.093439	0.22827	0.102159	0.553552	0.615183	0.981723	0.610983	0.00706742
XLOC_156789	NC_lncRNA	12.162	12.8142	7.41557	5.64581	5.22747	4.50308	3.57269	4.20007	4.32762	5.37853	5.49233	4.60031	1.83811	1.57844	1.92979	5.99625	5.08605	6.50137	Gh_A06G1499	0.780403	0.820581	0.661483	0.410387	0.680767	1.14136	0.992865	0.913547	0.916372	1.05893	1.02032	0.806287	0.180298	0.460952	0.135859	0.139818	0.26543	0.181879	0.21432	0.393108
XLOC_156833	NC_lncRNA	2.2757	2.54458	2.94542	2.22968	1.53889	1.35026	1.75193	2.07787	1.78493	2.60948	2.33723	2.9917	0.579767	0	0.136622	2.07247	1.41472	1.55482	Gh_A06G1505	0	0	0	0	0	0	0	0	0	0	0	0	0	0	0	0	0	0	NA	NA
XLOC_156864	NC_lncRNA	1.17939	0.373521	0.958798	1.02371	0.603126	0.16149	0.493508	1.41491	1.13978	0	0.728334	0.323679	0.15459	0.115503	0.115057	2.16783	3.04822	1.80071	Gh_A06G1511	0.215182	0.272272	0.389578	0.049642	0.02862	0	0.040143	0.05005	0.042407	0.031023	0.081124	0.029105	0	0	0	0	0	0	-0.0484679	0.848541
XLOC_156972	NC_lncRNA	1.40726	1.07869	1.09185	1.10669	0.950643	0.892303	0.350326	0.523082	0.355531	0.747007	0.797801	0.415998	0.126201	0.044437	0.184853	0.155495	0.116981	0.039603	Gh_A06G1528	4.07704	4.00068	4.4576	3.64016	3.9042	2.66347	3.18804	4.43045	3.39438	3.96351	4.33352	4.62812	2.56519	2.28461	2.30522	3.86933	2.8708	3.00204	0.567454	0.0140415
XLOC_157019	NC_lncRNA	5.81377	5.68207	6.73441	10.6439	9.47092	8.96812	7.5142	6.60658	7.91925	10.0724	8.84085	7.66174	1.28079	0.821158	0.493022	5.87572	5.41954	6.05218	Gh_A06G1534	3.74215	3.16875	2.9007	6.02386	6.53665	5.20384	3.97849	4.02744	5.16109	1.40301	2.2268	2.84752	6.69256	7.75776	7.23715	2.9826	2.03175	3.3959	-0.462705	0.0531686
XLOC_157187	C_lncRNA	0.596415	0.789184	0.387847	2.24802	1.44427	0.904589	2.98629	2.74103	2.80846	1.86791	2.17649	1.95992	9.46434	8.48953	11.7178	1.02423	1.23741	0.994188	Gh_A06G1558	0.194652	0.163493	0.121784	0.300079	0.360493	0.396726	0.06017	0.093521	0.196083	0	0.032929	0	2.90152	3.1502	2.16037	0.183209	0.23325	0.067553	0.899229	3.88e-07
XLOC_157193	NC_lncRNA	5.47656	5.06483	5.89738	0.714778	1.21723	1.35158	1.79632	2.74668	2.38251	2.77786	1.77239	2.57728	0.149456	0.01477	0.45986	1.49527	1.00954	2.47249	Gh_A06G1559	15.4502	15.7566	16.0998	14.0713	17.7964	20.4166	30.1603	30.1226	31.064	33.8084	35.176	33.7822	52.4809	49.8316	55.1237	24.1464	25.0733	25.2875	-0.580483	0.011544
XLOC_157270	NC_lncRNA	20.1941	19.1794	22.2517	9.70072	6.84638	6.06513	5.91895	6.72846	6.54826	9.98103	8.73517	7.96712	1.23031	1.01388	0.310495	5.97234	6.58193	5.82732	Gh_A06G1575	0.028098	0	0	0	0	0	0	0.066549	0	0	0	0	0	0	0	0	0	0	0.125246	0.620469
XLOC_157497	NC_lncRNA	0.456272	0.293832	0.483857	0.112828	0.091791	0.394503	0.42779	0.524594	0.231676	0.425932	0.400474	0.221473	0	0	0	0.182063	0.167589	0	Gh_A06G1607	9.41798	8.77102	10.6881	5.89228	6.56577	6.12852	8.70782	11.0283	9.30904	5.20818	6.08535	6.35036	3.44176	4.08731	4.23266	3.57766	3.72174	3.68696	0.750317	0.000334732
XLOC_157609	NC_lncRNA	14.0448	14.2046	16.6398	8.35557	6.46421	6.36264	5.97047	5.1167	5.31541	4.28465	5.33302	4.77961	1.51461	1.87922	1.90307	5.15032	5.00378	5.63714	Gh_A06G1642	1.32368	1.15058	1.11082	1.14987	1.85979	1.86372	0.633498	1.00564	0.968849	1.11831	1.55788	1.78268	0.506357	0.429563	0.435618	0.652263	0.723102	0.592772	0.336525	0.172103
XLOC_157866	NC_lncRNA	4.10311	4.37882	5.14161	4.38924	3.23793	3.08985	2.29229	2.58174	2.07012	1.50103	2.21662	2.04999	0.528595	0.37828	0.911953	1.64161	1.73626	1.95191	Gh_A06G1714	0	0	0	0	0	0.046778	0	0	0	0	0	0	0	0.076506	0	0	0.116716	0.034242	-0.300381	0.225844
XLOC_157943	NC_lncRNA	0.159715	0.033491	0.22043	0.156747	0.03459	0.180755	0.037194	0.035095	0.048403	0.058536	0.104268	0.179324	0.604384	0.551661	0.305911	0.044674	0.004518	0.045474	Gh_A06G1744	7.18049	7.33293	6.71567	11.707	11.7896	9.4404	5.54068	5.30553	7.00159	8.6138	8.61138	9.90365	1.93601	1.10639	0.348243	3.24894	3.27861	4.72277	-0.467672	0.0503373
XLOC_158743	NC_lncRNA	0.334104	0.419516	0.318264	0.074362	0.069221	0.108487	0.184083	0.119694	0.109428	0.17986	0.123829	0.233698	0	0	0	0.022369	0.044938	0	Gh_A06G0140	9.50037	8.6914	7.68164	9.66334	11.1605	10.1138	4.71222	6.76355	6.27485	9.10202	8.84143	7.74069	1.60793	2.9674	1.86654	3.94146	3.96568	3.85564	0.557544	0.0162146
XLOC_158798	NC_lncRNA	9.98017	11.354	11.5132	9.30384	6.59954	4.4977	3.87511	2.62307	3.99417	5.82055	4.85771	5.66002	0.34879	0.125139	0.111591	2.01251	1.17731	0.7213	Gh_A06G0159	2.45144	0.913313	0.954091	2.95474	2.75331	1.17867	10.3447	11.3793	11.9056	9.61822	13.019	12.895	0.451408	0.157278	0.69504	3.75574	3.30569	2.24614	-0.0242854	0.923798
XLOC_158806	NC_lncRNA	0.278504	0.050757	0.364738	1.15642	0.398953	0.675223	0.252111	0.341618	0.186667	0.322078	0.37177	0.180421	0	0	0	0.344112	0.159595	0.209114	Gh_A06G0160	0.631755	0	0.382979	0.640177	0.295309	0.256853	0.59461	0.121872	0.209471	0.44664	0.685673	0.42607	0	0	0	0.588146	0.645048	1.04677	0.376351	0.123724
XLOC_159192	NC_lncRNA	2.62759	2.3593	3.11277	3.22956	2.53155	2.06466	2.8808	1.57366	1.81362	1.98911	1.73884	1.85	1.62338	1.35446	1.8521	5.94068	4.91337	5.4479	Gh_A06G0226	5.81787	4.77129	5.73504	2.23238	2.35514	2.34017	2.57193	1.74488	2.2236	2.83844	1.75569	3.29548	0.18814	0.647987	0	1.751	1.2462	1.26716	-0.0061771	0.980593
XLOC_159261	NC_lncRNA	5.8793	5.04653	6.26053	6.03531	5.11771	4.47787	5.40913	5.10113	4.68809	4.90474	5.04671	4.46155	1.29289	1.347	1.48476	4.48087	5.18651	5.18257	Gh_A06G0238	2.11862	2.11871	2.14522	2.22762	2.78512	2.60896	2.4909	3.15787	3.46354	3.4799	2.63817	3.00148	1.43758	0.901616	0.975757	1.44303	1.66629	1.88174	0.571743	0.0131761
XLOC_159314	NC_lncRNA	0.374128	0.439205	0.542807	3.49457	2.27335	2.38185	1.27673	0.546317	0.866277	1.68969	1.67915	1.51241	2.64412	2.02528	2.04965	2.23612	2.0313	2.36898	Gh_A06G0241	0.056185	0.088317	0.035536	0.27527	0.854729	0.445475	0.106834	0.257729	0.269882	0	0.172088	0	0.05119	0.318255	0.136207	0	0	0	0.223833	0.371926
XLOC_159582	NC_lncRNA	0.424491	0.090271	0.31171	1.01253	0.588389	0.782452	0.932492	0.332662	0.868942	1.07306	0.645062	1.04089	0.099068	0.279701	0.3422	1.07885	1.20379	2.13999	Gh_A06G0289	11.7097	9.9248	12.6	21.7185	20.1524	13.4569	11.7127	10.6899	11.1123	10.4894	10.8619	12.7307	13.1695	11.811	7.82449	15.5443	12.3093	12.6916	0.214689	0.392275
XLOC_159604	NC_lncRNA	0.771354	0.554818	0.715207	0.751199	0.698584	0.86696	0.424007	1.00826	0.386674	0.690188	0.552341	0.4636	0.250476	0.17687	0.127318	0.637488	0.419557	0.455761	Gh_A06G0291	0.265065	0.137626	0.099742	0.136611	0.517848	0.463627	1.27796	1.31683	1.46799	0.202361	0.363138	0.111351	0.193289	0.167878	0.057575	0.307673	0.24421	0.343589	0.19197	0.445386
XLOC_159626	NC_lncRNA	2.19262	1.66164	2.16042	3.41559	3.44766	2.75949	8.99157	8.24968	8.00283	3.44743	3.3968	4.34506	18.5045	18.9791	19.9777	1.63916	1.44592	1.53365	Gh_A06G0299	0.243971	0.344362	0.260358	0.13716	0.252939	0.179015	0.236798	0.425523	0.398057	0.066347	0.125843	0.097252	18.4588	16.4806	15.6094	0.081793	0.181085	0.087778	0.926999	3.22e-08
XLOC_159680	NC_lncRNA	2.04004	1.46853	1.91667	1.39707	1.17681	1.00472	0.78693	0.723384	0.690819	1.05835	1.02452	0.748582	0.553362	0.301342	0.261422	0.613361	0.583885	0.655868	Gh_A06G0303	0.070597	0.016339	0.036597	0.143344	0.084487	0	0.167718	0	0.016605	0	0.057162	0.074658	0.105878	0	0.143988	0.17039	0.431314	0.171349	-0.264082	0.289639
XLOC_159682	NC_lncRNA	0.720466	0.8328	0.613517	0.92584	0.805113	0.493582	0.422715	0.310053	0.458186	0.274445	0.397046	0.292652	0.247531	0.188046	0.07554	0.104513	0.266175	0.428467	Gh_A06G0303	0.070597	0.016339	0.036597	0.143344	0.084487	0	0.167718	0	0.016605	0	0.057162	0.074658	0.105878	0	0.143988	0.17039	0.431314	0.171349	-0.185915	0.460136
XLOC_159698	NC_lncRNA	1.77951	2.01363	2.12698	0.84449	0.453957	0.547138	1.69359	1.75563	1.59759	0.547162	0.540172	0.713364	0.187082	0.10667	0.232602	0.52702	0.38531	0.356761	Gh_A06G0306	0	0	0	0.070285	0.061401	0.23105	0	0	0	0	0	0	0	0	0	0	0	0	-0.173931	0.490042
XLOC_160086	NC_lncRNA	0.782794	0.442127	1.05702	0.823747	1.32382	1.05302	1.03565	1.06816	0.973175	0.767235	1.05198	0.805767	0.063706	0.063232	0.067713	0.530854	2.09431	1.11538	Gh_A06G0361	6.64137	6.24906	6.6927	6.08973	9.22823	8.56248	10.1996	10.9091	11.216	12.0364	12.5744	14.9657	10.2086	7.85731	8.0417	40.7032	36.2352	45.8447	0.355556	0.147612
XLOC_160145	NC_lncRNA	0.256181	0.134147	0.156594	0.051476	0.088805	0.09336	0.142891	0.191439	0.226023	0.200154	0.248831	0.205757	0	0	0.007727	0.115853	0.086913	0.235559	Gh_A06G0373	0	0.037522	0	0.151047	0.224505	0.199672	0	0	0	0	0	0	0	0	0.057519	0	0	0	-0.362609	0.139179
XLOC_160301	NC_lncRNA	2.15685	2.13102	1.9635	1.78288	1.76517	1.48988	2.22212	2.33121	2.16438	2.3902	2.4656	2.13334	0.774068	0.884442	0.7115	2.1234	1.76501	2.40663	Gh_A06G0398	1.35534	1.26096	1.10099	0.477065	0.527973	0.808555	0.459704	0.675228	0.5766	0.577902	0.538685	0.488381	0.143793	0.341817	0.106786	0.302153	0.227762	0.414258	0.43501	0.0712042
XLOC_160314	C_lncRNA	1.28707	0.246508	0.735965	0.597341	1.24772	0.965266	2.09745	1.38394	1.67807	0.353376	0.454708	0.508801	0	0.162154	0.089995	0.361034	0.265466	0.175285	Gh_A06G0400	1.34058	0.995283	1.3597	1.00297	1.35446	1.74314	1.14139	0.929655	0.891842	0.797232	0.556034	0.639205	1.42377	2.89949	2.24338	0.910684	0.868656	0.669453	-0.150086	0.552226
XLOC_160408	NC_lncRNA	9.4028	9.09627	9.76184	1.41545	2.45584	3.38423	2.74936	2.64578	2.94055	4.19063	3.49157	3.47716	0.25602	0.171114	0.039652	1.15682	1.12349	1.36848	Gh_A06G0416	0	0	0	0	0	0.065366	0	0.060212	0	0	0	0.131006	0	0	0	0	0	0	-0.00365164	0.988527
XLOC_160460	NC_lncRNA	3.94184	3.90701	4.24937	2.74891	2.10927	2.0886	2.95054	2.72727	2.97867	2.15511	2.19109	2.13446	0.462176	0.870565	0.520229	1.31495	1.31046	0.592063	Gh_A06G0431	0	0	0	0	0	0	0	0	0	0	0	0	0	0	0	0	0	0	NA	NA
XLOC_160476	NC_lncRNA	0	0.248101	0.053531	0.383233	0.116225	0.060735	0.061868	0.059556	0	0	0	0	0	0	0	0	0	0	Gh_A06G0432	0.016363	0	0.150236	0.099792	0	0.050337	0	0.169047	0.101775	0	0.046241	0.00869	0	0	0	0	0	0	0.246206	0.324701
XLOC_160496	NC_lncRNA	3.76208	3.72582	4.09444	2.10065	1.90451	1.66597	2.40422	1.8167	1.63544	1.79493	2.55973	1.47566	0.118433	0.378054	0	0.677833	0.558591	1.01256	Gh_A06G0433	25.722	24.7867	26.615	6.05971	8.23486	7.8723	11.5553	12.5556	11.7303	3.39759	4.02292	4.05856	0.986937	1.16893	0.805138	2.60158	2.56922	2.45014	0.895188	5.25e-07
XLOC_160999	NC_lncRNA	3.35274	3.42088	2.56459	0.963332	1.52115	1.5555	1.26886	1.42963	2.01584	1.69399	1.74927	1.41888	0.136317	0.151751	0.032027	0.044547	0.205255	0.021192	Gh_A06G0499	1.14387	1.58424	0.861677	0.451722	0.38993	0.07244	0.668795	0.556194	0.627761	0.721458	0.285063	0.321743	0	0.271837	0.100452	0	0.358168	0.416292	0.830153	2.01e-05
XLOC_161007	NC_lncRNA	3.25152	2.71525	3.51556	4.56048	4.32437	2.81127	3.47035	1.99156	3.05925	3.01258	2.98248	2.6475	1.42847	0.769729	1.18358	0.972121	1.56547	0.880802	Gh_A06G0502	0.149632	0.166988	0.148952	0	0.04696	0	0.078243	0.064744	0.033318	0	0.021214	0.026627	0.044258	0.045965	0	0.203435	0.081958	0.207771	-0.284548	0.252449
XLOC_161877	C_lncRNA	7.44364	6.172	7.64701	1.02462	1.38036	1.26154	1.90789	1.9994	1.86627	1.36295	1.15101	0.980924	0.025075	0.044205	0.070078	0.220507	0.193642	0.244871	Gh_A06G0610	0	0	0	0	0	0	0.026829	0	0	0	0	0.1047	0	0	0	0.040013	0.055698	0.099906	-0.30075	0.225246
XLOC_161909	C_lncRNA	0.415493	0.633161	0.377337	0.686536	0.52334	0.816614	0.538846	0.633437	0.384584	0.44371	0.715075	0.530931	0.094631	0.026037	0.015385	0.098106	0.153685	0.113129	Gh_A06G0617	0.071224	0	0	0	0.035694	0	0	0	0	0	0	0	0	0	0	0	0	0.12458	-0.206615	0.41074
XLOC_162176	C_lncRNA	6.58198	7.21337	6.31108	6.09444	7.16954	7.24151	3.94242	3.40492	3.40691	11.5059	10.0553	9.27427	0.275806	0.665502	0.824155	3.25429	2.39521	3.96008	Gh_A06G0664	3.68511	4.46157	5.16622	3.93239	5.69488	5.15074	3.83974	3.58528	3.81818	9.67901	9.62864	7.68025	1.57	1.86587	0.896304	2.50291	1.76242	2.14819	0.933677	1.53e-08
XLOC_162196	C_lncRNA	0.689354	0.368596	0.513293	0.179476	0.427119	0.557315	0.378682	0.682097	0.41875	0.839281	0.559722	0.554683	0.123056	0.068835	0.079763	0.173564	0.221586	0.206959	Gh_A06G0668	0.775551	0.435588	0.477717	0.334904	0.110433	0.650877	0.309987	0.509296	0.646385	0.521677	0.441211	0.401873	0.313468	0.096083	0.156067	0.215831	0.171025	0.044576	0.74024	0.00044359
XLOC_162286	NC_lncRNA	0.883693	0.838161	0.622044	1.25436	0.561274	0.254137	0.98983	0.334227	0.8986	1.15379	0.67008	0.919757	0	0	0	0	0.095647	0	Gh_A06G0676	0	0	0	0.714535	0.633673	0.403358	0.071481	0.018835	0	0.050454	0.10477	0.131478	0.151917	0.066308	0.192874	0.047154	0.068966	0.072563	0.155487	0.53784
XLOC_162289	NC_lncRNA	4.48335	4.47924	3.76108	0.911001	1.12151	1.79604	1.00517	1.03409	1.81994	1.60017	1.66232	1.58888	0.186385	0.008901	0	0.826325	0.762944	0.494051	Gh_A06G0676	0	0	0	0.714535	0.633673	0.403358	0.071481	0.018835	0	0.050454	0.10477	0.131478	0.151917	0.066308	0.192874	0.047154	0.068966	0.072563	-0.27548	0.268537
XLOC_162439	NC_lncRNA	0.671364	0	0.282971	0.271953	0.174944	0.274261	0.185631	0.179292	0.508071	0.61846	0.461729	0.4788	0	0	0	0	0	0	Gh_A06G0701	4.42507	6.0287	6.05234	5.44939	5.06304	4.36913	3.36685	3.45833	4.24154	3.05875	3.55435	3.06931	0.744646	2.00083	1.22363	4.16998	2.78065	2.76167	0.276395	0.266886
XLOC_162503	NC_lncRNA	8.05704	8.29331	8.58191	3.8016	5.06041	5.953	5.825	5.7703	5.91151	6.93764	5.44063	5.11557	0.87223	0.847592	0.728656	0.791949	0.561275	0.40548	Gh_A06G0708	68.6789	62.0643	73.6067	39.9136	34.2378	31.5202	33.7813	28.745	31.0511	33.6534	33.258	32.3755	3.53133	4.81813	2.75001	11.6573	11.0599	12.1374	0.908321	1.88e-07
XLOC_162770	NC_lncRNA	0.514893	1.2453	0.90232	0.478013	0.493669	0.584692	0.894154	0.316752	0.025737	0.345771	0.155846	0.185717	0	0	0	0.220879	0.324681	0.309728	Gh_A06G0726	0.580819	0.692313	0.438981	0.483146	0.746057	0.933841	0.492764	0.499212	0.476232	0.159274	0.137778	0.048213	0.014379	0.070935	0.087594	0.095419	0.062177	0.167765	0.649514	0.00353178
XLOC_163059	NC_lncRNA	2.87954	1.67829	2.22464	0.985719	0.834576	0.570406	1.44251	1.55851	1.30702	0.947848	1.15923	1.63796	0.803812	0.475958	0.479338	1.14228	1.07648	0.849581	Gh_A06G0745	10.9445	10.4976	11.9647	4.19856	5.53083	5.49629	5.69404	5.40603	5.80598	4.45557	4.10822	3.87235	3.41036	4.4443	2.92373	11.4487	13.2753	13.3252	0.435209	0.0710606
XLOC_163472	C_lncRNA	0.848268	0.353094	0.661365	0.586945	0.383887	0.487384	0.388767	0.571109	0.308305	0.443138	0.616121	0.44678	0.179436	0.054429	0.164298	0.412749	0.339847	0.287251	Gh_A06G0792	7.21389	5.25217	6.08825	11.8055	7.26954	6.18192	2.62941	4.28786	4.3707	3.41839	5.61675	5.06277	5.70249	4.76825	2.21982	3.26507	3.10444	4.43604	0.456141	0.057092
XLOC_163909	NC_lncRNA	8.96655	8.95529	10.4392	4.7949	4.30542	3.19763	3.94604	3.47752	3.83718	2.3693	2.25781	2.27835	0.17558	0.317507	0.328871	2.43292	2.48364	2.98941	Gh_A06G0840	4.39029	5.01264	5.22877	3.50731	5.21176	6.15798	4.02664	5.28245	5.08799	4.42856	4.47021	4.82517	0.273213	0.380204	0.27931	2.43047	2.31236	2.78615	0.59544	0.00912872
XLOC_164317	NC_lncRNA	0.387289	0.416359	0.28753	0.086227	0.265427	0.260231	0.224562	0.34384	0.361461	0.231131	0.16534	0.283216	0.2265	0.148947	0.163942	0.470684	0.542954	0.450633	Gh_A06G0887	0.475162	0.827404	0.796518	1.18576	1.02038	0.913529	0.212671	0.298131	0.524772	0.233632	0.079658	0.131133	0.316955	0.304282	0	0.082143	0.118587	0.307335	-0.18477	0.462955
XLOC_164701	C_lncRNA	7.90145	7.65949	8.42093	9.43563	8.72572	8.20798	7.11801	6.51097	7.13766	5.42504	4.33304	4.66059	5.54678	4.72362	4.92316	8.19324	8.34636	8.21571	Gh_A06G0915	4.41874	5.27679	3.85084	2.9238	4.89844	3.90683	1.95148	2.05069	2.78012	1.62123	1.66696	1.12307	0.190613	0.411556	0.052922	1.09966	1.42068	1.57276	0.632268	0.00487138
XLOC_164889	C_lncRNA	15.3117	15.5522	15.5191	3.57217	6.01314	3.47969	3.40047	3.0811	3.68405	4.32567	4.31475	4.71316	2.31991	3.15929	2.51993	3.34421	3.49531	3.11424	Gh_A06G0928	1.86984	1.90088	2.14139	0.603256	0.784001	1.04377	2.19932	2.00996	1.9411	1.8958	2.09649	2.19285	0.4347	0.414681	0.34929	0.446453	0.651136	0.495383	0.45438	0.058181
XLOC_165159	NC_lncRNA	1.1216	1.0545	2.00724	1.61304	1.72581	1.29775	1.13575	0.902273	0.86519	1.48304	0.568768	1.32306	2.85884	2.88442	3.66648	0.991129	0.982517	1.54853	Gh_A06G0941	2.45302	2.14556	2.08343	1.5609	1.09655	1.32018	1.23383	1.26524	1.17845	1.36388	1.49101	1.41898	4.65721	4.18399	3.7119	3.07624	2.56917	2.23639	0.713035	0.000894794
XLOC_165457	NC_lncRNA	0	0	0	0	0.0779	0	0	0	0	0	0	0	0	0.13835	0	0	0	0	Gh_A06G0970	0	0	0	0	0	0.003937	0	0	0	0	0	0	0	0	0	0.030753	0	0	-0.0926751	0.714553
XLOC_166241	NC_lncRNA	4.80473	4.88844	6.8877	3.48621	3.18818	3.36162	3.79744	3.52188	4.25652	5.33547	4.0139	4.19804	0.83013	0.343601	0.306397	3.79385	3.70227	4.46744	Gh_A06G1026	0.176687	0.137656	0.09168	0.072398	0.034508	0.144622	0.03484	0.035247	0.054537	0.148353	0.15855	0.138562	0.11562	0.051074	0.282735	0.406331	0.553738	0.399571	0.0189099	0.940633
XLOC_166329	NC_lncRNA	0.89125	1.28784	0.850717	1.02686	0.601074	0.459323	0.773039	1.3955	1.24567	0.750004	0.129882	0.005603	1.29525	0.783114	0.362459	1.79574	2.61276	1.33749	Gh_A06G1033	6.21624	6.68813	6.09854	4.87201	6.0325	7.92631	8.78926	8.05046	6.9125	8.69371	7.04479	7.13258	9.60798	9.48923	9.30733	5.39935	5.15259	4.40029	-0.403203	0.0970871
XLOC_167013	NC_lncRNA	1.95495	1.44877	1.78267	0.77408	1.6144	1.27283	0.411976	1.02064	1.46432	1.33683	0.989103	1.21705	1.18673	1.31049	2.15867	5.30344	2.59107	2.37402	Gh_A06G1083	10.3764	10.632	10.5453	8.0094	9.0371	9.8334	6.33374	5.97124	6.45888	8.1345	8.3368	8.54009	3.96559	3.93844	3.28648	10.1583	10.6711	11.2754	0.359277	0.14312
XLOC_168212	NC_lncRNA	10.6453	11.2179	14.3529	13.3148	10.7725	9.53368	16.5709	20.3682	19.4611	14.4279	15.1811	14.8657	15.3603	16.1598	18.4512	12.2057	8.83714	13.5785	Gh_A06G1157	33.4245	33.5532	30.9614	93.6339	106.091	100.647	53.5951	53.934	52.8086	61.3461	67.8471	72.2694	33.165	37.2939	29.4265	138.961	132.747	128.408	-0.509587	0.0307553
XLOC_168360	NC_lncRNA	6.10701	7.02783	7.36191	4.1456	3.58184	3.92771	3.38329	3.19081	3.12268	3.0132	2.57692	1.63798	0.639337	0.896282	0.838277	3.02153	2.11316	1.35411	Gh_A06G1166	0.113076	0	0.05462	0.168003	0.193776	0.037876	0.052756	0.07125	0.077752	0	0	0	0	0	0	0	0	0	0.3888	0.110802
XLOC_168674	C_lncRNA	1.20036	1.14215	1.01478	0.778157	0.373492	0.853651	0.669305	0.784212	0.689252	0.454727	0.634123	0.47321	0.28748	0.111747	0.110187	0.454801	0.844067	0.777682	Gh_A06G1189	12.5633	12.2028	11.6721	18.1715	15.3965	15.5063	3.20534	3.28101	2.98783	8.56659	9.25141	7.11852	2.82827	3.29626	2.10542	19.0609	20.4559	20.6419	0.429637	0.075171
XLOC_169033	NC_lncRNA	0.99179	0.994033	0.746751	0.41243	0.551665	0.592729	0.891542	0.584599	0.593223	0.882525	0.98284	0.654553	0.113816	0.214976	0.217739	0.190466	0.23204	0.003844	Gh_A06G1214	4.40503	3.37389	3.50823	1.92503	2.62736	2.45056	1.99454	1.71526	2.11818	2.40187	1.52568	1.67145	0.379744	0.591069	0.568402	1.08956	1.11365	1.10204	0.76628	0.000208479
XLOC_169088	NC_lncRNA	0	0	0	0	0	0	0	0	0	0	0	0	0	0	0	0	0	0	Gh_A06G1223	0.080153	0.078219	0.059283	0.138476	0.062894	0.102923	0.145371	0	0.055491	0.039877	0	0.06418	0	0	0	0.056377	0	0	NA	NA
XLOC_169275	C_lncRNA	2.91751	2.76076	2.97228	6.193	5.4402	4.14217	3.71778	4.17368	3.64786	3.84774	4.48742	5.27798	1.50958	2.02261	1.45298	2.03477	1.26675	1.20277	Gh_A06G1244	37.1953	36.7536	36.9838	19.1891	17.8959	18.3592	26.8147	27.879	30.2335	35.607	35.6687	33.181	12.8797	10.2536	7.32993	15.6753	17.6411	15.0909	0.405641	0.0948929
XLOC_169334	NC_lncRNA	1.83355	2.1564	2.36308	2.21179	1.87063	1.97933	1.17338	1.07281	1.18395	1.23028	1.25324	1.15342	0.549396	0.352403	0.377678	0.537351	0.919055	0.847304	Gh_A06G1249	0	0	0	0	0	0	0	0	0	0	0	0	0	0	0.005987	0	0	0	-0.348651	0.156202
XLOC_169439	NC_lncRNA	8.34079	11.7903	9.29929	5.21967	5.31928	6.68543	9.71162	10.1562	9.77836	10.118	10.7731	9.80023	2.22366	3.61958	1.65507	3.15182	2.32157	3.37314	Gh_A06G1258	8.92322	9.86865	7.79934	4.3749	5.58864	4.68795	7.4637	7.34259	7.10788	6.22432	5.73785	6.12923	3.28788	3.15543	3.4013	4.55384	4.45684	5.11954	0.82246	2.8e-05
XLOC_170117	NC_lncRNA	0.7145	0.589533	0.880453	0.219639	0.341499	0.34975	0.262039	0.140228	0.300335	0.268612	0.069345	0.072017	0	0.127553	0	0.110412	0	0.11284	Gh_A06G1364	1.13311	1.25002	1.249	0.230869	0.269206	0.246386	0.344629	0.11119	0.201469	0.227836	0.234104	0.232704	0	0.072574	0.123388	0.097889	0.147986	0.250609	0.909052	1.76e-07
XLOC_170159	NC_lncRNA	1.10056	1.3976	1.15247	0.559156	0.544451	0.467197	0.611527	0.582587	0.464137	0.583253	0.829356	0.678217	0.233528	0.089264	0.196967	0.235173	0.092898	0.126783	Gh_A06G1375	0	0	0	0.045115	0.017478	0	0.074181	0	0	0.017361	0	0.027993	0.324331	0	0.045594	0	0.045044	0.043495	-0.309475	0.211413
XLOC_170384	NC_lncRNA	5.49835	5.76639	6.19853	5.63863	3.94769	2.64827	2.34958	2.91425	2.89944	3.42394	2.98631	2.33418	0.081632	0.028551	0.112787	2.646	1.78907	2.19288	Gh_A06G1419	0.181209	0.695769	0.32491	0.757125	0.603511	0.515471	0.232931	0.364405	0.232188	0.042724	0.122765	0.086456	0	0.132706	0.076667	0.110176	0.075025	0	0.639745	0.0042473
XLOC_170426	NC_lncRNA	1.61844	1.15377	1.8022	2.86173	2.08569	1.22613	1.33157	1.55636	1.60831	1.82081	1.89235	1.86852	0.25184	0.387272	0.1412	1.6278	1.12047	2.08566	Gh_A06G1427	2.01607	1.97907	1.58366	1.563	2.81543	3.0059	6.53424	7.18373	5.87015	7.79601	8.60949	6.79029	24.2364	17.7989	24.1361	1.62404	1.45629	2.15669	-0.766865	0.00020475
XLOC_170566	C_lncRNA	2.18563	2.14918	2.3079	2.31411	1.7894	1.86516	1.33625	0.953224	1.55044	1.98392	1.40403	1.3936	0.232021	0.601712	0.40651	1.5008	0.906585	0.846504	Gh_A06G1463	0	0	0	0	0	0	0	0	0	0	0	0	0	0	0	0.05754	0.115982	0	-0.170177	0.499601
XLOC_170583	C_lncRNA	3.1638	2.19757	2.90511	1.53764	1.21796	1.94959	1.41027	1.22254	1.45266	1.67331	1.53233	1.75585	0.906955	1.17967	1.46512	2.09216	2.72653	2.42108	Gh_A06G1465	23.8647	25.6243	23.8054	17.8765	16.9595	14.4609	18.4173	19.9805	19.6233	18.1519	16.9935	17.3718	3.79259	4.47254	2.6995	14.0299	11.331	13.397	0.453482	0.0587416
XLOC_170692	NC_lncRNA	9.50522	9.35841	10.5351	2.96005	4.4481	4.43846	3.14862	2.71357	2.86876	2.56434	1.85058	2.29426	0.306547	0.52082	0.218515	1.00152	0.662413	1.47178	Gh_A06G1487	1.86782	1.87463	1.61408	1.12001	1.86074	2.1138	1.14064	1.06461	0.76642	1.44654	1.42366	1.67817	0.116548	0.261889	0.109904	0.407854	0.245373	0.220666	0.726411	0.000640108
XLOC_170707	C_lncRNA	7.15515	5.89211	8.63787	7.11941	6.10468	5.46331	4.44035	5.36226	4.45733	6.47833	5.57425	4.52755	1.90507	1.77285	1.45261	4.4968	4.15094	3.97488	Gh_A06G1487	1.86782	1.87463	1.61408	1.12001	1.86074	2.1138	1.14064	1.06461	0.76642	1.44654	1.42366	1.67817	0.116548	0.261889	0.109904	0.407854	0.245373	0.220666	0.758454	0.000264115
XLOC_170750	NC_lncRNA	6.5871	5.85404	5.66655	5.07491	4.05737	3.80846	5.25575	6.44492	5.47382	9.64086	7.52033	7.88055	0.080546	0.712805	0.013168	4.47499	4.20813	4.88232	Gh_A06G1493	0.514672	1.00617	0.850934	1.28961	1.40655	1.28691	0.482651	0.278467	0.328558	0.113677	0.045354	0.227599	0.048374	0	0.054537	0.062798	0.271889	0.507814	0.0861991	0.733788
XLOC_170791	NC_lncRNA	14.0565	16.347	10.4347	8.22706	5.08762	4.30354	5.01031	4.65892	4.49381	6.88775	7.8811	6.68928	2.70059	2.31908	2.83529	8.80982	7.05175	9.55195	Gh_A06G1499	0.780403	0.820581	0.661483	0.410387	0.680767	1.14136	0.992865	0.913547	0.916372	1.05893	1.02032	0.806287	0.180298	0.460952	0.135859	0.139818	0.26543	0.181879	0.0911323	0.719121
XLOC_170889	NC_lncRNA	3.23917	3.69017	4.37194	1.54189	3.38103	3.77998	5.28351	5.7477	6.32296	5.71479	3.50144	5.70768	12.1891	9.75598	10.5854	3.00075	3.80241	2.94183	Gh_A06G1518	10.0417	9.3569	9.97262	3.54557	3.92602	4.20226	6.56631	5.00656	5.87908	5.76794	6.19491	6.77959	2.07589	1.31906	2.54697	4.21184	3.95108	4.29503	-0.463469	0.0527255
XLOC_170912	NC_lncRNA	5.404	5.37328	6.37211	8.38707	6.87102	5.45144	3.51656	4.54973	4.25759	3.1722	4.22936	3.70768	3.7373	3.89412	2.87001	6.70611	9.55601	8.02967	Gh_A06G1522	0.010945	0.018146	0	0	0.039575	0.015013	0.113892	0.065762	0.044453	0	0	0	0.039454	0.042526	0	0	0	0	-0.358759	0.14374
XLOC_171015	NC_lncRNA	3.78819	3.77326	3.9932	7.05066	5.17939	4.14776	2.29892	2.68456	2.62928	2.79026	3.19078	4.40801	0.670198	1.78203	0.502926	2.06912	1.60129	1.82631	Gh_A06G1534	3.74215	3.16875	2.9007	6.02386	6.53665	5.20384	3.97849	4.02744	5.16109	1.40301	2.2268	2.84752	6.69256	7.75776	7.23715	2.9826	2.03175	3.3959	-0.0627348	0.804679
XLOC_171113	NC_lncRNA	1.70835	2.27764	2.17814	1.92771	1.34871	0.782754	3.25568	1.95834	2.47192	1.51267	1.99526	2.06461	1.05086	0.59673	0.631552	2.6402	2.43429	2.10892	Gh_A06G1549	9.79141	10.4964	9.15302	4.05561	7.10986	9.73628	7.01817	7.51923	7.42344	8.18207	7.62646	7.18974	1.25078	1.78465	1.36024	2.52617	2.78647	2.81261	0.235066	0.347755
XLOC_171460	C_lncRNA	13.8562	12.88	13.3039	4.89398	4.53465	4.03127	14.239	14.7217	12.432	18.3268	20.1831	19.4807	2.18679	0.989479	1.3332	11.1923	12.6433	11.861	Gh_A06G1605	0.006494	0	0	0.112836	0.101899	0.106805	0.041485	0.016695	0.050558	0.009094	0.021638	0.014819	0.055687	0.013141	0.00571	0.078515	0.041708	0.011439	-0.448374	0.0620108
XLOC_171517	NC_lncRNA	0.382823	0.372775	0.122142	0.235989	0.520854	0.312897	0.258877	0.071953	0.12192	0.28585	0.337136	0.170094	0.231104	0.242355	0.579788	0	0.139405	0	Gh_A06G1619	0.122918	0.062468	0.031821	0.013832	0.048442	0.01137	0.031117	0.024906	0.049555	0.050179	0.013677	0.054478	0.147084	0.081647	0.147364	0	0.042131	0.042694	0.480589	0.0435073
XLOC_173528	NC_lncRNA	1.715	1.34734	1.67807	0.315919	0.510131	0.532313	0.768282	0.751992	0.941154	0.548055	0.777579	0.792255	0	0.158696	0	0.360987	0.486418	0.610681	Gh_A07G0001	2.49442	2.02729	2.45527	0.581172	0.779219	0.724327	1.34405	1.21498	0.78721	1.31892	0.541193	0.87172	0.025355	0.399659	0.171868	0.654306	0.713073	0.167211	0.905106	2.45e-07
XLOC_174395	NC_lncRNA	0.816087	0.832053	1.01769	1.89433	1.30103	1.76954	0.265031	0.235391	0.256997	2.63112	1.5408	1.38303	0.184627	0.314443	0.12388	1.12279	1.86826	1.46088	Gh_A07G0178	0.018434	0.069906	0.024785	0.087629	0.104837	0.078654	0.03563	0.075822	0.01335	0.02671	0.210693	0.148172	0.103291	0.036065	0.053359	0	0.173946	0.060726	0.311948	0.207596
XLOC_174464	C_lncRNA	6.54196	6.04072	6.50502	9.24139	7.15105	6.13441	5.33173	4.88656	4.88321	5.73834	6.12693	6.24025	6.09995	6.96712	4.80459	2.7266	2.15045	2.23658	Gh_A07G0194	0.294355	0.69195	0.447952	0.143531	0.717862	0.569204	0.279364	0.381159	1.13268	0.636653	0.297984	0.461023	1.6956	1.00537	0.795051	0.259366	0	0.152402	0.253913	0.30929
XLOC_174505	C_lncRNA	5.47419	5.33178	5.56558	0.693554	0.52893	0.971336	2.64854	3.61182	2.39387	2.2242	2.05315	2.17751	0.08762	0.083999	0.072095	0.611827	0.62249	0.682489	Gh_A07G0210	0.040872	0.055974	0.028651	0.022811	0.026555	0.009236	0.018816	0.02717	0	0	0.013503	0	0.124649	0.079005	0	0	0	0.069939	-0.0618411	0.807412
XLOC_174607	NC_lncRNA	13.1268	12.2364	14.5176	11.0387	9.72862	9.15341	4.93372	5.52411	5.40788	7.52797	6.06518	7.16181	0.410895	0.433446	0.427854	3.65507	2.62873	3.53767	Gh_A07G0235	26.0407	28.0409	27.4814	470.551	470.969	424.177	17.6534	14.0844	15.1886	62.1984	56.7769	59.9712	1284.54	1496.97	1668.62	837.709	870.245	842.107	-0.723585	0.000688123
XLOC_174736	NC_lncRNA	23.0537	23.7238	25.4443	20.4055	19.2495	18.5343	16.0451	18.5879	17.1251	38.4446	35.1944	33.8048	5.3081	6.31933	5.22195	11.0791	11.212	12.1321	Gh_A07G0257	16.0504	16.5538	14.8391	4.7553	6.18849	7.27022	5.428	6.15212	6.36829	7.61276	7.09226	6.69798	0.996988	1.38513	1.11866	4.95507	4.48591	4.52996	0.554961	0.0168226
XLOC_174754	C_lncRNA	0.355672	0.197641	0.561964	1.09949	0.589719	0.435308	0.28088	0.039542	0.366646	0.083139	0.059791	0.083251	0	0.052391	0.052893	0	0.11126	0.182407	Gh_A07G0259	10.5916	9.14746	9.98526	3.24892	7.02371	4.81635	5.85659	6.11066	5.61515	7.62389	6.64229	6.61754	1.84979	2.17932	1.42687	6.4153	8.02946	7.32771	0.0784666	0.756954
XLOC_174756	NC_lncRNA	1.8354	1.47898	1.67088	1.48327	1.10209	0.715859	0.642788	0.730992	0.864991	0.620079	0.716353	0.414708	0.114315	0.060582	0	0.236562	0.223197	0.8486	Gh_A07G0259	10.5916	9.14746	9.98526	3.24892	7.02371	4.81635	5.85659	6.11066	5.61515	7.62389	6.64229	6.61754	1.84979	2.17932	1.42687	6.4153	8.02946	7.32771	0.648261	0.00361756
XLOC_175095	NC_lncRNA	0.662744	0.742059	0.770979	0.250931	0.595199	0.591496	0.538901	0.473189	0.525579	0.414097	0.508481	0.539542	0.269562	0.492132	1.28935	0.410178	0.890883	0.907173	Gh_A07G0320	28.3645	25.434	28.8155	16.3443	20.4424	20.1271	27.2198	31.3573	35.2618	21.4078	19.2763	21.0388	43.9701	33.2648	38.933	11.3395	12.4112	12.7741	0.0345631	0.891702
XLOC_175432	NC_lncRNA	0.247215	0.554531	0.416652	0.437469	0.236268	0.131473	0.253364	0.084996	0.432307	0.09967	0.06484	0.094842	0.398733	0.407053	0.522584	0.05443	0.333902	0.169041	Gh_A07G0409	57.3044	58.8671	61.6388	122.423	107.313	104.229	32.7743	32.9274	31.9659	41.012	39.1524	42.0594	34.1899	49.0877	40.8382	81.3701	75.6599	72.7124	-0.00370768	0.988351
XLOC_175635	NC_lncRNA	103.117	104.401	110.263	61.2573	43.997	38.2507	46.6942	42.1584	46.0538	47.8539	45.3005	42.2564	10.6291	15.0888	9.28272	42.2388	44.917	44.1671	Gh_A07G0440	0.580271	0.19518	0.654605	0.743749	0.654379	0.646465	0.424329	0.151213	0.049317	0.055713	0	0	0	0	0	0.036502	0	0.059651	0.523225	0.0258658
XLOC_175641	NC_lncRNA	0.260852	0.21047	0.210334	0.07444	0.125497	0.09042	0.138855	0.063714	0	0	0.072166	0.056377	0	0.046147	0	0.053896	0	0	Gh_A07G0440	0.580271	0.19518	0.654605	0.743749	0.654379	0.646465	0.424329	0.151213	0.049317	0.055713	0	0	0	0	0	0.036502	0	0.059651	0.662665	0.00272731
XLOC_175655	C_lncRNA	0	0	0	0	0	0	0	0	0	0	0	0	0	0	0	0	0	0	Gh_A07G0442	0	0	0	0.117905	0.010912	0	0	0	0.018537	0	0	0	0	0	0	0	0	0	NA	NA
XLOC_175798	NC_lncRNA	7.31562	7.61318	6.61447	7.65497	7.95675	6.39269	4.67961	5.24651	6.65258	5.08875	6.05004	6.36482	3.33475	7.21909	3.20568	2.3003	2.89227	2.04223	Gh_A07G0479	0.238601	0.09797	0.165273	0.210534	0.408506	0.581958	0.382274	0.483281	0.062755	0.142843	0.152884	0.248117	1.34619	1.36365	1.2268	0.44304	0.39207	0.337261	-0.297011	0.231349
XLOC_175930	NC_lncRNA	2.7853	2.72911	2.67269	0.417462	0.647872	0.40268	2.81454	4.77429	3.51198	0.382605	0.386939	0.573483	0.525078	0.094612	0	1.25544	0.930636	0.340859	Gh_A07G0508	0.241047	0.204699	0.448274	0.550748	0.257203	0.53368	0.099574	0.574243	0.560831	0.193545	0.061302	0.13705	0.102038	0.0528	0	0.093899	0.023539	0.320954	0.465688	0.0514542
XLOC_175948	C_lncRNA	7.38081	7.7761	7.31872	7.36207	5.66464	4.63164	4.01983	4.21502	4.17023	4.55496	4.34972	5.15602	0.656909	0.355566	0.577478	3.46875	3.23107	3.45777	Gh_A07G0512	7.84546	9.17122	9.00027	10.0993	9.48687	10.8772	11.1784	11.971	12.4566	7.47596	10.3861	9.79214	7.16107	6.61086	5.13698	12.8886	11.38	9.6952	0.297704	0.23021
XLOC_175965	NC_lncRNA	0.616659	0.832349	0.703242	0.595916	1.04735	0.559326	0.29333	0.269733	0.427613	0.533091	0.313443	0.607144	0.182655	0.069998	0.178342	0.1076	0.409604	0.450312	Gh_A07G0516	0.594008	0.442188	1.39656	0.55418	0.797695	0.309857	0.371258	0.679762	0.169812	0.414594	0.181786	0.452418	0.113473	0.324433	0.034827	0	0.147086	0.086882	0.604184	0.00791693
XLOC_176001	NC_lncRNA	0.050228	0.255111	0.270496	0.439743	0.505587	0.344693	0.030746	0	0.045693	0.121119	0.120009	0.079365	0	0.038571	0	0.026821	0.054565	0.258532	Gh_A07G0523	0.557092	0.840818	0.472039	1.93354	1.5991	1.33224	0.386032	0.143646	0.106308	0.464782	0.630432	0.561233	0.131967	0.129829	0.176054	0.203197	0.341319	0.068945	0.850233	7.87e-06
XLOC_176056	NC_lncRNA	42.9064	48.9163	48.279	30.9714	28.8969	34.2483	26.7209	30.4134	27.4841	30.4866	24.9384	22.805	2.93432	1.99906	1.97589	0.442831	0.621875	0.209209	Gh_A07G0531	0.024735	0	0	0	0	0	0.003239	0.037544	0.01932	0.018952	0.009577	0	0	0.054402	0	0	0.023682	0.02408	-0.234892	0.348122
XLOC_176302	NC_lncRNA	6.18507	5.90609	6.32551	3.26091	2.90495	1.80741	2.13504	1.58696	1.67126	3.00494	2.70654	2.23242	0.413216	0.344377	0.484877	0.972064	1.51921	1.23728	Gh_A07G0575	0.615259	1.00795	0.999335	0.722911	0.882984	0.748174	0.951675	0.539562	1.21138	0.567454	0.572067	0.567857	0.230149	0.425351	0.357073	0.351006	0.612115	0.49569	0.545999	0.0190729
XLOC_176322	NC_lncRNA	6.38539	6.21762	7.18043	3.97897	4.01682	2.85142	3.2933	3.7173	3.47876	2.93188	3.2567	3.24756	0.54803	0.497143	0.600937	1.53552	1.19507	1.09096	Gh_A07G0576	6.58808	6.83595	6.68042	4.29681	5.50627	4.91092	3.73271	4.07583	4.14294	1.11475	1.26804	1.48725	0.579309	0.986046	0.552407	1.78836	2.19745	2.14095	0.868785	2.9e-06
XLOC_176406	NC_lncRNA	5.02515	5.95578	7.01501	11.6816	8.70169	7.20897	8.43926	6.30921	7.12031	6.15319	6.4769	6.31119	0.72885	2.479	0.599246	5.50165	7.9138	6.5985	Gh_A07G0596	5.16477	5.08696	5.01178	8.79106	7.47447	7.977	2.78939	2.94039	2.43627	4.901	4.88307	4.5048	0.486235	0.695867	0.526766	1.8038	2.16927	2.36656	0.717256	0.00080663
XLOC_176421	C_lncRNA	2.83806	2.48546	3.39018	3.65825	1.71812	1.50476	1.46673	1.52244	1.55293	1.3121	1.69417	2.49562	1.15851	0.429927	0.747006	1.97411	1.18397	2.59872	Gh_A07G0599	0	0	0	0	0	0.041775	0.049755	0.122891	0.005351	0.142681	0.062157	0.063241	0.05014	0	0.053703	0.059566	0.11605	0.117005	-0.302441	0.222521
XLOC_176450	NC_lncRNA	0.034581	0.115407	0.137901	0.18561	0.313595	0.181839	0.037824	0.031487	0.012615	0.148749	0.196618	0.189312	0.063101	0.159944	0.119134	0.257106	0.179099	0.168774	Gh_A07G0603	0	0	0	0.046645	0.08594	0.265288	0	0.013843	0.171543	0	0	0	0.227105	0	0.066869	0.070015	0.090455	0	-0.0264784	0.916938
XLOC_176736	NC_lncRNA	1.47258	1.21363	1.16642	0.491047	0.523126	0.587242	0.724159	0.615625	0.906588	0.872474	0.700551	0.713438	0.503002	0.249586	0.248429	1.47693	1.08214	1.08392	Gh_A07G0643	5.80658	6.29176	5.50074	2.09953	3.34642	4.15588	5.58705	5.41267	5.21571	6.71349	5.91346	5.98172	1.77185	1.94182	2.01524	4.24105	4.16562	5.01519	0.6091	0.00729492
XLOC_177013	NC_lncRNA	2.55969	2.59653	3.63021	1.42405	1.71142	1.50649	1.13137	0.937151	1.2823	1.06489	0.838781	1.17652	0.276403	0.479612	0.282188	1.11586	1.09163	0.836129	Gh_A07G0692	0.031537	0.039678	0	0	0	0	0.042753	0.041998	0.213957	0	0.006465	0.034314	0	0	0	0	0.053342	0	0.0441786	0.861817
XLOC_177426	NC_lncRNA	7.83843	6.98922	9.02063	6.62397	5.20291	4.98657	5.94493	7.3035	6.91653	11.5623	11.5844	11.1195	2.14958	1.94355	1.82113	5.51188	5.45571	6.31496	Gh_A07G0765	8.38333	7.45121	8.52037	2.56528	4.19957	5.11718	6.02629	5.81653	6.64367	18.2511	16.2343	14.8179	2.08704	2.18136	1.96342	1.98702	2.75402	2.63806	0.889637	7.79e-07
XLOC_177593	NC_lncRNA	1.58993	1.47262	1.98281	1.71728	1.36624	1.81644	1.29603	0.890947	0.926815	1.44962	1.32129	1.66342	0.280192	0.296075	0.315355	0.682539	0.590817	0.904854	Gh_A07G0782	2.62699	3.40044	2.63329	1.03942	0.440703	0.538866	0.651801	0.914974	0.991171	0.551852	0.866712	0.62803	1.17141	1.08722	0.853997	0.388587	0.803332	0.850833	0.306061	0.216758
XLOC_177956	NC_lncRNA	6.71487	6.06682	6.81453	1.46642	2.05749	2.20868	2.2896	1.95959	2.36937	2.83345	2.63087	1.94554	0.35652	0.397353	0.483301	0.829523	0.642166	0.94424	Gh_A07G0849	1.16483	0.995422	0.493088	1.62397	0.312905	1.25177	2.1524	0.877369	1.4195	0.942984	0.634934	1.00174	1.29743	0.672797	0.960508	1.06154	2.69295	2.07066	-0.307314	0.214786
XLOC_177996	NC_lncRNA	0.874377	1.00249	0.602251	0.583726	0.533806	0.913369	0.453975	0.41414	0.520789	0.578139	0.244287	0.858906	0.296233	0.956254	0.272687	1.08469	0.89068	1.20251	Gh_A07G0856	0	0	0	0	0	0	0	0	0	0	0	0	0	0	0	0	0	0	NA	NA
XLOC_178001	C_lncRNA	4.72032	4.9778	4.6907	3.50997	3.25153	3.52161	2.652	1.81853	2.5297	2.30647	2.58766	2.54629	0.093139	0.210346	0.095451	1.63644	1.57458	1.25475	Gh_A07G0857	0.020678	0.022004	0.047743	0.004237	0.013282	0.0063	0.017141	0.017676	0.024613	0.01225	0.020409	0.030942	0	0.00133	0.001839	0	0	0.003237	0.657762	0.00300741
XLOC_178003	NC_lncRNA	10.5254	11.8641	11.6736	17.7966	13.1619	9.41031	5.59629	5.77953	4.66165	4.08627	5.45541	6.26363	0.754645	1.05504	1.00196	3.7317	3.17211	3.97269	Gh_A07G0857	0.020678	0.022004	0.047743	0.004237	0.013282	0.0063	0.017141	0.017676	0.024613	0.01225	0.020409	0.030942	0	0.00133	0.001839	0	0	0.003237	0.387162	0.112444
XLOC_178334	C_lncRNA	2.12722	2.50721	2.21727	5.58464	3.51126	2.23259	2.2249	2.96313	2.08119	1.15228	1.57723	2.34232	1.66809	1.2271	0.47324	2.86021	1.88825	2.18729	Gh_A07G0905	0.058848	0.073756	0.055728	0	0	0	0	0	0	0	0	0	0.108737	0	0	0	0	0	-0.0953452	0.706669
XLOC_178359	NC_lncRNA	1.80371	1.80254	2.41258	0.411249	0.579536	0.393546	1.21419	1.04438	1.08064	1.18513	1.17935	0.719032	0.457281	0.579557	0.6742	1.93483	1.89763	1.98395	Gh_A07G0910	16.2697	16.1372	16.9563	6.91909	8.54801	10.0581	11.5611	13.2015	10.6394	15.6113	15.7204	16.2075	4.68155	6.20436	5.55062	0.256233	0.046868	0.189028	0.0345103	0.891866
XLOC_178364	NC_lncRNA	6.33041	5.1891	5.8588	4.6916	4.47662	3.21414	6.1622	5.20808	4.52186	6.37546	4.84171	5.08226	4.05587	4.34664	5.20377	0.623102	0.790656	1.59966	Gh_A07G0910	16.2697	16.1372	16.9563	6.91909	8.54801	10.0581	11.5611	13.2015	10.6394	15.6113	15.7204	16.2075	4.68155	6.20436	5.55062	0.256233	0.046868	0.189028	0.83216	1.84e-05
XLOC_178454	NC_lncRNA	0.719225	0.720538	0.712395	1.16799	1.00117	0.91949	0.297846	0.915236	1.20117	1.02189	1.02775	0.891257	0.072134	0.116892	0	1.8518	0.340307	0.718712	Gh_A07G0924	11.8988	13.5273	14.3041	6.20883	5.53317	2.52472	7.43324	6.22155	6.14518	4.72989	6.70435	7.22235	9.63054	11.474	11.6092	19.5383	17.7791	17.3845	-0.0774963	0.759875
XLOC_178486	NC_lncRNA	2.97835	4.6521	3.81451	2.04177	3.02312	3.22248	3.03047	3.00463	3.08015	3.70362	3.36306	3.13551	1.49906	1.18384	1.38688	2.45644	1.787	2.29859	Gh_A07G0933	10.6078	11.0934	10.9489	6.36891	5.6049	6.34759	8.78513	9.36424	9.01717	7.6625	7.26334	7.05168	1.77616	1.87073	2.12405	1.91608	2.03778	1.9889	0.832784	1.79e-05
XLOC_178607	NC_lncRNA	7.95434	7.17213	9.56444	4.69927	4.38735	3.54548	3.56365	3.14399	3.76602	3.59342	3.60447	3.53468	0.375012	0.532132	0.715254	2.32802	1.99505	2.07438	Gh_A07G0945	4.43923	4.38619	4.6116	4.29771	4.98241	5.66818	6.7339	5.01371	5.5949	6.06604	6.64977	6.5371	17.3818	15.6024	18.6606	2.91072	2.99507	3.48416	-0.562709	0.015051
XLOC_178673	NC_lncRNA	11.189	11.3473	12.818	10.898	12.8433	9.65635	8.60057	9.38343	9.57067	9.60447	9.72701	11.1049	0.85446	1.19949	0.724828	5.32151	5.86359	4.18066	Gh_A07G0953	13.7911	13.832	13.9014	4.16759	4.92155	7.34417	15.5741	15.1897	15.811	8.06077	8.89723	8.46526	14.777	14.9025	17.3988	26.3489	27.7878	22.4884	-0.542635	0.0199763
XLOC_178823	NC_lncRNA	0	0	0	0	0	0	0	0	0	0	0	0	0	0	0	0	0	0	Gh_A07G0969	0.007445	0.018036	0.054775	0	0	0	0.025827	0	0.132662	0.003048	0.015608	0	0	0	0	0	0	0	NA	NA
XLOC_178837	C_lncRNA	4.12662	3.18488	4.86192	4.44873	3.04875	2.60187	3.28652	3.35208	2.98052	3.24786	3.10736	2.6716	2.21129	2.25437	2.04003	2.15987	1.73103	2.09761	Gh_A07G0971	0.009292	0	0.035794	0.017918	0.124396	0.034616	0	0	0	0.033582	0	0	0.101222	0.214958	0.098981	0	0	0	-0.23929	0.338906
XLOC_179143	NC_lncRNA	0.550997	0.711187	0.631711	0.982449	0.782319	0.624587	0.263809	0.464076	0.96041	0.565432	0.465279	0.481296	0.163205	0.403153	0.281066	0.684771	0.530909	0.593119	Gh_A07G1014	3.12813	2.96613	3.14074	3.24574	3.68451	3.94622	7.85353	8.32281	7.525	3.34216	4.01181	3.89783	2.93003	3.07509	2.31237	4.07617	3.58039	3.40249	0.0436649	0.863409
XLOC_179228	NC_lncRNA	5.24268	5.30455	5.451	0.624555	1.04402	1.21298	1.71101	1.70268	1.30225	2.01217	1.32558	1.65168	1.09721	0.725077	0.96452	2.39804	3.16353	3.21994	Gh_A07G1030	0.096433	0.179507	0.076659	0	0	0.060164	0.095479	0	0.062848	0.089364	0.059761	0.113008	0.168722	0.213272	0.333342	0	0.354883	0.16743	0.119475	0.636786
XLOC_179280	NC_lncRNA	13.342	11.1379	16.2145	9.86253	10.1781	8.86964	10.3921	11.1046	10.647	14.2911	10.8949	10.4715	4.85811	5.86571	5.16313	17.2474	18.6248	18.7801	Gh_A07G1035	0	0	0	0	0	0	0	0	0	0	0	0	0	0	0	0	0	0	NA	NA
XLOC_179305	NC_lncRNA	0.280924	0.656332	0.14466	0.039244	0.333643	0.280828	0.230296	0.173931	0.127417	0.215098	0.098885	0.185134	2.7778	1.91123	2.88659	0	0.35244	0	Gh_A07G1036	2.75851	4.08667	3.24829	4.79264	5.60798	5.34549	6.46336	6.63272	5.47198	5.33604	4.8532	5.40351	18.4661	16.3683	21.5081	8.50875	8.66461	9.37867	0.910989	1.49e-07
XLOC_179332	C_lncRNA	1.382	0.517975	1.17473	0.833008	0.444525	0.718943	1.26977	0.922329	0.830849	0.934448	0.725415	0.597984	0.046662	0.26743	0.098357	0.617756	0.448187	0.465	Gh_A07G1043	8.09337	8.90833	10.5685	7.92607	8.77369	7.01219	7.08618	6.96485	7.9993	1.40117	2.15088	1.89026	0.432969	0.802305	0.32391	1.42646	1.49978	1.83235	0.624115	0.00563502
XLOC_179469	NC_lncRNA	7.68806	8.05804	8.39833	6.35226	4.48983	4.35339	2.76496	3.01819	3.16738	2.23147	2.39073	2.92361	0.243885	0.198636	0.079836	1.12942	1.01448	0.7537	Gh_A07G1065	4.47136	4.42715	4.24724	4.61255	4.23171	4.42538	3.9591	3.69562	4.37713	4.6549	4.02281	4.18801	1.88883	1.91199	2.02584	4.14173	4.22453	4.20453	0.587579	0.0103415
XLOC_179513	NC_lncRNA	9.92092	9.37084	10.2453	10.8938	8.1329	7.96039	7.12264	7.84311	9.01459	11.2081	8.34095	8.58874	1.42283	2.05825	1.23889	4.96316	3.8404	5.52929	Gh_A07G1067	3.7768	4.11941	4.0787	6.65537	10.5091	10.7378	5.4089	5.07511	5.32554	11.3479	11.2762	10.835	33.159	29.7716	35.2788	6.70904	7.09402	6.40277	-0.766572	0.000206609
XLOC_179637	NC_lncRNA	6.51488	5.33398	6.81771	3.1423	2.28634	1.95012	2.1319	2.47325	2.32055	1.98101	2.28473	2.06681	1.71966	1.87859	1.13956	1.5394	1.64124	2.80619	Gh_A07G1076	8.51836	10.4152	8.23748	8.14762	7.9406	9.22369	7.24061	6.37243	7.14253	7.76328	7.03868	6.4781	3.26465	3.33345	2.15469	5.74008	6.30792	6.00036	0.576147	0.0123322
XLOC_179833	NC_lncRNA	1.3901	2.21517	1.68142	0.942287	1.33247	1.39118	1.27292	1.63985	1.03435	1.93713	1.7194	1.87765	0.243533	0.215405	0.197293	1.40772	1.01758	1.16751	Gh_A07G1097	1.45489	1.55834	1.33258	0.898004	0.799881	0.7427	0.630747	0.467944	0.689089	0.506336	0.636323	0.64183	0.156038	0.114949	0.196174	0.379102	0.494262	0.456691	0.622077	0.00584039
XLOC_179882	NC_lncRNA	0.943413	0.803729	1.18155	0.432999	0.390697	0.444933	0.269144	0.351991	0.494061	0.413308	0.053098	0.367481	0	0	0	0.070672	0.071227	0.288472	Gh_A07G1105	3.05459	3.6534	2.43495	3.18611	3.02891	3.13986	3.05347	3.26047	3.60891	3.32662	3.64931	3.71028	1.85148	1.82656	1.31101	4.74777	4.20528	3.42548	0.0681313	0.788225
XLOC_179913	NC_lncRNA	0.945792	0.830884	1.056	1.03137	0.874428	1.52414	0.979428	0.98651	0.93414	1.44781	1.50438	1.08001	0.06566	0.073855	0.128036	0.510106	0.901675	0.570388	Gh_A07G1108	19.9027	19.353	23.2215	1577.06	1414.35	1136.36	43.1115	39.6172	41.0641	390.192	412.143	426.118	123.49	218.717	155.358	439.542	405.693	413.734	0.28224	0.256485
XLOC_180164	NC_lncRNA	1.79293	1.71033	2.13419	1.75345	1.9573	1.94065	1.90957	1.66455	1.86173	1.62279	1.59948	1.85181	0.521904	0.875933	0.398897	1.09432	0.926655	0.744421	Gh_A07G1139	1.19871	2.23468	2.79736	0.5331	0.957709	0.914299	0.616095	1.15122	0.534157	1.09914	1.30712	0.821418	0.657628	0.291427	0.380975	2.05624	1.81159	1.42238	0.204097	0.41659
XLOC_180246	NC_lncRNA	1.0819	1.40005	0.892889	0.797824	0.801071	0.774921	1.13806	0.851526	0.799281	0.818188	0.802072	0.779114	0.154706	0.240759	0	0.555358	0.578399	0.724306	Gh_A07G1145	0	0.033523	0	0.016395	0.032996	0.023638	0.055167	0.035483	0.070588	0	0.046818	0	0	0	0.098939	0.05149	0	0	-0.119227	0.63749
XLOC_180405	NC_lncRNA	1.10715	1.25754	1.57119	0.789724	0.376248	0.532075	0.841422	0.173551	0.43788	0.766491	0.34119	0.564709	0.134494	0	0.047384	0.418689	0.458789	0.344215	Gh_A07G1176	6.62429	6.56705	6.56723	3.29984	4.86245	6.96199	7.11838	5.90616	6.60002	5.42363	5.25606	5.29168	0.7831	0.743657	0.905395	3.65873	4.23122	4.44312	0.647242	0.00368864
XLOC_180645	NC_lncRNA	5.45549	5.2916	5.98204	1.78036	2.51745	2.77722	2.30565	2.16061	2.30953	2.07328	2.21184	1.95356	0.558544	0.705448	0.651089	1.70094	2.71137	1.92067	Gh_A07G1210	1.05432	1.16458	0.758458	0.545599	0.293041	0.517294	0.419438	0.234181	0.228421	0.426578	0.596703	0.168664	0.10238	0.190774	0.15277	0.866669	0.609013	0.458942	0.775967	0.000153608
XLOC_180817	NC_lncRNA	1.93926	1.92087	2.07111	1.26488	1.17472	1.33548	1.06346	1.05607	1.02529	1.30828	1.09635	0.937864	0.017559	0.032864	0.05089	0.494304	0.296092	0.397295	Gh_A07G1232	0	0	0	0.062177	0	0.025203	0.025673	0	0	0	0.016195	0	0.064863	0	0	0	0	0	-0.129754	0.607843
XLOC_180983	NC_lncRNA	6.70132	6.77105	7.46038	5.18429	6.29441	6.15445	18.5424	19.6013	19.5998	14.4185	13.6847	12.068	20.4322	20.3873	20.5379	3.14153	3.74331	3.4291	Gh_A07G1255	7.4392	7.71338	7.19768	4.88177	7.49097	8.20258	5.99084	5.7691	5.22599	8.15015	7.11521	7.61281	17.1383	14.5778	14.4997	5.56127	5.4846	5.0879	0.564994	0.0145581
XLOC_181200	NC_lncRNA	19.6745	20.6837	20.7246	5.79873	6.10505	5.72176	11.7785	10.5423	10.83	8.88247	7.58086	7.64553	2.53708	3.00213	3.07215	8.95376	9.42152	10.3135	Gh_A07G1284	109.212	103.023	105.574	230.608	192.827	169.89	59.3934	62.0701	70.0196	88.1983	81.2767	92.9277	172.854	226.856	186.522	208.438	212.215	191.395	-0.501691	0.0338958
XLOC_181440	NC_lncRNA	12.9207	12.1382	12.0673	1.94193	4.42975	6.16348	5.94942	5.89275	5.56373	6.81463	6.27328	5.59723	0.782968	0.828035	1.24335	1.15393	1.3467	1.26761	Gh_A07G1317	32.9462	36.0446	37.3083	8.42174	8.41813	11.2028	9.60107	11.0694	11.9147	12.5514	11.1835	10.2948	2.36366	2.23115	3.51581	3.01627	2.18206	1.79851	0.95488	7.49e-10
XLOC_181660	NC_lncRNA	5.24268	4.53303	5.71547	3.97636	3.20111	3.35394	2.43228	2.77104	2.22937	3.25872	2.8095	2.45314	0.621154	1.34316	0.487117	2.38628	2.44721	1.82861	Gh_A07G1348	5.92512	6.3928	6.02804	6.04055	5.69221	6.02014	6.37155	7.2149	7.69813	6.76505	6.85832	6.63403	1.32168	2.06804	1.63735	5.08307	6.46719	5.8131	0.582529	0.0111865
XLOC_182003	NC_lncRNA	0.996576	0.988581	1.41045	0.70027	0.386104	0.751378	0.212907	0.289673	0.253865	0.292207	0.382382	0.344209	0.207243	0.386731	0.163345	0.358638	0.409923	0.366791	Gh_A07G1390	8.76044	8.277	9.02249	20.2534	17.8975	13.9537	8.46075	10.5612	11.0501	10.0158	9.85902	8.66248	6.91077	6.29227	4.07652	12.9585	12.2243	11.0723	0.119428	0.636919
XLOC_182010	C_lncRNA	0.979471	0.111733	0.420115	0.362743	0.301552	0.293155	0.156038	0.255092	0.884032	0.369534	0.135375	0.629824	0	0	0	0	0.022552	0	Gh_A07G1390	8.76044	8.277	9.02249	20.2534	17.8975	13.9537	8.46075	10.5612	11.0501	10.0158	9.85902	8.66248	6.91077	6.29227	4.07652	12.9585	12.2243	11.0723	0.132294	0.600772
XLOC_182210	NC_lncRNA	1.73379	1.47265	1.80214	0.612906	0.657856	0.218325	0.357811	0.243438	0.222119	0.495908	0.359297	0.23148	0.347355	0	0	0.109154	0.218554	0.584797	Gh_A07G1411	4.7993	4.2601	3.99726	1.87755	2.61158	3.61438	2.46242	2.99991	3.16762	2.92359	3.15273	3.07536	1.59493	1.85103	1.6417	1.64497	2.33813	2.12218	0.737132	0.000482626
XLOC_182298	C_lncRNA	1.93427	1.22488	1.68483	0.613909	1.01631	1.36093	0.757383	0.613676	0.754851	1.04969	0.569396	0.739596	0.068764	0.095914	0.013658	0.267657	0.433554	0.255406	Gh_A07G1425	15.303	16.1662	15.1556	7.5064	9.32929	10.7253	15.8575	15.0512	14.5915	14.505	13.1239	12.4278	6.35897	6.18047	5.76413	10.6989	11.732	11.4807	0.648362	0.00361057
XLOC_182659	NC_lncRNA	12.9042	9.56237	12.9119	29.3513	21.2791	15.0562	14.0866	14.0692	16.0112	7.85278	6.77189	6.95678	15.8112	19.9956	24.2869	8.99997	9.946	7.72802	Gh_A07G1460	1.48438	1.62028	1.22576	0.93149	1.37329	1.80716	1.22302	1.48354	1.61559	1.57224	1.4293	1.41853	4.55317	3.88838	4.92138	2.85589	2.40318	2.59155	0.219504	0.381485
XLOC_182866	NC_lncRNA	0.692154	0.70024	0.904755	0.005457	0.27985	0.136712	0.251517	0.496017	0.222014	0.12017	0.247612	0.055134	0	0	0	0	0	0	Gh_A07G1483	5.53648	6.62726	5.74945	3.92126	5.54459	4.13402	6.82899	6.7962	6.16926	5.89725	6.05153	6.76993	0.624243	0.565305	0.641672	3.34127	3.40972	2.39827	0.588689	0.0101629
XLOC_182930	NC_lncRNA	2.88758	2.55934	2.646	4.65145	5.22389	4.4418	5.24643	5.96851	6.89347	6.24678	7.22486	6.43498	3.05781	4.17695	3.87637	3.03541	4.08803	2.61662	Gh_A07G1490	0.211526	0.371525	0.121711	0.087704	0.104487	0.212659	0.061791	0	0.095016	0	0.194597	0.056087	0.099742	0.126683	0.191026	0.143531	0	0.050539	-0.37834	0.121591
XLOC_184371	NC_lncRNA	0.955985	0.9983	1.41799	0.708455	0.748591	0.520702	0.722722	1.33817	0.705859	1.07872	0.847133	0.860232	0.589976	0.623363	0.530709	0.901517	0.489947	0.43901	Gh_A07G1589	0.17521	0.156172	0.093585	0.339578	0.407115	0.336165	0.115511	0.223675	0.173485	0.127167	0.169643	0.15248	0.583206	0.525434	0.344677	0.157165	0.24157	0.206751	-0.514068	0.0290759
XLOC_184775	NC_lncRNA	0.252436	0.336255	0.404145	0.738357	0.896912	0.77817	0.708892	0.737997	0.807765	1.32322	1.39157	1.56618	0.155404	0.357532	0.217064	0.631209	0.62441	0.794277	Gh_A07G1628	0.936253	1.00371	1.97595	1.34164	1.71867	1.89947	1.96666	2.41927	2.26203	2.69479	3.57375	4.42066	0.368061	0.663426	0.683188	2.91988	1.5703	2.06332	0.886257	9.8e-07
XLOC_185191	NC_lncRNA	8.4652	7.97114	9.33832	4.78192	3.61001	3.79957	2.98183	3.38669	3.58281	4.76579	4.06435	4.48923	11.7017	11.6882	9.79282	1.20363	1.02902	1.63346	Gh_A07G1665	0.679213	0.727431	1.01744	1.27764	2.69208	2.56133	1.89903	1.59471	1.26317	2.61102	2.04466	1.60038	7.48304	8.35416	6.73209	3.3684	2.63132	3.0251	0.529293	0.0238956
XLOC_185295	C_lncRNA	1.08102	1.36048	1.45398	1.18375	0.774766	0.747985	0.734939	0.594906	0.578196	0.328627	0.434197	0.63208	0.376437	0.459871	0.225885	0.14635	0.201674	0.057544	Gh_A07G1675	0.60573	0.549589	1.26036	0.858418	1.24673	0.436834	0.543372	0.002691	0.47853	0.053787	0	0	0	0	0	0.121118	0	0	0.77952	0.000136822
XLOC_185386	C_lncRNA	11.2002	12.7112	11.3369	12.6316	13.0712	11.755	13.6204	12.6014	11.8534	20.3953	16.406	18.742	1.69863	2.39146	1.34505	5.15777	5.94724	6.58664	Gh_A07G1687	0.494273	2.03363	1.79994	1.23825	1.62527	1.62908	3.14811	1.74702	1.81338	1.33738	1.49125	0.570889	0.422154	0.233601	0.687629	0.359116	0.316279	0.212216	0.538637	0.0210933
XLOC_185515	NC_lncRNA	0.592119	1.05656	1.55773	19.6636	12.6754	10.4739	31.2725	30.1131	28.8273	20.3047	22.5843	21.8302	5.1506	10.6143	5.60749	10.7014	11.3184	10.4982	Gh_A07G1707	10.8066	8.80947	9.44989	4.05982	4.10089	4.86608	6.24462	6.76793	6.44867	6.31601	4.93806	6.23282	0.173677	0.406335	0.306455	3.40967	4.9179	5.77049	0.00494893	0.984451
XLOC_185818	NC_lncRNA	2.61298	2.723	2.51145	4.6829	3.99233	3.88862	2.59894	3.94761	3.55711	2.77844	2.76815	2.38278	0.415368	0.626116	0	1.21614	1.34741	1.27599	Gh_A07G1744	0.034135	0.084819	0.071706	0	0.022141	0	0	0.079306	0.093417	0	0.010828	0	0	0	0	0	0	0	0.391101	0.108523
XLOC_186291	NC_lncRNA	3.3289	5.06658	5.08045	5.71669	5.32453	3.67984	4.24268	3.74388	3.56921	4.44594	5.72203	5.1096	1.51901	1.55611	0.930244	3.37067	3.84596	5.91401	Gh_A07G1836	23.4024	20.5475	22.5436	98.3256	76.7363	61.5127	35.4698	31.5533	33.8297	29.8745	31.8685	27.173	11.9519	15.0766	14.0526	75.1106	79.7415	66.789	0.467053	0.0506833
XLOC_186382	NC_lncRNA	0.458939	1.5084	0.986077	3.25257	2.38691	1.12961	1.85112	1.28305	2.12415	1.89598	2.17695	1.11606	0.113426	0.284962	0.131518	0.469463	0.314001	0.210708	Gh_A07G1852	9.99359	9.06002	9.25836	14.8661	14.7335	12.9517	7.96366	6.6663	8.09353	10.1884	10.0754	10.1314	11.0871	13.881	12.3931	17.4526	16.0056	16.2967	-0.245257	0.326629
XLOC_186546	NC_lncRNA	8.0165	8.71898	7.83629	10.5534	7.68747	6.82843	4.77483	3.23864	3.57787	4.79496	4.9184	3.74898	1.99509	1.67727	0.894041	4.05807	3.93868	3.87685	Gh_A07G1880	31.1649	33.0324	32.1686	23.2878	24.6488	26.3301	20.9197	24.7647	22.7899	26.8095	27.657	31.3484	4.01386	2.98837	1.57558	15.2321	14.6646	14.259	0.717065	0.000810453
XLOC_186601	NC_lncRNA	5.17379	4.74954	5.49371	8.59332	6.61157	7.35286	7.34152	7.13212	6.47203	8.24702	6.60597	6.5212	1.36527	1.7866	1.74243	5.70851	6.25757	5.35331	Gh_A07G1892	3.23619	4.01446	3.30454	1.78343	1.62255	2.73599	1.94449	2.2963	2.06813	1.81459	2.63264	2.49622	0.122549	0.395493	0.124432	2.29899	2.78363	2.05708	0.539701	0.0207915
XLOC_186669	NC_lncRNA	1.22804	1.16801	1.74824	1.62845	0.55144	0.765824	0.799148	1.15261	1.07145	0.858566	1.44985	0.870157	1.49419	0.938989	1.21753	0.859344	0.96291	0.927474	Gh_A07G1900	29.6659	27.5985	31.5644	69.4676	68.1102	54.7722	26.4801	22.437	24.3747	2.25016	4.25836	3.59391	6.04983	11.1347	3.24921	2.89095	2.12575	2.87454	0.0135418	0.957469
XLOC_186714	NC_lncRNA	2.71319	2.50998	3.7588	3.22494	2.54762	2.06541	3.56589	3.60113	4.62965	2.45235	3.03924	3.26397	0.090109	0.044261	0.079722	2.36126	2.56429	2.67309	Gh_A07G1908	0.970573	0.510992	1.29509	2.94576	2.53974	2.52888	1.20999	1.41161	1.32927	1.20133	1.54954	1.29149	0.184969	0.476093	0.081895	0.8054	0.447153	0.443354	0.470919	0.0485487
XLOC_186842	NC_lncRNA	7.57152	7.06856	8.07011	1.84455	2.62061	2.71897	2.29038	3.02026	3.09418	3.41999	2.05649	2.74545	0.471069	0.052596	0.138891	1.729	1.49908	1.52169	Gh_A07G1937	1.55296	0.991853	1.33995	2.61831	2.98089	2.79255	4.78609	4.90561	4.58086	6.18792	6.03742	6.22246	8.37206	8.4231	8.0329	9.37452	7.88502	6.40561	-0.799767	6.78e-05
XLOC_186959	NC_lncRNA	2.27721	1.95754	2.78007	1.05314	0.91535	1.22143	1.50573	1.56273	1.54498	2.05398	1.97029	2.4113	0.334694	0.278548	0.070788	1.01707	0.916114	0.900577	Gh_A07G1962	5.74664	4.97314	5.34516	1.8109	5.74668	4.29019	4.49858	5.53024	5.0455	5.09691	3.31699	4.8658	0.788524	0.31652	0	5.34035	5.62612	3.83213	0.675658	0.00208695
XLOC_187056	NC_lncRNA	0.60571	0.209321	0.48713	1.03005	0.238891	0.282999	0.667128	0.624028	0.764413	0.5866	0.541382	0.782187	0.691582	0.738325	0.350701	0.39568	0.642821	0.506561	Gh_A07G1975	0.137679	0	0.263437	0.191225	0	0.060211	0.213517	0.53679	0.180837	0.405177	0.013019	0.054454	0.091121	0.481616	0.12874	0.141994	0.445701	0.406832	0.357539	0.145206
XLOC_187613	NC_lncRNA	0.012953	0.095062	0	0.288671	1.22237	2.12154	0	0.068077	0	0.975225	1.12169	1.02675	0.075874	0.144099	0.14888	1.09925	0.643184	0.954791	Gh_A07G2099	0.146085	0.111913	0.078898	1.89978	2.62917	3.10505	0.622106	0.401622	0.539461	2.776	2.06141	2.24081	0.565947	0.850937	0.520552	1.42397	1.39075	1.07103	0.874807	2.03e-06
XLOC_187635	NC_lncRNA	2.31513	2.54464	2.84272	1.76435	1.78429	1.96897	1.44845	1.79513	1.66232	2.75949	2.87356	2.74113	0.262783	0.484568	0.376582	0.226451	0.216495	0.192273	Gh_A07G2105	8.12009	8.00649	7.12174	2.70846	2.90404	2.97266	2.68001	3.58634	3.69729	5.24684	4.95904	5.189	0.821295	0.484449	1.70783	5.36315	3.60298	4.07949	0.615184	0.0065804
XLOC_187742	NC_lncRNA	0.534463	0.701276	0.323445	0.490056	0.63925	0.619938	0.377398	0.063705	0.282867	0.315306	0.272316	0.413987	0.022841	0.120026	0.083066	0.118179	0.173264	0.320064	Gh_A07G2131	0.130405	0.150796	0.055812	0.196885	0.112291	0.263253	0.179044	0.283982	0.18419	0.09022	0.045996	0.16733	0	0	0.013064	0.126392	0.011153	0.07563	0.436338	0.070248
XLOC_187809	NC_lncRNA	1.73281	1.38342	0.048771	0.013265	0.021951	0.018461	0.064893	0.031391	0	0.007606	0.001445	0	0.04263	0.956538	0.15481	0.119077	0	0.141679	Gh_A07G2152	9.53315	8.63925	10.5458	7.35932	8.23726	4.53898	9.06446	6.09666	7.28281	8.37083	7.77621	7.61173	2.01003	3.00084	2.13104	4.91143	9.11491	8.27106	0.108016	0.669653
XLOC_187818	NC_lncRNA	16.0951	12.876	10.7838	0.603343	3.76174	3.46467	4.06096	4.60999	4.79314	5.05634	4.86058	4.60838	0.549105	0.896679	0.227613	3.10501	2.67541	3.37112	Gh_A07G0001	2.49442	2.02729	2.45527	0.581172	0.779219	0.724327	1.34405	1.21498	0.78721	1.31892	0.541193	0.87172	0.025355	0.399659	0.171868	0.654306	0.713073	0.167211	0.911224	1.46e-07
XLOC_187835	NC_lncRNA	0.000997	0.326126	0.262713	0.026753	0.058623	0.107038	0.278673	0.071532	0.047487	0.080261	0.138063	0.046551	0.139558	0.100717	0	0.109334	0.13531	0.115103	Gh_A07G0002	2.08218	2.1967	2.93543	2.41886	2.5102	2.37882	2.20196	2.17306	2.11595	1.71794	1.8804	1.39264	1.44234	2.21039	1.85915	2.03192	1.72596	1.84285	0.27409	0.271057
XLOC_187916	NC_lncRNA	0.142487	0.131836	0.0639	0	0.152041	0.209399	0.251075	0.469881	0.135781	0	0.068303	0	1.24304	1.42049	0.885706	0.246499	0.13238	0.333806	Gh_A07G0026	9.5404	10.8031	10.8929	9.61659	9.16097	8.72492	11.3852	10.9939	9.80968	3.41877	3.46345	4.41196	9.23431	9.9179	7.783	36.8343	37.4612	41.2797	-0.0410816	0.871425
XLOC_188483	NC_lncRNA	2.37071	2.70407	2.48087	1.06412	1.65418	1.36593	1.884	1.72735	1.59933	2.03026	1.68885	1.76697	1.81959	1.59816	1.04542	1.96374	1.83866	2.10537	Gh_A07G0154	4.80841	5.42388	4.59858	1.99895	2.65764	3.52536	2.07525	2.38011	2.69397	1.36106	1.62992	1.79186	0.645933	0.980887	0.976254	3.6803	3.64721	3.67117	0.675782	0.00208153
XLOC_188547	NC_lncRNA	0.360368	0.026732	0.424607	0.172964	0.37133	0.437533	0.14862	0.083932	0.343574	0.534106	0.460104	0.366501	1.42543	2.57308	1.30273	0.270344	0.667084	0.487965	Gh_A07G0169	1.31908	1.78351	1.53683	0.331069	1.15302	1.5018	1.66184	1.62989	1.74629	1.46679	1.3061	1.5292	1.56971	1.33656	1.30005	1.35337	1.04914	1.18371	-0.03536	0.889219
XLOC_188631	NC_lncRNA	0.801773	1.44349	1.5208	2.68733	4.35249	2.18049	6.36767	5.10961	4.52024	3.15675	3.10487	1.29879	11.082	10.88	8.96633	1.10119	3.30755	1.80906	Gh_A07G0189	2.81298	2.43575	3.41715	5.45022	4.78244	3.88925	11.4362	9.03017	8.45641	5.66802	6.12221	6.04856	32.097	25.5229	27.4243	4.40698	4.87525	6.68303	0.94285	4.78e-09
XLOC_188820	NC_lncRNA	0.220566	0.627072	1.08806	1.285	1.01972	0.624136	1.65302	1.50028	1.58304	0.741364	0.852842	1.37247	0.213556	0.070233	0.09439	0.423219	0.389765	0.621574	Gh_A07G0239	12.7789	12.477	14.1278	24.3787	24.4211	19.892	12.818	13.9054	16.4889	13.411	12.3001	12.0989	5.64341	7.7128	4.91438	15.2865	14.7796	16.4108	0.464734	0.0519979
XLOC_188987	C_lncRNA	4.31865	4.24332	4.19196	0.501885	0.729446	0.695112	0.998497	1.03595	0.889676	0.909755	0.89219	0.841524	0.175504	0.117033	0.01654	0.595592	0.685401	0.689629	Gh_A07G0269	10.788	11.2218	11.3083	20.9904	18.3309	21.3156	16.012	17.306	17.1337	11.2794	15.8796	15.5527	21.5048	22.5651	27.1746	83.0205	73.1516	72.2172	-0.335445	0.17357
XLOC_189075	NC_lncRNA	6.9443	6.76485	8.33077	7.42901	5.6409	5.41188	5.03021	4.82735	5.88709	5.43761	5.80381	4.77675	0.057803	0	0.317998	2.42795	2.35206	2.42082	Gh_A07G0296	2.55339	3.68833	2.98666	2.79423	2.73586	3.06643	3.0013	2.41683	2.32083	3.05668	3.40748	3.37947	1.46261	1.51509	0.914607	2.491	3.38153	2.90758	0.66371	0.00267047
XLOC_189316	NC_lncRNA	4.06336	4.43472	5.18645	3.05203	2.42553	2.57083	2.05477	1.71784	1.81086	1.89529	1.2958	1.56904	0	0.404965	0.161193	1.04106	0.605007	0.648351	Gh_A07G0332	0.279204	0.132318	0	0.050327	0.059839	0.120572	0.109047	0.148618	0.108891	0.092314	0.071383	0.144057	1.02842	1.17307	1.02322	0.051695	0	0.052265	-0.497377	0.0357133
XLOC_189518	NC_lncRNA	89.7092	87.8122	98.2951	53.6282	50.8642	49.4893	41.7326	38.9179	38.8676	66.6262	53.1269	52.0334	6.0522	7.24729	5.63176	48.9913	46.7178	52.0177	Gh_A07G0391	27.9401	26.4784	24.2888	73.4167	66.4507	62.7905	20.2724	18.7	18.5934	22.3366	24.6546	24.3564	84.921	108.087	98.6513	134.206	138.063	139.118	-0.43558	0.0707931
XLOC_189683	NC_lncRNA	0.382471	0.426872	0.435395	0.547919	0.38515	0.200033	0.339817	0.078702	0.062101	0.087403	0.25768	0.294297	0.166091	0.087726	0.26097	0.381981	0.019287	0.07792	Gh_A07G0426	0.047307	0	0.136437	0.118565	0	0	0	0.018604	0.091386	0.150688	0.031415	0.173197	0	0	0	0	0	0.162716	0.0131226	0.958784
XLOC_189767	NC_lncRNA	1.01652	0.508442	1.06386	1.21666	1.26047	0.666013	0.85094	1.13061	0.827197	1.23582	1.05128	0.881038	0.047243	0.250357	0.031044	1.02124	0.548984	0.803856	Gh_A07G0440	0.580271	0.19518	0.654605	0.743749	0.654379	0.646465	0.424329	0.151213	0.049317	0.055713	0	0	0	0	0	0.036502	0	0.059651	0.457968	0.0559789
XLOC_189851	NC_lncRNA	0	0.055495	0.085951	0	0	0	0	0	0	0	0	0.080526	0	0	0	0	0	0	Gh_A07G0460	4.49527	3.69206	4.76196	5.07046	5.86649	4.26072	2.90137	2.71148	3.31873	3.70524	3.69423	4.01849	0.591012	0.737816	0.426495	2.42711	1.7683	2.32203	0.309332	0.211636
XLOC_189862	NC_lncRNA	2.91488	2.82147	2.50808	3.3458	2.84831	2.58698	1.23995	2.0101	1.21614	1.72053	2.05693	2.00214	0.887135	1.22932	0.472665	1.64952	1.81783	1.63883	Gh_A07G0460	4.49527	3.69206	4.76196	5.07046	5.86649	4.26072	2.90137	2.71148	3.31873	3.70524	3.69423	4.01849	0.591012	0.737816	0.426495	2.42711	1.7683	2.32203	0.852302	7.09e-06
XLOC_189930	NC_lncRNA	2.39886	1.82056	1.49684	0.758366	1.38377	1.50413	0.670249	1.16136	1.11915	0.846813	2.03633	2.80707	0	0.28048	0.094387	0.56346	0.575007	1.24232	Gh_A07G0483	5.58721	5.0606	6.38371	6.43849	6.37951	6.44922	2.72251	2.81826	1.26307	2.44002	2.90211	4.0181	0.120936	0.109747	0.445817	0.776617	1.39128	1.17822	0.607684	0.00746989
XLOC_189965	NC_lncRNA	3.07135	3.06806	3.3382	8.23917	6.99682	6.77716	3.65716	3.78171	3.56632	8.93849	7.26265	8.8113	1.85945	2.08309	2.30775	2.3279	2.27182	2.78345	Gh_A07G0490	0	0	0.095713	0	0.078328	0	0.031139	0	0.081353	0.227475	0	0.191993	0	0.130062	0	0	0	0	0.479372	0.0441185
XLOC_190034	NC_lncRNA	3.2051	3.15754	4.52706	3.98447	3.02935	3.25846	2.98861	1.97759	2.52406	3.02661	2.94148	2.37059	0.650637	0.982217	0.946167	1.14192	0.749687	0.989569	Gh_A07G0505	0.199762	0.122064	0.401402	0.599056	0.157936	0.110043	0.243846	0.069636	0.081345	0.057474	0.235842	0.046746	0.191702	0.031273	0.188377	0.017404	0.126816	0.350422	0.429405	0.0753461
XLOC_190138	NC_lncRNA	0.791501	1.55967	1.15383	0.805631	1.30614	1.12972	1.48035	1.72989	1.09674	1.82715	1.39308	1.34191	0.403406	0.527495	0.207685	0.706496	0.548431	0.70661	Gh_A07G0530	11.8478	12.5195	10.613	9.3016	10.3118	11.811	6.40433	6.80338	6.70181	6.27655	5.56642	5.7085	1.80794	1.617	1.80093	7.49047	5.48576	6.00044	0.447433	0.0626278
XLOC_190159	NC_lncRNA	1.06953	1.07985	1.17696	1.95939	1.3063	1.17381	2.19541	2.02619	1.75834	1.53975	1.57694	1.62095	0.429812	0.048221	0.198199	0.571328	0.709306	0.862446	Gh_A07G0531	0.024735	0	0	0	0	0	0.003239	0.037544	0.01932	0.018952	0.009577	0	0	0.054402	0	0	0.023682	0.02408	-0.15757	0.532339
XLOC_190161	NC_lncRNA	0.510746	0.041578	0.067964	0.064147	0.412355	0.303936	0.605216	0	0.336792	0.185171	0.191092	1.43689	0.396651	0.425323	0.164167	0.149461	0.124802	0.045893	Gh_A07G0531	0.024735	0	0	0	0	0	0.003239	0.037544	0.01932	0.018952	0.009577	0	0	0.054402	0	0	0.023682	0.02408	-0.129148	0.609534
XLOC_190433	NC_lncRNA	11.4666	11.2362	12.4069	6.96656	7.06296	4.81694	11.4431	10.8635	10.9007	5.04766	6.28976	9.91314	3.49831	2.20936	2.07257	6.14086	3.3362	3.78256	Gh_A07G0587	49.3479	47.7469	57.8082	12.9353	16.2965	17.1845	22.3073	22.1415	21.9887	22.1043	20.7374	21.3094	5.80257	7.53802	6.8367	19.3854	10.8262	19.8467	0.766623	0.000206286
XLOC_190624	NC_lncRNA	0.587409	1.03526	1.31436	0.313714	0.877165	0.445944	0.811103	1.43691	0.802088	0.340118	0.607941	0.444087	0.435884	0.160416	0.161407	0.62547	0.667873	1.10387	Gh_A07G0618	3.73725	3.23458	4.05318	4.50975	5.78533	7.50935	6.12156	5.06954	5.67935	7.22566	6.69857	6.16322	2.49596	3.09673	2.53047	6.35751	6.9145	5.11806	0.0594799	0.814642
XLOC_190661	NC_lncRNA	7.6347	6.65641	6.96614	2.94113	2.37717	2.30275	3.1046	2.91025	2.65744	3.42545	3.52583	3.62224	2.16209	2.96769	2.29044	3.95422	3.23285	2.48662	Gh_A07G0627	0.028931	0.061468	0	0	0	0	0	0	0	0.05321	0	0	0	0	0	0	0	0	0.53157	0.0231874
XLOC_190718	NC_lncRNA	3.09888	2.17011	2.04678	1.16872	1.00566	1.34791	1.3041	1.59084	1.82196	1.18237	1.0897	0.72703	0.294559	0.347974	0.553733	0.489654	0.673533	0.55584	Gh_A07G0637	16.904	15.826	15.902	5.31283	7.31064	10.204	11.4373	9.72282	10.5536	12.9543	10.9395	11.4134	2.02807	2.44998	2.33508	8.10191	7.67787	8.65016	0.814411	3.88e-05
XLOC_190772	NC_lncRNA	5.86392	6.80002	7.57088	4.456	3.92933	3.3523	3.14109	3.11341	3.66692	3.54434	3.358	2.72335	0.782472	1.14678	0.694141	3.5433	2.90032	3.17426	Gh_A07G0644	0	0	0	0	0	0	0	0	0	0	0	0	0	0	0	0	0	0	NA	NA
XLOC_190793	NC_lncRNA	1.12803	1.21683	1.55399	1.96157	1.55656	1.43448	1.65775	1.42342	1.75513	1.84477	1.2972	1.15223	0.494638	0.571301	0.278367	1.42057	1.03294	1.01713	Gh_A07G0645	7.24454	6.59002	7.10392	8.21879	8.80898	8.92129	4.58648	4.16041	4.226	3.81118	4.66772	3.78797	2.55162	3.41398	1.98324	5.50831	5.26978	5.12136	0.548309	0.0184713
XLOC_191008	NC_lncRNA	0	0	0	0	0	0	0	0	0	0	0	0	0	0	0	0	0	0	Gh_A07G0690	7.29883	7.72254	6.55252	6.0347	5.86723	5.57503	11.0678	10.0834	10.4176	9.90414	9.32361	9.30818	27.291	23.9934	31.5741	8.42413	9.34067	9.23061	NA	NA
XLOC_191029	NC_lncRNA	5.41338	3.99562	5.84837	3.48705	2.97266	5.30729	2.20837	2.40965	3.61502	2.98593	3.20021	2.64451	0.500855	0.820023	0.118364	2.12714	1.82578	1.80928	Gh_A07G0692	0.031537	0.039678	0	0	0	0	0.042753	0.041998	0.213957	0	0.006465	0.034314	0	0	0	0	0.053342	0	0.132137	0.601208
XLOC_191356	NC_lncRNA	3.53524	3.50915	4.40227	9.54527	6.07378	5.61551	4.04331	4.32866	3.96668	1.89051	3.05121	3.84351	3.03944	3.67313	1.32672	4.99867	5.65414	5.78391	Gh_A07G0752	3.2662	3.15914	3.45533	0.687575	1.55494	2.01127	1.5938	1.33088	1.6503	2.29007	1.83425	2.01617	0.478597	0.681791	0.684368	1.27064	1.36875	1.16314	-0.193821	0.440928
XLOC_191583	NC_lncRNA	2.54877	1.93366	1.17463	0.474524	0.969619	0.522538	0.617852	0.982344	0.889082	0.397168	0.55072	0.040525	0.103629	0	0	0.286568	0.287851	0.097233	Gh_A07G0782	2.62699	3.40044	2.63329	1.03942	0.440703	0.538866	0.651801	0.914974	0.991171	0.551852	0.866712	0.62803	1.17141	1.08722	0.853997	0.388587	0.803332	0.850833	0.760612	0.000247656
XLOC_191704	NC_lncRNA	0.573456	1.17629	0.645511	0.217047	0.402061	0.521725	1.08864	1.17871	0.894563	1.38702	1.21041	1.2168	0.283294	0.433481	0	0	0	0	Gh_A07G0806	18.9169	18.3798	17.3377	13.3031	19.584	21.2199	37.5361	35.598	35.4548	41.6307	44.0058	45.4049	8.29353	7.95353	7.16303	2.6057	2.56646	1.80297	0.913649	1.18e-07
XLOC_191939	NC_lncRNA	2.63627	1.87114	2.30147	3.00571	2.63627	2.3516	1.8422	1.58092	1.82414	2.19702	1.86499	1.71534	0.478593	1.51641	0.642661	1.42968	1.81399	1.60535	Gh_A07G0855	0.999464	0.367033	1.49605	0.968741	1.03389	1.43326	0.586003	1.37332	1.4879	0.610467	0.579791	0.883632	0.06496	0.142001	0.38391	0.350401	0.328284	0.327327	0.571257	0.0132719
XLOC_192083	C_lncRNA	8.04355	7.78346	9.23369	6.3724	5.78446	5.79301	4.64685	4.74728	4.31306	6.75453	6.19182	5.17337	0.634604	0.859633	0.913023	2.47018	1.6158	2.57185	Gh_A07G0872	0	0	0	0	0	0	0	0	0	0	0	0	0	0	0	0	0	0	NA	NA
XLOC_192126	NC_lncRNA	3.45818	3.57888	3.92271	2.99908	2.61584	2.79035	1.82049	1.70355	1.71796	2.16567	1.8155	1.79423	1.34291	1.65946	1.52396	2.04251	2.0235	1.78423	Gh_A07G0883	0.214116	0.509052	0.286402	0.406054	0.531668	0.561642	0.986347	0.626945	0.452323	0.451035	0.364157	0.850257	0.984916	1.28844	1.30422	1.24988	0.350867	0.559518	-0.588611	0.0101753
XLOC_192201	NC_lncRNA	9.77565	9.2437	10.1345	5.92945	3.54859	3.22123	3.07384	3.71183	3.59952	4.19725	3.90499	3.50617	0.39479	0.53488	0.374666	1.74095	1.58242	1.60928	Gh_A07G0887	0	0	0	0	0	0	0	0	0	0	0	0	0	0	0	0	0	0	NA	NA
XLOC_192206	NC_lncRNA	1.72646	2.57426	1.27409	0.407545	0.447376	0.37164	0.985309	1.02954	0.690531	0.650379	0.558773	0.432494	0.207988	0.082538	0.027522	0.16423	0.307417	0.604893	Gh_A07G0888	0	0	0	0	0	0	0	0	0	0	0	0	0	0	0	0	0	0	NA	NA
XLOC_192236	C_lncRNA	18.889	21.3754	19.977	4.63429	4.65527	4.50443	7.46904	8.13413	9.67471	6.10898	5.8816	7.15145	0.88736	0.787485	0.654772	5.18471	7.27698	5.00656	Gh_A07G0894	0.246174	0.257682	0.52666	1.9944	2.40901	1.06213	0.720875	1.29891	0.548889	0.812072	0.905184	1.3561	3.07403	3.5027	2.69926	1.29536	1.11512	1.967	-0.769488	0.000188725
XLOC_192265	NC_lncRNA	0.643995	0.632688	0.662484	0.709241	0.793136	0.893126	0.811397	0.740689	0.752465	1.10115	1.07358	0.701564	0.23995	0.135882	0.465733	0.670044	0.820203	0.699185	Gh_A07G0902	11.1471	9.36955	10.4269	23.189	21.5312	21.6675	5.0358	5.43176	5.03736	20.0465	23.4553	24.31	6.21114	8.81932	5.3316	13.0564	13.3519	14.2242	0.53341	0.022627
XLOC_192664	C_lncRNA	6.75266	5.69089	4.92269	8.74768	7.4435	5.38131	10.3794	9.58741	9.5596	15.9403	13.1935	12.1189	3.52379	2.18166	2.10787	5.3583	4.40323	4.46568	Gh_A07G0959	2.88263	2.48214	3.38048	0.988242	1.7426	2.45372	1.61941	2.5179	2.40129	3.12668	2.15736	0.842336	0.095004	0.111394	0.186182	1.48574	0.994618	1.50929	0.454455	0.0581338
XLOC_192672	NC_lncRNA	0.276331	0.440708	0.350243	0.341988	0.371056	0.212869	0.385534	0.289064	0.322089	0.589914	0.756749	0.966377	0.180263	0.348424	0.299713	0.352857	0.265551	0.220188	Gh_A07G0960	0.813669	0.962403	0.757325	0.97531	1.02993	1.3049	0.430449	0.770972	1.08334	0.568832	0.819167	0.468565	0.667994	0.662505	0.895582	0.885362	0.822682	0.50028	-0.347531	0.157627
XLOC_192675	C_lncRNA	2.80081	2.18546	3.55341	4.68672	2.79927	1.58672	1.5842	1.31329	1.58777	0.897774	1.62963	0.968441	0.862005	2.00803	0.997395	1.70661	1.44051	1.99585	Gh_A07G0961	2.94274	3.35854	3.13684	6.45703	7.623	8.34471	4.97968	5.56351	4.77259	6.77369	6.41212	7.46176	2.69328	2.61863	3.1326	7.18812	8.51062	8.62321	-0.0768677	0.76177
XLOC_192702	NC_lncRNA	2.50223	2.61731	2.16575	0.954898	1.30967	1.5168	1.77685	1.93217	1.61487	2.53649	2.00528	1.38729	0.307229	0.19216	0.165881	1.15982	1.19703	1.25752	Gh_A07G0963	1.11875	1.05957	1.44107	0.739836	0.802016	0.749339	0.702393	0.674345	0.807069	1.14465	1.19605	0.800338	0.285262	0.140126	0.088324	0.589854	0.626192	0.489574	0.889724	7.74e-07
XLOC_192989	NC_lncRNA	1.37898	1.12906	1.263	0.708279	0.709404	0.596601	0.873328	0.69634	0.748811	0.72964	0.730778	0.758451	0.095414	0.482384	0.23273	0.34315	0.209321	0.160265	Gh_A07G1000	4.6666	4.59074	6.19531	3.31423	6.42654	6.27139	4.0835	5.87926	4.25457	6.41484	8.32568	8.52882	5.70274	8.7068	4.78628	6.26673	6.5195	11.2239	-0.366438	0.134744
XLOC_192994	C_lncRNA	6.85978	5.90318	6.09651	0.811678	1.1284	0.859388	1.71584	1.08001	0.876899	0.890664	0.881964	0.880197	0.044553	0.421478	0.007862	0.661373	0.196976	0.311989	Gh_A07G1000	4.6666	4.59074	6.19531	3.31423	6.42654	6.27139	4.0835	5.87926	4.25457	6.41484	8.32568	8.52882	5.70274	8.7068	4.78628	6.26673	6.5195	11.2239	-0.30012	0.226268
XLOC_193073	NC_lncRNA	3.0644	2.86518	3.39692	2.37698	2.44327	1.60804	1.55537	0.935086	1.46813	1.1236	1.38951	1.34879	0.016829	0.392612	0.094976	1.06952	0.595473	0.768256	Gh_A07G1010	1.93525	1.40812	1.12284	0.391107	1.26808	1.46361	2.93879	4.13422	3.50931	2.22227	2.78645	1.93498	12.646	8.33613	13.2063	0.200843	0.063206	0.354737	-0.5944	0.00928233
XLOC_193247	NC_lncRNA	3.90634	4.00988	3.55061	0.93553	1.6552	1.70368	1.06249	1.21104	0.882669	1.42367	1.26654	0.891059	0.293905	0.278918	0.246655	1.03774	0.765567	0.932562	Gh_A07G1035	0	0	0	0	0	0	0	0	0	0	0	0	0	0	0	0	0	0	NA	NA
XLOC_193248	NC_lncRNA	0.236107	0.018258	0.110157	0.065777	0.354201	0.080962	0.347795	0	0	0.079098	0.051514	0.140055	0.050869	0.195054	0.337726	0.196146	0.001331	0.133105	Gh_A07G1035	0	0	0	0	0	0	0	0	0	0	0	0	0	0	0	0	0	0	NA	NA
XLOC_193281	NC_lncRNA	1.68975	1.63624	2.21485	0.844913	0.798024	1.11645	1.10958	1.68289	1.20446	1.31964	1.31789	1.66399	0.25184	0.16159	0	0.647141	0.526219	1.3362	Gh_A07G1037	2.36389	0.936534	1.30018	1.88772	1.41855	1.24718	1.66252	1.40108	1.56372	1.11487	1.58824	1.3645	0.877133	0.611907	0.487629	1.02069	1.08206	0.995909	0.531136	0.023321
XLOC_193622	NC_lncRNA	4.54874	3.79839	3.76244	1.59949	3.18719	2.37839	2.09068	1.66792	1.80148	2.26147	2.15825	1.9976	0.225965	0.315169	0.169816	1.13666	0.610311	1.40748	Gh_A07G1086	9.49935	9.04647	9.23265	7.98917	8.86503	10.2234	8.31965	7.88135	7.90217	8.50915	8.87737	9.22371	17.2795	17.6685	17.0989	7.52223	6.53401	7.76789	-0.465393	0.0516217
XLOC_193687	C_lncRNA	0.853282	1.26352	1.04828	0.363562	0.648902	0.762854	0.621329	0.706328	0.575222	0.746656	0.61323	0.571772	0.194972	0.142647	0.05014	0.544976	0.988621	0.477381	Gh_A07G1090	2.9429	3.14766	4.25232	4.77398	5.20603	4.18892	2.96658	4.04329	3.65912	3.4051	2.78095	2.93381	1.56663	1.27491	1.34329	2.83663	2.36587	2.44855	0.46457	0.0520919
XLOC_193734	NC_lncRNA	8.82188	7.10977	8.75114	6.38457	5.45065	5.9184	5.75845	5.8098	5.62634	7.38326	6.76637	7.49851	0.388226	0.905729	0.78853	2.83671	2.63087	2.48219	Gh_A07G1092	0	0	0.04058	0.547443	0.223949	0.115557	0.296603	0.290672	0.129567	0.190334	0.152131	0.19958	3.21386	3.20878	3.68293	0.20245	0.273438	0.433287	-0.774881	0.000159074
XLOC_193874	NC_lncRNA	0.409458	0.21699	0.1466	0.366753	0.59822	0.662915	0.200388	0.33854	0.248878	0.126245	0.322518	0.16018	0.054486	0.808518	0.080166	0.487355	0.070302	0.141534	Gh_A07G1114	0	0	0	0	0	0	0	0.072683	0	0	0	0	0	0	0	0	0	0	0.0414727	0.87021
XLOC_193934	NC_lncRNA	0.402646	0.365019	0.808472	1.03225	0.794899	0.632041	0.539084	0.671667	0.814594	0.713216	1.06625	0.888666	0	0.042858	0.130666	0.913406	0.377034	0.675704	Gh_A07G1123	4.60937	4.95805	4.84439	2.63479	2.43042	2.31282	1.65678	1.91721	2.07891	2.12863	1.92453	1.7056	0.206044	0.210075	0.237877	0.72875	0.685014	0.614426	0.283259	0.254697
XLOC_194054	NC_lncRNA	7.87627	7.62418	9.07118	5.4244	3.46414	3.72452	3.58615	3.76492	4.01988	3.68019	4.43536	3.59015	0.095907	0.12833	0.100936	1.88472	1.60774	1.59299	Gh_A07G1134	0.420928	0.509739	0.778353	0.831724	0.63652	0.64269	0.53453	0.467848	0.663606	0.515639	0.364761	0.339928	0.093858	0.012319	0.144955	0.154619	0.059635	0.251442	0.733575	0.0005308
XLOC_194401	NC_lncRNA	0	0.192442	0	0	0	0	0	0.167386	0	0.093195	0.167518	0	0.899027	1.31785	0.324993	0	0	0	Gh_A07G1179	9.96591	10.284	10.2348	4.14152	5.00282	5.60804	5.10834	4.57485	5.48616	5.41509	6.01179	4.99909	1.67127	1.35871	1.8262	4.2857	4.58586	3.90052	-0.525186	0.0252156
XLOC_194457	NC_lncRNA	1.24611	0.533319	0.737701	0.584766	0.800177	0.573343	0.441691	0.793444	0.490195	0.920424	1.05432	0.962849	0.345545	0.107115	0.083795	0.555925	0.202483	0.282072	Gh_A07G1184	0	0.029361	0.038298	0.030593	0	0.055803	0.018864	0.104444	0.112763	0.019318	0	0	0.217496	0.359124	0.420756	0	0.046437	0.0469	-0.667233	0.00248598
XLOC_194781	NC_lncRNA	4.97069	5.17672	5.39194	4.79284	3.24902	3.85807	1.93239	2.15751	2.25906	1.87683	1.95189	1.52103	0.722327	1.4934	0.865156	1.66967	2.28102	1.00757	Gh_A07G1225	1.50245	2.04675	1.63278	3.24215	4.53315	4.92542	1.22154	1.29791	1.20386	1.63594	1.24227	1.36925	1.17809	1.72147	0.759849	0.950558	1.01515	0.625398	0.500373	0.0344433
XLOC_194830	C_lncRNA	1.68331	2.10041	1.86395	2.87381	2.14807	1.59175	1.47029	2.35744	2.19227	1.69785	2.00428	1.29399	0.176546	0.043696	0.043674	0.542447	0.228749	0.183264	Gh_A07G1229	0	0	0	0	0	0	0.087714	0.132127	0	0	0.085848	0.142762	0	0	0	0.053382	0	0	0.185358	0.461505
XLOC_194882	NC_lncRNA	16.3983	14.9949	16.5379	2.14132	3.1902	3.66696	5.70459	4.98753	5.40471	3.07219	3.05079	3.1523	0.782783	0.750801	0.527481	2.16176	2.1659	2.61124	Gh_A07G1236	13.6695	13.9572	14.723	6.70263	8.98479	10.7506	15.914	14.3735	14.0592	11.6592	10.4757	10.7046	2.96926	3.02161	2.08933	12.5087	13.1347	15.2763	0.539492	0.0208503
XLOC_195008	NC_lncRNA	0.11957	0	0.167916	0	0.251831	0.287344	0	0.18232	0.167541	0.134467	0.175148	0.127568	0.082012	0	0	0	0	0.289515	Gh_A07G1258	8.53617	8.41761	9.31132	22.9826	21.2635	22.7811	9.65741	10.3372	10.9732	14.792	14.8153	14.0409	5.06548	8.21815	6.15454	5.67802	5.07	4.83025	0.376529	0.123531
XLOC_195067	NC_lncRNA	1.26143	1.59562	1.44086	1.08287	1.27435	1.13451	0.870966	1.12918	1.31386	1.17965	1.00076	1.08776	0.096713	0.238492	0.156315	0.59874	0.620961	0.699382	Gh_A07G1271	3.10316	4.77144	3.59716	3.12482	3.30334	3.06808	2.9601	3.11861	2.16163	1.4849	1.68205	2.02673	0.339317	0	0	0.303249	0.763271	1.06717	0.886348	9.74e-07
XLOC_195238	NC_lncRNA	0.894676	0.771842	0.637147	1.85453	2.25707	0.570861	1.54658	2.02285	2.07893	1.59081	1.53735	2.12623	1.75197	1.52149	0.639618	1.38408	1.65218	1.06103	Gh_A07G1284	109.212	103.023	105.574	230.608	192.827	169.89	59.3934	62.0701	70.0196	88.1983	81.2767	92.9277	172.854	226.856	186.522	208.438	212.215	191.395	-0.0839602	0.740474
XLOC_195518	NC_lncRNA	63.2925	66.5005	66.6501	34.4182	33.2004	34.2185	29.2208	26.8701	28.5348	64.411	53.9832	51.2755	4.67216	4.5884	3.93997	20.8046	16.367	17.1121	Gh_A07G1328	31.1884	27.214	32.06	52.2161	47.2934	42.6307	41.4518	42.0726	40.1855	71.7097	80.6675	79.5738	41.7988	49.2966	36.98	58.6568	60.7398	57.2461	0.0491818	0.846335
XLOC_195571	NC_lncRNA	1.7811	0.965629	1.232	0.325199	0.497295	0.729908	0.862875	0.889715	1.01456	1.25603	0.944748	1.23286	0.128037	0.383291	0.159721	0.366516	0.545176	0.510294	Gh_A07G1338	6.18798	5.97807	5.41669	3.19999	3.6645	4.73556	3.75987	3.98982	5.04137	5.50039	4.94028	4.9224	0.74211	1.20484	0.709688	3.11972	1.8509	2.70523	0.876249	1.86e-06
XLOC_195987	C_lncRNA	0.776316	0.776505	0.828161	0.27441	0.549194	0.606135	0.295349	0.462536	0.524498	0.524861	0.327557	0.316721	0.237056	0.446954	0.260816	0.24509	0.239881	0.246836	Gh_A07G1376	14.3739	15.0147	13.6717	8.34931	10.2271	11.6905	10.0485	10.9521	11.0178	14.4234	14.1409	14.1272	6.8469	7.60242	6.27086	6.60552	7.25659	6.56361	0.708767	0.000991929
XLOC_196761	NC_lncRNA	11.4683	10.352	12.0078	14.2189	10.1766	8.91391	6.54688	6.18976	5.93416	6.1277	5.49415	6.18551	1.07479	1.13483	0.886092	4.20266	3.20222	3.91543	Gh_A07G1469	2.50751	3.53968	3.59383	8.70954	7.50788	6.69737	2.20536	3.41366	3.87656	1.18822	1.41675	1.92898	6.35379	6.81469	6.75836	4.44265	3.76746	3.44119	0.0417044	0.869491
XLOC_196835	NC_lncRNA	0.124039	0.157648	0.261583	0.068637	0.08141	0	0	0	0.302274	0.238567	0	0	0	0	0	0	0	0	Gh_A07G1477	4.35662	5.19112	6.0449	7.33926	10.2206	9.98333	13.9006	14.1767	13.4111	6.92862	6.01951	6.9241	30.9121	33.3275	30.7861	16.4177	14.4924	16.9302	-0.43091	0.0742172
XLOC_196940	NC_lncRNA	1.36018	1.25397	1.28565	0.695646	0.610491	0.644339	0.7437	0.722666	0.685603	0.758866	0.723968	0.918766	0.422221	0.41545	0.277715	0.580121	0.433816	0.439612	Gh_A07G1484	0	0	0	0	0	0	0	0	0	0	0	0	0	0	0	0	0	0	NA	NA
XLOC_197409	NC_lncRNA	0.645534	0.598412	0.65128	1.04039	0.664522	0.940496	0.702943	0.430761	0.675864	0.405058	0.476811	0.357954	0.088435	0.224466	0.228072	0.39193	0.290083	0.348568	Gh_A07G1513	31.4673	28.5377	30.2793	56.8353	49.1403	43.2835	31.3646	30.7807	31.5857	29.1903	33.4123	35.558	9.7683	16.9485	10.8227	22.4666	20.5235	20.218	0.86621	3.36e-06
XLOC_198046	NC_lncRNA	0	0	0	0.345102	0	0.084513	0	0.165745	0	0.083668	0.054491	0.135877	0	0	0	0	0	0	Gh_A07G1567	3.8336	4.02669	2.88281	2.23125	2.41669	2.93875	3.43615	2.50917	2.92915	3.06255	2.08815	2.17667	0.329087	0.54696	0.162833	1.07223	0.804965	0.975928	0.130451	0.605899
XLOC_198356	NC_lncRNA	0	0	0	0	0	0	0	0	0	0	0	0	0	0	0	0	0	0	Gh_A07G1585	29.3951	28.7647	27.4657	45.3021	49.8455	49.285	55.9173	52.8804	58.7974	60.648	60.6982	62.0897	24.8817	24.0394	24.3637	84.096	86.1431	85.9226	NA	NA
XLOC_198367	C_lncRNA	2.16473	1.25191	2.15032	7.50571	7.96461	7.81964	28.3559	28.0624	30.1405	6.62121	6.05646	6.59435	5.56767	5.5614	6.56449	3.12661	1.71534	2.40625	Gh_A07G1586	0.368904	0.305266	0.391691	0.225162	0.249832	0.493718	4.73221	4.75693	3.66831	0.448669	0.615547	0.56785	0.405686	0.227864	0.428622	0.798127	0.590502	0.475926	0.947464	2.47e-09
XLOC_198591	NC_lncRNA	0.35304	0.242427	0.090197	0	0	0	0	0.121743	0	0.067932	0.05624	0.043385	0	0	0	0.107792	0	0	Gh_A07G1608	5.81057	5.69543	4.48288	1.35009	2.53904	3.90724	5.27074	5.31164	4.51963	6.60623	6.24463	5.90006	3.01282	2.66229	3.12439	4.26527	4.6393	5.20238	0.477036	0.0453108
XLOC_198974	NC_lncRNA	5.87083	6.66073	7.37324	10.1671	6.58131	6.0028	5.10193	4.33596	4.68748	4.35623	4.82153	4.71279	3.15099	3.42297	2.78193	2.3095	2.82881	1.9657	Gh_A07G1646	1.08608	0.610484	0.587654	1.11323	1.30177	0.978721	0.566362	0.281245	0.728018	0.477797	0.802234	0.759083	0.347305	0.609225	0.365852	0.352524	0.259867	0.407337	0.721256	0.000729918
XLOC_198975	NC_lncRNA	2.99762	2.45002	3.10512	3.89221	2.004	1.42585	2.16722	1.90412	2.54033	1.86218	2.44545	2.39678	0.057552	0.538941	0.318677	2.18606	2.12196	1.70689	Gh_A07G1646	1.08608	0.610484	0.587654	1.11323	1.30177	0.978721	0.566362	0.281245	0.728018	0.477797	0.802234	0.759083	0.347305	0.609225	0.365852	0.352524	0.259867	0.407337	0.457822	0.0560673
XLOC_199040	NC_lncRNA	2.05086	2.38961	1.76709	1.45757	1.19087	3.04524	1.20591	1.85589	0.378543	1.72291	2.70165	1.21106	1.67995	1.38118	1.49763	0.507787	0.304141	0.16349	Gh_A07G1656	8.9078	9.57624	9.94756	14.9939	14.0238	13.3415	22.1269	17.9374	22.4891	16.9208	16.9307	17.9977	5.40951	5.84943	3.08763	15.2759	17.529	14.0947	-0.300505	0.225643
XLOC_199278	C_lncRNA	0.347714	0.23011	0.210242	0.177799	0.376077	0.181581	0.127608	0.233734	0.155552	0.283933	0.242489	0.158701	0.507526	0.660355	0.660071	0.137084	0.259575	0.122627	Gh_A07G1681	2.17438	2.84188	2.98176	2.84495	3.50624	3.49809	3.19844	3.10866	3.24545	2.89703	3.69475	2.85899	0.941795	1.02866	0.426154	1.90221	2.26057	2.91121	-0.777497	0.000146177
XLOC_199661	C_lncRNA	3.15886	3.26495	3.78733	2.45481	1.43046	1.56713	1.04017	1.1407	1.7032	1.35107	0.984868	1.04021	1.61841	2.49401	1.01213	1.9904	2.32955	0.819125	Gh_A07G1729	1.20667	1.05135	1.54955	1.13911	1.10631	1.20695	0.518422	0.064744	0.519491	0.064581	0	0	0.282068	0.017001	0.498957	0.097911	0.092739	0.007333	0.618697	0.00619434
XLOC_199746	NC_lncRNA	6.27882	5.52693	6.21794	2.06588	2.22636	1.75446	2.57484	3.4397	2.44871	0.889501	1.37144	2.09321	2.25192	1.83411	2.20786	1.99392	1.74726	2.4041	Gh_A07G1738	22.7994	21.0569	22.7378	7.04106	6.60823	5.4564	11.9428	9.43409	11.9214	5.0489	6.10089	5.00574	2.6432	1.70253	2.41388	2.84756	2.99847	3.15237	0.914475	1.1e-07
XLOC_199906	NC_lncRNA	4.71331	4.43729	4.99694	4.97497	3.56144	3.66052	3.48169	2.62089	3.09987	3.63203	4.69594	4.19485	1.44178	1.91637	1.32594	3.3196	3.29657	3.40983	Gh_A07G1757	4.76484	5.86474	4.94803	5.4364	8.6027	8.96791	5.92128	7.67958	6.73631	8.85375	7.70004	7.5875	1.97993	2.17616	2.5753	3.87922	3.92931	4.03657	0.485645	0.0410355
XLOC_200046	NC_lncRNA	0.083406	0.063574	0.204975	0.55944	0.417984	0.296394	0.144135	0.45725	0.14223	0.196243	0.16408	0.410594	1.89882	2.40549	1.71886	0.104748	0.211613	0.177746	Gh_A07G1782	0	0	0	0.012733	0	0	0	0	0	0	0	0	0.692109	0.47093	0	0	0	0	0.797967	7.24e-05
XLOC_200185	NC_lncRNA	2.54577	1.77584	2.55673	3.04309	2.56318	2.27181	2.11745	2.36407	1.93573	2.00247	2.06975	2.13819	0.203979	0.150596	0.059842	0.521779	0.405478	0.100408	Gh_A07G1808	0	0	0	0	0	0	0	0	0	0	0	0	0	0	0	0	0	0	NA	NA
XLOC_200490	C_lncRNA	0.588172	0.643761	0.682542	0.258406	0.270545	0.3071	0.739769	0.838556	0.689922	0.307354	0.281342	0.19205	0.120136	0.055452	0.086864	0.332164	0.309072	0.282223	Gh_A07G1874	5.00502	4.96094	4.97319	6.21367	5.19826	5.97588	2.20033	2.4151	3.33791	2.63567	2.79242	2.50362	0.350555	0.39811	0.422001	1.55121	1.94943	1.61768	0.370932	0.129667
XLOC_200531	NC_lncRNA	0.058934	0.398109	0.154971	0	0	0.127844	0	0	0.073186	0	0.023205	0.129111	0	0	0	0	0	0.303042	Gh_A07G1876	1.89174	1.82499	1.72528	2.40729	2.30717	3.52641	0.989728	1.20414	0.834551	1.08443	1.11523	1.52446	3.94786	6.01326	2.4399	0.247158	0.157109	0.450964	-0.138487	0.583676
XLOC_200536	NC_lncRNA	2.2421	1.62813	1.82914	2.94187	1.83943	2.06482	2.17361	1.49872	1.83264	1.3442	1.18292	1.51376	3.31045	5.06872	4.88646	1.81443	0.830474	1.27568	Gh_A07G1876	1.89174	1.82499	1.72528	2.40729	2.30717	3.52641	0.989728	1.20414	0.834551	1.08443	1.11523	1.52446	3.94786	6.01326	2.4399	0.247158	0.157109	0.450964	0.774949	0.000158729
XLOC_200543	C_lncRNA	2.21709	2.811	3.50428	4.10414	2.95955	2.0317	2.66703	2.43224	2.70414	1.5258	1.59151	2.19497	8.58318	10.2584	8.85357	4.15412	3.42836	2.70935	Gh_A07G1876	1.89174	1.82499	1.72528	2.40729	2.30717	3.52641	0.989728	1.20414	0.834551	1.08443	1.11523	1.52446	3.94786	6.01326	2.4399	0.247158	0.157109	0.450964	0.696375	0.00132504
XLOC_200578	NC_lncRNA	0.621262	0.513421	0.671311	1.27775	0.356906	0.425555	0.546256	0.646388	0.411327	0.69772	0.376752	0.986883	0.540216	0.327949	0.328325	0.071154	0.208302	0	Gh_A07G1881	0.035035	0.070897	0.050061	0.691251	0.52179	0.174516	0	0.046983	0.05037	0	0	0	0	0	0	0.013408	0.06216	0	0.441367	0.0667137
XLOC_200631	NC_lncRNA	2.38016	3.57041	4.19404	7.92973	7.01511	4.57745	3.22582	1.76746	3.28284	3.56196	3.46894	3.5921	2.9327	2.45881	1.6587	2.82705	2.27916	3.40632	Gh_A07G1893	0	0	0	0.042219	0.116977	0.061539	0	0.181033	0.067904	0.152308	0.036239	0.049635	0	0	0	0.189991	0.021788	0.141355	0.0616177	0.808095
XLOC_200745	NC_lncRNA	0.087306	0.020596	0.104828	0.097451	0.070763	0.014821	0.037744	0.050915	0.029816	0.087744	0.004778	0.135322	0	0	0	0.017887	0.018521	0	Gh_A07G1911	0.020113	0.030231	0.030236	0.353771	0.441327	0.570509	0.351922	0.21608	0.07521	0.236213	0.311282	0.256251	0.087048	0.304593	0.197894	0.637249	0.807079	0.926769	-0.327416	0.184743
XLOC_201054	NC_lncRNA	12.9507	12.8989	14.0164	30.9339	28.0874	28.1514	18.7129	19.2835	21.0036	13.2715	10.9476	12.3511	88.7854	48.5791	58.9483	66.5649	71.9531	65.4077	Gh_A07G1970	2.94475	2.60952	2.91561	1.19727	1.21802	1.57575	1.5946	2.44499	2.0233	1.72725	1.51094	1.24797	0.761432	0.77419	0.459742	1.11732	0.636972	0.720187	-0.743038	0.000410754
XLOC_201067	NC_lncRNA	41.0646	39.3791	42.8252	24.0051	23.5637	25.8776	26.2669	27.6785	27.7797	31.9692	29.992	28.9879	3.7407	4.49439	3.65882	23.9096	24.6874	29.18	Gh_A07G1975	0.137679	0	0.263437	0.191225	0	0.060211	0.213517	0.53679	0.180837	0.405177	0.013019	0.054454	0.091121	0.481616	0.12874	0.141994	0.445701	0.406832	-0.0866139	0.732551
XLOC_201073	NC_lncRNA	3.01514	3.55994	2.82429	5.3983	3.3181	2.24525	1.57666	1.71583	1.9952	2.2623	1.44289	1.4776	0.54262	0.681541	0.929991	0.558607	1.08378	1.15724	Gh_A07G1975	0.137679	0	0.263437	0.191225	0	0.060211	0.213517	0.53679	0.180837	0.405177	0.013019	0.054454	0.091121	0.481616	0.12874	0.141994	0.445701	0.406832	-0.257979	0.301339
XLOC_201281	NC_lncRNA	3.39823	3.86154	4.83338	1.88154	1.52306	1.54474	1.48032	0.935009	1.27623	2.02414	1.70924	1.14889	0.648109	0.883853	0.36936	1.22781	0.853007	1.14037	Gh_A07G2013	6.32804	5.94608	8.25973	11.4551	10.9021	8.62356	6.77289	6.67049	6.29669	9.74243	9.55069	10.2922	2.52549	1.83424	1.44142	8.41399	8.68889	7.54931	0.237236	0.343192
XLOC_201296	NC_lncRNA	3.16644	2.68026	2.95176	1.12634	1.88207	1.97483	2.36552	2.55211	3.11735	4.07774	2.47384	2.87893	0.826697	0.797349	0.863756	1.33021	1.28162	0.887461	Gh_A07G2015	8.44874	6.9386	8.97867	8.49473	8.38626	8.92585	12.6328	12.0324	12.6237	10.2797	12.2335	11.4288	3.23079	2.34235	2.66968	9.45917	8.69594	9.58897	0.614986	0.00660269
XLOC_201316	NC_lncRNA	2.79856	2.42887	2.69308	1.43985	0.987757	0.918248	0.953409	0.919954	0.775193	0.513736	0.865194	0.903533	0.095416	0.029629	0.138426	0.684727	0.372491	0.705902	Gh_A07G2021	0	0	0	0.371245	0	0	0	0	0	0	0.007967	0	0	0	0.136334	0	0	0	0.0297179	0.906816
XLOC_201436	C_lncRNA	1.17843	1.39713	1.71303	0.883562	0.643773	0.562077	0.349541	0.633991	0.723843	0.625242	1.16914	0.441047	0.255068	0.240345	0.130049	0.351644	0.730331	0.185358	Gh_A07G2042	5.45664	4.01368	4.31871	6.26438	5.58921	5.91649	5.42287	5.08669	5.26872	4.31461	5.95873	5.27581	5.81046	6.7038	5.69707	7.58936	8.6252	8.82082	-0.47452	0.0466221
XLOC_203920	NC_lncRNA	2.37482	1.6774	2.17434	2.23189	1.92482	2.06285	1.88681	1.19465	1.61525	1.29776	1.88901	1.64929	0.246519	0.325161	0.215401	1.21694	1.32741	1.55319	Gh_A08G0191	0.766109	1.45634	0.562793	1.03812	0.411888	0.568298	0.471517	1.01029	0.604439	0.968539	0.860489	0.607833	0.728474	0.895592	0.860853	0.893842	1.13782	0.619439	-0.216111	0.389072
XLOC_203980	NC_lncRNA	0.862187	1.16312	1.02016	1.88138	0.79186	0.437495	1.12596	0.634682	0.769055	0.418274	0.86738	0.430351	0.644693	0.662147	0.170666	0.962178	0.783828	1.13057	Gh_A08G0205	4.32497	3.73958	3.93386	7.29143	6.78175	5.90196	7.25403	7.70536	8.29548	8.12405	9.13721	8.1704	7.43783	4.83185	6.49617	9.58244	9.89076	8.61153	-0.0554527	0.827006
XLOC_204024	NC_lncRNA	2.49614	2.19591	2.88915	4.14923	3.40367	2.40496	2.92002	2.33853	3.76543	3.55771	2.85812	3.02463	1.26564	1.61372	0.997359	1.11773	1.13847	1.28547	Gh_A08G0220	59.4473	65.5269	58.126	97.3015	80.0959	75.0855	42.3559	41.2337	41.4657	50.6251	44.3549	47.6258	45.9515	56.6971	55.1229	61.464	64.4986	65.711	0.143067	0.571168
XLOC_204106	NC_lncRNA	6.58171	3.93411	5.67375	6.26984	5.01974	4.8203	4.02111	4.74072	5.41404	4.0969	5.42506	5.87174	3.44583	4.03882	2.45866	4.19986	4.06004	3.75428	Gh_A08G0236	0.027203	0.143769	0.555266	0.515827	0.072824	0.625322	0.442532	0.399582	0.537948	0	0.159728	0.106733	0.016288	0.0456	0.052464	0.320593	0.265723	0.093097	0.338891	0.168918
XLOC_204219	C_lncRNA	0.5484	0.774891	0.472435	0.735057	0.68457	0.705429	0.625566	0.72556	0.603512	0.438649	0.541324	0.592503	0.786081	0.41329	0.558686	0.12212	0.075281	0.021723	Gh_A08G0262	17.3962	21.4606	19.5234	16.3975	18.9506	19.3449	17.0994	18.1803	18.2463	16.4784	16.7593	17.7816	4.18255	3.54449	5.11929	18.6507	17.8434	15.8774	-0.0331111	0.896227
XLOC_204282	NC_lncRNA	3.3588	3.86832	3.07221	1.87623	2.33887	2.09511	1.47379	1.72466	1.49551	2.05557	2.24966	1.92778	0.448288	0.610913	0.327594	2.10038	2.2372	2.61306	Gh_A08G0275	0.057528	0.073713	0.027514	0.03282	0.001655	0.075644	0.028216	0.037953	0.003984	0.001425	0.016527	0.003371	0.012211	0.0642	0.015221	0.004203	0.004265	0.024878	0.278541	0.263037
XLOC_204352	NC_lncRNA	9.7347	11.0593	11.5642	8.58208	6.48086	6.70464	3.71674	4.01079	4.64293	6.6789	6.20044	7.14178	0.770851	0.570732	0.523006	4.11473	5.77053	5.19966	Gh_A08G0299	2.74451	3.2474	3.579	7.65666	7.88846	7.82262	2.04318	2.32342	1.59858	1.04039	0.752819	1.03662	2.57638	2.214	2.66425	20.9112	22.6269	18.3416	-0.0131794	0.958606
XLOC_204396	C_lncRNA	4.70093	4.54625	5.17874	8.11445	5.18263	4.06454	3.71676	3.97619	3.39543	4.70939	4.46615	4.18802	1.49868	2.68798	1.82348	3.45549	3.27277	3.84678	Gh_A08G0306	12.1827	10.6679	11.5672	12.3129	9.84512	11.5048	10.9131	11.1852	14.7582	8.12337	8.71458	7.90026	16.5098	13.6025	11.9988	10.6476	10.004	10.2406	-0.357605	0.145126
XLOC_204660	C_lncRNA	4.6877	6.67053	5.91912	4.11827	4.26255	3.63944	5.47311	3.55887	5.30909	4.41075	5.32489	5.31915	3.21011	2.23644	4.26233	4.41469	3.70699	2.79872	Gh_A08G0365	0	0	0	0	0	0	0	0	0	0	0	0	0.190853	0	0	0	0	0	-0.263933	0.289922
XLOC_204773	NC_lncRNA	0.122286	0	0.085865	0.391941	0	0	0.169172	0	0.083804	0	0	0.011609	1.35522	0.955003	1.07205	0	0	0	Gh_A08G0388	3.89456	4.48852	3.72621	2.01721	3.38369	5.11959	3.1288	3.27257	3.48629	6.11886	5.83498	4.96938	2.33481	2.31888	2.5259	3.05621	2.69822	3.2389	-0.560163	0.0156161
XLOC_204886	NC_lncRNA	1.89956	2.00531	2.2342	1.79609	2.11838	1.57264	1.4755	1.34925	1.3253	1.34028	1.20274	1.48787	0.603467	0.690177	0.244587	1.4719	1.14448	1.76094	Gh_A08G0408	5.3558	4.04843	5.04639	2.75369	3.07804	2.25403	5.76639	6.27652	7.64998	4.88021	6.91922	7.07032	2.90796	2.17952	2.71793	7.05818	7.75736	7.35593	0.169265	0.501937
XLOC_204920	NC_lncRNA	5.67885	6.44871	8.16457	3.56654	2.13406	2.64811	4.2784	3.91393	4.06758	3.46174	3.71977	3.34908	0.87191	0.541397	0.423957	1.92462	1.73016	2.39569	Gh_A08G0415	1.94739	1.94444	1.93353	1.205	1.6281	2.01916	1.92492	2.09975	1.86935	1.98561	1.81899	1.76787	1.05079	1.52159	1.55801	1.02431	0.897828	0.715059	0.561445	0.0153296
XLOC_204941	NC_lncRNA	4.67842	4.10386	4.75676	1.35148	1.59824	1.84644	3.95834	4.04503	3.03864	1.86572	1.84598	1.35601	0.213407	0.279048	0.219015	0.558993	0.387658	0.441643	Gh_A08G0420	1.55778	1.98902	1.84806	0.918882	2.24005	2.52393	3.08615	2.99412	3.14731	2.51023	3.17242	3.26937	3.40737	3.67094	2.25841	3.53423	3.47842	3.85241	-0.466276	0.051121
XLOC_205194	NC_lncRNA	0.655529	0.689449	0.568698	0.451385	0.48986	0.427938	1.00066	0.888341	1.0166	0.330924	0.357505	0.39032	0.084592	0.126167	0.158104	0.208468	0.291787	0.517278	Gh_A08G0480	0.398348	0.84966	0.678025	1.10294	0.907757	1.23051	0.600044	0.547977	0.865388	0.293603	0.232118	0.10563	0.136238	0.099587	0.044896	0.251572	0.336959	0.066978	0.498308	0.0353151
XLOC_205244	NC_lncRNA	2.08915	2.37673	3.00426	1.75582	1.4691	1.32278	0.826769	0.663854	1.07929	1.34355	1.09943	0.820012	0.021074	0.279965	0.080223	0.875496	1.35043	0.546406	Gh_A08G0484	20.1692	20.1955	19.4495	10.2873	12.4449	13.4672	16.1761	15.6948	13.5571	17.3563	17.3509	16.5505	10.9994	11.647	9.71131	18.3629	18.6842	19.3969	0.524048	0.0255912
XLOC_205264	NC_lncRNA	6.57215	5.52	6.83343	11.5417	8.43219	6.99307	4.89679	5.17871	4.47861	4.38778	5.57409	6.62145	0.394055	1.51006	0.246658	4.85405	3.28581	3.91319	Gh_A08G0488	6.0702	6.22892	5.42688	3.33387	4.81163	5.94127	7.24726	7.22996	7.81573	6.09491	5.56987	5.16553	3.7603	4.06833	3.99971	3.27815	3.35721	3.39409	0.150344	0.551534
XLOC_205293	NC_lncRNA	4.39067	3.51539	4.19521	1.07607	1.73092	2.11643	3.24558	3.11684	3.22596	3.58933	3.38925	2.99848	1.18063	1.39137	1.18479	3.38169	3.55978	3.41124	Gh_A08G0493	1.54691	1.39967	1.69695	1.34835	1.51828	1.39331	2.31988	2.65105	1.72355	2.143	1.96188	1.42738	0.247973	0.367465	0.125175	1.3711	1.4861	2.03693	0.669455	0.0023751
XLOC_205362	NC_lncRNA	0	0	0	0	0	0	0	0	0	0	0	0	0	0	0	0	0	0	Gh_A08G0507	0.15004	0.00998	0.062175	0.090134	0.162046	0.054115	0.097503	0.372354	0.162117	0.022323	0.125188	0.019399	0	0.03536	0	0.154696	0.0934	0.077415	NA	NA
XLOC_205586	C_lncRNA	0.620921	0.42437	0.748039	0.152689	0.339452	0.217883	0.242728	0.191876	0.218392	0.310369	0.226354	0.232347	0.550445	1.26391	0.888428	0.207531	0.28392	0.382995	Gh_A08G0547	6.36038	4.69778	4.3525	5.22582	4.3883	4.48331	8.21101	5.82405	7.81859	5.8252	5.2582	5.31097	2.05935	1.60887	2.4357	7.59227	8.12711	7.06362	-0.681373	0.00184766
XLOC_205699	NC_lncRNA	0.956754	0.739905	0.797738	0.497568	0.400598	0.296228	0.26635	0.428836	0.722952	0.507272	0.76694	0.818645	0.453412	0.583738	0.519196	0	0.814328	0.389158	Gh_A08G0566	0	0.167775	0	0.062744	0	0.114319	0	0	0	0.081427	0.061302	0.055689	0	0	0	0	0.020745	0	0.136853	0.588168
XLOC_205807	C_lncRNA	2.1404	2.67796	2.64584	6.94525	4.20479	3.45395	1.24942	0.664374	1.18317	1.44267	1.97155	1.6657	1.56895	2.07008	0.979086	1.98386	0.957097	2.05561	Gh_A08G0575	3.3233	3.43345	2.85057	1.86254	1.82542	1.46412	3.80779	3.75819	3.56778	1.45896	1.45989	1.30909	0.855263	0.520407	0.57113	1.32431	1.57391	1.51176	-0.0855134	0.735834
XLOC_205837	NC_lncRNA	11.0587	9.58752	10.3286	11.5573	11.0998	10.9387	7.80003	8.38243	8.2825	11.8883	9.84193	10.022	6.49922	5.78814	5.78806	13.5999	11.9762	12.6417	Gh_A08G0579	28.3224	25.4572	24.8558	13.3909	14.4325	12.6719	12.4461	10.9279	12.6421	9.58738	10.495	10.3117	8.47265	8.65998	8.99767	12.0572	13.0059	11.1958	0.258714	0.299916
XLOC_205847	C_lncRNA	1.90702	1.6808	1.43194	3.45793	2.23799	2.11185	2.54339	2.28515	2.65008	1.85693	2.29382	3.17838	0.799801	0.396633	0.567432	2.66945	0.976504	1.25837	Gh_A08G0581	4.6773	4.48385	3.82369	8.70557	11.5609	12.5438	20.241	20.4304	20.8244	27.0035	25.5548	28.2389	56.7887	52.4616	56.7105	11.3462	11.0351	10.8459	-0.502525	0.0335531
XLOC_206571	NC_lncRNA	0.709986	0.48231	1.0939	0.470021	0.660558	0.329272	0.114973	0.307992	0	0.054149	0.017102	0.168349	0.498764	0.234721	0.282619	0	0	0	Gh_A08G0676	2.41344	2.67772	2.53954	0.859734	1.19273	1.61338	2.67021	2.03393	2.77323	2.61288	2.39597	2.70561	1.08607	0.840593	0.863697	1.601	1.96788	2.48166	-0.15572	0.537223
XLOC_206580	NC_lncRNA	1.14767	1.19542	1.57669	1.33646	1.26592	1.16125	1.04798	0.941364	1.35693	1.35642	1.4566	0.987249	0.501483	0.883854	0.565302	0.819656	1.22463	0.912638	Gh_A08G0677	4.93785	5.50338	4.64724	3.32092	3.9849	4.29565	4.06852	3.92936	3.79134	3.92953	4.14155	4.13594	2.23246	2.64827	2.44699	4.05995	4.07282	4.31381	0.595305	0.00914861
XLOC_206847	NC_lncRNA	0.428575	0.565337	0.56978	0	0.098703	0.266606	0.230948	0.520839	0.086065	0.386719	0.417252	0.436545	0.345562	0.283651	0.083198	0.226534	0.519646	0.539959	Gh_A08G0707	3.31765	3.06614	2.47963	1.47815	1.87157	2.419	2.07368	2.34849	1.79679	2.18658	1.98419	1.86537	0.577195	0.487138	0.710246	1.05101	1.2997	1.27514	0.387759	0.111844
XLOC_207278	NC_lncRNA	1.3382	1.58644	2.2023	1.60469	1.36894	0.782861	1.51879	1.17601	1.21832	1.76145	1.69532	1.84222	0.612951	0.652544	0.449129	0.93254	1.87762	1.18447	Gh_A08G0732	47.326	55.1067	53.5285	93.3151	94.4866	86.6215	52.3177	46.8892	48.6706	51.9923	59.022	56.0805	103.284	118.491	133.506	57.6982	57.8267	55.721	-0.661923	0.00276827
XLOC_207346	NC_lncRNA	14.627	13.7844	15.1648	9.14618	6.95492	6.60574	6.00581	4.90978	5.54645	4.79167	4.40583	4.01752	0.946857	1.0473	1.02147	3.22456	3.62907	3.26886	Gh_A08G0736	69.086	63.4216	66.2757	20.6124	25.9496	27.6229	108.714	110.669	109.867	14.7749	14.1682	13.6592	65.4342	66.0578	55.9786	463.428	457.559	455.186	-0.261725	0.294125
XLOC_207473	NC_lncRNA	1.9637	2.17244	2.15943	1.47742	1.34331	0.811815	1.03492	1.15646	1.02861	0.568184	0.979869	0.481969	1.58215	1.97189	1.85888	1.63685	1.18392	1.20809	Gh_A08G0744	0	0	0	0	0	0	0	0	0	0	0	0	0	0	0	0	0	0	NA	NA
XLOC_207655	NC_lncRNA	6.71715	6.77712	7.36303	5.38186	4.09766	4.52644	5.80281	5.79277	5.51502	6.10962	7.37391	5.89896	3.07069	2.61686	2.59761	3.16202	3.43559	2.19022	Gh_A08G0752	0	0	0	0	0	0	0	0	0	0	0	0	0	0	0	0	0	0	NA	NA
XLOC_207826	NC_lncRNA	1.88186	1.30526	1.51509	0.715728	0.903327	1.09133	2.08179	1.14779	1.72607	2.874	2.47832	1.64298	1.8103	1.76695	0.955203	2.34062	2.24199	1.98927	Gh_A08G0765	3.70035	4.0503	3.08543	1.54887	2.30581	2.3342	2.39831	2.67976	3.41174	3.09946	1.90107	1.64463	0.50053	1.72769	0.615222	2.30454	1.90413	2.54161	0.159423	0.527466
XLOC_207856	NC_lncRNA	0	0	0	0	0	0	0	0	0	0	0	0	0	0	0	0	0	0	Gh_A08G0767	0	0.107745	0.119461	0.122558	0	0	0	0	0	0	0	0	0	0	0	0	0	0	NA	NA
XLOC_210604	NC_lncRNA	0	0	0	0.053612	0	0	0	0	0	0	0	0	0	0	0	0	0	0	Gh_A08G0952	0.202923	0	0	0	0	0	0	0.134668	0.044115	0	0.037314	0.055477	0	0	0	0	0	0.0571	-0.131643	0.60258
XLOC_211241	C_lncRNA	2.85792	2.25456	2.57322	1.27494	1.71792	1.68834	1.08275	1.24544	0.796742	1.36961	0.83851	1.12579	0.435097	0.483671	0.607844	2.55371	3.44678	2.94388	Gh_A08G0979	0.077787	0.244309	0.079906	0.317606	0.369687	0.234759	1.96034	0.953611	1.45552	0.174115	0.191726	0.142012	9.93698	7.81944	10.4321	0.288651	0.584032	0.073084	-0.592222	0.00961058
XLOC_211542	C_lncRNA	0	0	0	0.116393	0	0	0	0	0	0	0	0	0	0	0	0	0	0	Gh_A08G1016	0.035081	0.253307	0	0.492155	0.538295	0.680247	0	0.424519	0.094492	1.46934	0.93462	1.3984	3.297	2.91511	4.35018	0	0.646601	0.81723	-0.104545	0.679725
XLOC_211666	NC_lncRNA	18.1779	18.3946	19.9013	12.2611	8.59773	8.66426	6.36172	7.17235	6.96749	8.53653	8.7394	7.89646	0.584677	0.425517	0.558505	3.82035	3.02091	3.44901	Gh_A08G1029	0	0	0	0	0	0	0	0	0	0	0	0	0	0	0	0	0	0	NA	NA
XLOC_211844	NC_lncRNA	4.19775	3.71989	4.22977	0.432989	0.66698	1.00758	1.59823	1.60718	1.69735	2.00617	1.69691	1.60542	0.142999	0.232721	0.138347	1.31038	0.99013	1.09105	Gh_A08G1054	0.016054	0.021887	0	0.094771	0.040432	0.047489	0.024147	0.093212	0.056409	0	0.046005	0	1.63316	2.57705	2.33656	0	0.059046	0.089653	-0.510448	0.0304268
XLOC_212455	NC_lncRNA	0.058	0.080761	0.082494	0.309429	0.364286	0.487912	0.225986	0.097518	0.521264	0.402639	0.308677	0.090315	0.180018	0.092353	0.128792	0.030748	0.188144	0.063552	Gh_A08G1109	0	0.06944	0	0	0	0	0.075585	0	0.183787	0	0.02465	0	0	0	0	0	0.365548	0	0.187169	0.457063
XLOC_212756	NC_lncRNA	2.83727	2.61442	2.59065	1.61122	2.21587	2.58096	2.63219	3.58976	3.22858	4.06718	3.84411	3.19347	0.46356	0.496837	0.253861	2.01948	2.54801	2.48653	Gh_A08G1150	0.087644	0.228474	0.08526	0.037026	0.268362	0	0.284884	0.290249	0.39282	0.355322	0.137708	0.217787	0.463694	0.338525	0.106346	0.625765	0.276248	0.055692	-0.0822483	0.745598
XLOC_213093	NC_lncRNA	1.60637	2.83446	3.48956	4.12843	2.6278	2.54266	3.01397	2.63324	3.12602	2.59636	3.19001	3.56373	1.39267	1.62739	1.92634	2.4604	1.99199	3.0781	Gh_A08G1213	3.96759	4.0038	4.45281	3.35352	3.49194	4.79679	5.02663	4.75643	5.17878	5.75281	5.05598	4.98365	1.95866	1.21555	1.27176	5.15818	5.44816	6.02871	0.478741	0.0444382
XLOC_213377	C_lncRNA	1.94163	1.84076	2.63294	5.77832	5.28417	4.86101	1.89794	2.44042	3.26406	2.91285	2.58046	2.26638	0.391728	0.762872	0.301233	1.15941	2.32966	1.51444	Gh_A08G1254	20.2155	17.2749	18.6381	73.7591	59.7457	47.4732	20.4221	20.0153	19.2668	16.7947	19.0283	18.424	8.59503	17.0293	6.82251	9.65593	10.9288	11.2244	0.904968	2.47e-07
XLOC_213468	C_lncRNA	7.94328	6.87885	7.69522	7.90348	6.36509	5.13464	4.84158	3.61831	4.07312	5.55454	5.92851	5.25445	0.84745	0.528404	0.514298	2.85042	2.35052	3.6536	Gh_A08G1273	7.25312	7.78779	7.08197	3.84578	7.5182	10.8926	6.83127	6.54154	7.2419	8.70949	6.71744	6.85783	4.32195	4.60012	4.66032	6.96732	7.72112	7.99081	0.33671	0.171852
XLOC_213663	C_lncRNA	2.02041	1.87523	2.19832	2.25198	2.03391	2.02222	2.74642	2.82432	3.09153	2.54927	2.17569	2.03196	0.391592	0.328086	0.271114	0.737319	0.829145	1.27205	Gh_A08G1305	34.1805	33.333	30.529	33.6128	48.8731	56.6854	37.3592	39.4581	38.5309	36.4559	37.8	39.0588	16.2189	20.7709	16.6394	29.4222	30.5046	29.7634	0.704264	0.0011038
XLOC_213714	NC_lncRNA	3.67793	3.48486	3.44304	1.40168	1.46899	1.64037	1.13978	1.03445	1.00654	0.804789	0.692171	0.775753	0.067183	0.118946	0.097879	0.757311	0.941567	0.973496	Gh_A08G1310	0.844003	1.07991	0.925167	4.39508	4.14343	4.90027	2.18585	2.69977	2.09803	0.592516	0.433326	0.583496	2.14288	1.67684	1.28849	0.684617	0.386179	0.696464	-0.0189561	0.940488
XLOC_214392	NC_lncRNA	1.63932	1.29854	2.86869	0.485809	0.718415	0.939453	0.940398	1.19181	0.9517	2.27794	1.18354	1.15395	0.231771	0.197243	0.281307	0.806875	0.600025	0.796513	Gh_A08G1418	38.4045	38.6471	41.7662	32.7352	35.3314	37.0267	34.8166	33.988	35.1565	29.8855	31.0802	31.1239	23.5896	31.6417	24.0708	83.3944	82.2767	79.2573	-0.0568443	0.822729
XLOC_214556	NC_lncRNA	2.38716	2.04438	2.45716	3.76209	3.32403	1.83961	2.9131	2.45269	2.18338	1.58	1.7587	1.61047	1.00922	1.0875	0.957165	1.6779	1.25693	1.40226	Gh_A08G1453	6.88208	7.31036	7.05138	4.85844	8.00057	8.10187	8.15121	7.70644	7.63677	8.08403	7.43883	6.93905	2.79438	3.992	3.7406	5.69207	5.64873	5.22467	0.48381	0.0419197
XLOC_214578	NC_lncRNA	17.0687	16.6621	19.4019	14.937	11.2104	10.8847	9.25549	8.36639	9.88661	9.14404	10.1823	9.80274	2.70811	3.39654	2.79696	7.40834	6.63885	6.47302	Gh_A08G1456	1.39464	1.18782	1.34166	1.10296	0.471204	0.749273	1.95161	1.57222	1.10216	1.34178	1.47838	1.13068	0.395972	0.799396	0.975981	1.01271	1.00914	1.26475	0.335363	0.173682
XLOC_214610	NC_lncRNA	9.01933	7.9141	8.22292	2.47956	3.72334	5.41458	3.56244	3.63614	3.14091	5.0528	4.41094	4.29374	1.53298	0.931992	1.59984	0.784369	0.540186	0.536832	Gh_A08G1458	8.26026	8.03336	9.83875	3.85844	3.6834	4.20554	5.63606	5.12198	6.94649	2.425	2.93535	3.3156	3.83976	5.15613	5.15236	3.89986	3.04025	4.13341	0.634348	0.0046907
XLOC_215058	NC_lncRNA	0.147045	0.111279	0.165552	0.108615	0.157887	0.165778	0.055646	0.12866	0.10883	0.198249	0.110692	0.272131	0.004283	0	0	0.242675	0.0336	0	Gh_A08G1528	1.10014	0.449533	0.598439	0.324861	0.195517	0.400314	0.222711	0.355111	0.159462	0.396312	0.069232	0.115586	0.252347	0.069791	0.022841	0.128833	0.04107	0.373322	0.221226	0.377666
XLOC_215081	NC_lncRNA	1.82875	0.03975	2.15262	0.068721	1.40858	0.094395	2.05	2.68279	0.174786	0.203893	0.050048	2.65877	0.132743	0.154557	0.466096	1.42293	0.922924	2.10074	Gh_A08G1531	2.70346	3.56802	3.49903	1.54797	2.56055	2.5541	2.4582	2.89929	2.74098	3.81	2.54845	2.6393	0.62055	0.635605	0.617706	1.72855	1.47907	2.4349	0.28649	0.249083
XLOC_215200	NC_lncRNA	0.555758	0.53637	0.6944	0.934471	1.37817	0.652507	0.385541	0.663699	0.387883	0.193233	0.829389	0.614083	0	0.077717	0.073738	0.370839	0.638231	0.958355	Gh_A08G1546	0.24856	0.104997	0.305616	1.19327	1.29136	0.434534	0.372475	0.596635	0.802894	0.530301	0.638925	0.263404	0.145221	0	0.050106	1.96492	2.33623	2.66458	0.479629	0.043989
XLOC_215328	NC_lncRNA	2.32421	2.92904	3.03601	2.86142	2.58778	2.83304	1.86034	1.56499	2.34184	1.77832	2.13937	2.89396	0.797912	0.850701	1.00654	4.69501	3.37624	4.85535	Gh_A08G1562	9.34835	9.42284	8.70123	5.21144	7.67131	9.12671	5.9467	6.49251	5.91944	12.5942	13.6418	13.9827	0.812577	0.499752	0.674958	6.48947	7.01226	6.88115	0.37412	0.126147
XLOC_215504	C_lncRNA	1.42576	0.960625	1.29204	1.33736	1.60288	1.30928	1.8284	1.55652	1.43297	1.95629	1.93626	1.43622	0.931617	1.13225	1.77444	0.754318	0.506752	0.58396	Gh_A08G1596	0.202719	0.130162	0.119685	0.185422	0.22099	0.391051	0.034059	0.220296	0.149982	0.104937	0.261445	0.131168	0.088705	0.252098	0.14491	0.28208	0.305628	0.146737	-0.257543	0.302186
XLOC_215551	NC_lncRNA	9.38848	8.77987	9.66355	8.68816	7.80841	7.18215	7.7741	8.64323	7.95859	9.14294	7.71939	7.35194	1.35577	2.40315	0.787343	7.98712	8.06383	7.89133	Gh_A08G1604	47.8278	47.0128	44.7371	25.8382	30.7695	34.082	35.9774	37.0161	35.9242	30.9605	30.9647	33.158	6.38667	6.33956	7.50085	37.138	40.802	39.0938	0.911661	1.41e-07
XLOC_215764	NC_lncRNA	9.49446	8.94255	10.1188	2.51991	2.54054	3.15374	2.68683	2.04642	3.17685	2.70911	2.53797	2.4986	0.119738	0.353442	0.148788	1.0542	0.947757	1.65399	Gh_A08G1645	7.00534	7.22707	7.64503	1.75166	2.47182	2.65256	3.83067	3.41049	3.98756	3.98624	3.54301	3.15767	1.12094	1.19399	0.927336	3.09219	3.27501	3.31481	0.933624	1.54e-08
XLOC_216111	NC_lncRNA	0.636441	0.931308	0.406418	0.160633	0.261886	0.453105	0.200876	0.235434	0.812066	0.231038	0.715602	0.222314	0.091719	0.103034	0.204354	0.029769	0	0	Gh_A08G1712	0.022688	0.024603	0.048854	0.004469	0.047451	0.048126	0.010612	0.023308	0.003998	0	0.00227	0	0	0	0	0	0	0.014259	0.29264	0.238616
XLOC_216153	NC_lncRNA	2.36937	3.0862	2.72845	1.90791	1.58	1.28174	0.85099	1.22696	1.70766	1.96089	2.01927	2.57229	0.253643	0.339955	0.134169	1.35344	1.00435	0.838366	Gh_A08G1720	0	0	0	0	0	0	0	0	0	0	0	0	0	0	0	0	0	0	NA	NA
XLOC_216492	C_lncRNA	0.457664	0.076715	0.364098	0.273376	0.495496	0.248839	0.568221	0.427016	1.08756	0.122902	0.267224	0.233712	1.39	1.85038	1.00405	0.153239	0.051653	0.104337	Gh_A08G1791	13.4648	13.736	14.0914	15.2099	13.9324	12.3385	54.3576	53.1275	51.2926	37.7639	36.3684	41.2126	114.214	114.165	120.121	9.86003	9.96266	9.17748	0.855761	5.93e-06
XLOC_216605	NC_lncRNA	1.77448	1.92576	2.01466	1.69967	1.44077	1.13919	1.05537	1.15955	1.20868	0.704839	1.1045	0.715361	0.126672	0.067129	0	1.34024	0.688956	0.898755	Gh_A08G1813	7.74431	8.5981	8.11502	5.72862	5.78468	6.03034	4.8791	4.70848	4.45778	6.09351	7.07421	5.95027	7.94083	10.866	6.09273	1.46625	1.46987	1.53913	-0.0258912	0.918775
XLOC_216652	NC_lncRNA	1.34104	1.86757	1.5267	2.07302	1.12604	0.968958	1.13346	0.72921	0.68659	0.737457	1.50952	1.41787	0.097589	0.106556	0.207593	0.291393	0.271499	0.217285	Gh_A08G1820	0.440928	0.20176	0.521733	0.87224	1.03541	1.00079	0.284667	0.365667	0.292513	0.259049	0.249283	0.407029	0	0	0	0	0	0.2621	0.587764	0.0103116
XLOC_216665	NC_lncRNA	12.9453	10.5334	15.1742	15.5434	9.84116	9.59952	9.81576	9.20858	9.91991	11.5338	11.2575	11.588	3.24163	2.50934	2.38339	8.00071	8.41	8.4316	Gh_A08G1822	4.05241	3.9824	3.2795	3.52336	4.41988	4.99214	2.09463	1.67454	1.94569	2.50626	2.83237	2.77144	1.76556	2.51404	2.02497	1.00429	1.20682	1.25368	0.437183	0.0696451
XLOC_217004	NC_lncRNA	4.67701	3.64374	4.79593	4.72757	4.59866	3.94333	3.97005	3.71192	3.29093	3.13985	3.21365	3.11209	2.59748	2.66007	1.38739	3.07503	2.39193	3.12281	Gh_A08G1921	0.07318	0.088827	0.067355	0	0.077511	0.030459	0.032484	0.039964	0.050223	0	0	0.05669	0.088097	0.083076	0.161236	0	0.095245	0	-0.393355	0.106324
XLOC_217041	C_lncRNA	7.99776	8.11152	8.69936	8.22341	6.3744	6.34781	6.74178	5.23367	5.72687	7.64096	7.28673	5.65114	1.2422	1.87453	1.80207	8.81186	8.15716	11.5096	Gh_A08G1930	0.018521	0.133326	0.169017	1.2104	1.68803	2.17259	0.551256	0.654348	0.787527	1.92677	1.6207	1.91116	0.258073	0.304452	0.448858	0.805104	0.604532	0.94334	0.160136	0.525597
XLOC_217124	NC_lncRNA	1.9181	1.73036	2.53533	2.60554	1.79404	1.82285	1.27461	1.12847	1.0715	0.787345	1.2603	1.43837	0.464981	0.405243	0.58764	1.63464	1.4843	1.17631	Gh_A08G1949	0.983124	1.16775	0.973159	1.18208	1.63354	1.26541	0.621362	0.581317	0.586238	0.611537	0.680737	0.758635	1.14751	0.982602	1.16206	0.480512	0.309474	0.518275	0.224794	0.369821
XLOC_217841	NC_lncRNA	0.940915	1.30316	1.11951	1.03317	1.07322	1.00754	1.2892	1.20864	0.892435	1.23979	0.7599	1.12975	0.137053	0.237311	0.234193	0.572078	0.6639	0.416473	Gh_A08G2158	0	0	0	0	0	0	0	0	0	0.003431	0	0	0	0	0	0	0	0	0.254234	0.308658
XLOC_218014	C_lncRNA	2.52314	2.61133	2.38639	2.23897	1.43094	1.30673	0.930247	1.3891	1.15503	0.668949	0.420073	0.764159	0.194353	0.32969	0.332841	0.701432	0.865374	0.687988	Gh_A08G2204	0	0	0	0	0	0	0	0	0	0	0	0	0	0	0	0	0	0	NA	NA
XLOC_218069	NC_lncRNA	2.33358	1.59226	2.09013	3.84117	2.42177	2.70981	2.68303	2.84151	2.54519	3.20406	2.38643	2.25575	1.56361	2.13094	2.51554	1.7222	1.04452	1.08267	Gh_A08G2222	5.46399	7.66555	6.09216	6.44384	6.9735	6.92853	9.60558	9.59906	8.98977	6.94478	7.55246	6.65928	6.24099	6.8015	7.61559	5.77271	4.57748	5.8952	0.460617	0.0543937
XLOC_218182	NC_lncRNA	6.35287	6.44791	8.56083	6.42712	4.85349	4.59606	4.51485	4.40646	4.69825	5.37467	5.57348	4.70656	1.96854	1.84072	1.23008	4.16229	3.63799	4.13724	Gh_A08G2265	0	0	0	0	0	0.080234	0	0.099132	0	0	0	0	0.199299	1.22895	0.899182	0	0	0	-0.672702	0.00222045
XLOC_218221	NC_lncRNA	0	0	0	0	0	0	0	0	0	0	0	0	0	0	0.013226	0	0.030243	0	Gh_A08G2277	28.0427	26.0317	25.0961	14.076	10.6445	8.26708	14.035	11.6922	13.1681	12.4266	10.9907	12.8641	2.29617	4.89674	2.8408	9.449	9.00693	10.7142	-0.252889	0.311313
XLOC_218222	NC_lncRNA	0.100701	0.294919	0.312849	0.112035	0.009301	0.01215	0.038369	0	0.01635	0.023657	0.028725	0.058148	0.263679	0.016222	0.375324	0.12002	0.035049	0.009712	Gh_A08G2278	5.06195	4.74066	4.81107	2.14969	2.403	3.10348	4.1035	3.17779	3.20667	4.58524	3.93798	3.71923	1.49127	1.31331	0.841036	3.46027	3.01308	2.17845	-0.0696354	0.783654
XLOC_218561	NC_lncRNA	0.061659	0	0.270592	0.495018	0	0.087227	0.331722	0	0.160806	0.762224	0	0.140709	3.10377	5.58327	3.18742	0	0	0	Gh_A08G0107	1.11904	1.42295	0.988888	5.56054	3.28149	3.90297	0.72872	0.638705	0.309082	0.363195	0.238052	0.526736	0	0.090975	0.183689	0.867673	0.96889	0.929803	-0.310967	0.209105
XLOC_218667	NC_lncRNA	0	0.107357	0.021787	0.072275	0.060479	0	0	0.136246	0.053161	0.020859	0.050943	0.028324	0	0.049898	0	0	0	0	Gh_A08G0135	0	0	0	0	0	0	0	0	0	0	0	0	0	0	0	0	0	0	NA	NA
XLOC_218673	C_lncRNA	1.58507	1.58631	1.48824	1.70482	2.34025	1.9435	0.304765	0.445558	0.266098	1.37267	0.932357	0.909269	0.223658	0.307827	0.176649	0.349894	0.219001	0.403918	Gh_A08G0136	0.193959	0.148663	0.033759	0.14143	0.274582	0.129929	0.059405	0.030464	0.064834	0	0.087423	0.025058	0	0	0	0	0	0	0.80448	5.7e-05
XLOC_218734	NC_lncRNA	0.865878	0.672073	0.742035	0.96528	1.1192	0.915358	0.152629	0.317429	0.448534	0.653421	0.795158	0.974069	0.179761	0.056859	0	0.32207	0.018601	0.114164	Gh_A08G0147	2.66591	3.95238	2.63574	1.68702	3.49733	2.68194	2.00545	1.38865	1.17908	1.41968	1.21137	1.29253	1.31226	1.31704	1.80648	0.503786	0.566299	0.569897	0.554764	0.0168695
XLOC_218741	NC_lncRNA	55.002	56.6379	57.6698	9.94185	12.1782	12.3364	14.1888	13.2454	12.0736	22.2094	17.9689	17.376	7.38289	6.67092	6.34395	13.8206	15.5832	16.7929	Gh_A08G0148	0.710529	0.650778	0.774628	0.044919	0.118082	0.183994	0.10754	0.264317	0.183003	0.483434	0.107566	0.174202	0.327367	0.30787	0.412292	0.313091	0.4718	0.486508	0.781288	0.000129064
XLOC_218872	NC_lncRNA	1.30926	1.13381	1.55043	1.50503	1.23672	1.31606	1.10754	1.0785	1.69398	1.24496	1.86718	0.778623	0.599047	0.607204	0.576921	1.49062	0.681266	1.43215	Gh_A08G0182	0	0	0	0.006512	0	0.010408	0.010602	0	0.010504	0	0	0	0	0	0	0	0	0	0.29585	0.233265
XLOC_219510	NC_lncRNA	1.25981	1.30065	1.21782	0.842161	0.514175	0.459887	0.691153	0.345933	0.293469	0.522391	0.41554	0.534008	0	0	0.004646	0.319526	0.220856	0.24554	Gh_A08G0335	0.465815	0.253672	0.352355	1.82684	1.64869	2.31871	2.56196	2.53934	2.91975	2.23224	2.35	1.84458	32.0768	28.6519	46.5463	1.02101	0.69398	1.19685	-0.578053	0.0119807
XLOC_219548	NC_lncRNA	5.51957	4.0361	7.36654	2.70937	3.42916	3.74414	2.44264	4.11089	4.05659	3.65089	4.01765	3.59408	0.378026	0.258551	0.299187	2.71003	2.04454	2.05272	Gh_A08G0342	3.05355	3.90679	3.11764	1.17341	1.67797	1.49526	1.23449	0.715739	1.14726	1.34503	1.62505	1.39643	0.130918	0.249961	0.112291	0.397248	0.392718	0.23737	0.783769	0.000118806
XLOC_219624	NC_lncRNA	5.32948	6.41566	6.48459	13.9522	10.6329	7.97694	13.1924	9.50565	9.97074	11.1248	11.5756	13.4664	2.75072	4.38528	1.97385	4.89328	4.81464	5.38599	Gh_A08G0358	1.11252	0.453705	0.921374	0.432577	0.306444	0.522815	0.422434	0.343779	0.270734	0.516578	0.833424	0.614551	0.262444	0.555796	0.554127	0.047696	0.054626	0.08248	0.123573	0.625183
XLOC_219679	NC_lncRNA	1.03126	0.735162	1.19352	1.17677	0.9246	0.602345	2.07969	0.36325	1.91145	1.17236	1.10074	0.937689	0	0	0	0.986854	1.12599	1.14967	Gh_A08G0369	7.2678	5.06926	6.57299	4.98271	6.28362	5.83683	6.36798	7.1336	7.09134	5.62405	6.4602	6.56045	0.824448	1.07226	0.753977	3.08402	3.37559	3.92832	0.64107	0.00414385
XLOC_219704	NC_lncRNA	3.56871	6.08924	4.1467	4.33604	3.20725	2.54135	5.50536	5.03876	6.08212	7.46087	5.87161	5.49761	0.963665	0.974808	1.51482	4.20598	3.36139	3.34655	Gh_A08G0372	0.042927	0	0	0.200034	0.898667	1.06502	0.309883	0.435657	0.80407	0.180893	0.53431	0.189981	0.617081	0.176023	0.244995	0.86571	0.950488	0.697386	-0.215027	0.391513
XLOC_219773	NC_lncRNA	3.89973	4.47128	4.91329	13.3701	10.6552	8.0297	8.56461	8.01449	7.94823	5.99118	6.89884	6.65668	17.1702	16.5763	18.4201	6.48016	7.35501	8.32876	Gh_A08G0389	7.2394	7.16068	6.53569	3.14354	4.93557	4.31558	3.13029	3.11447	3.69367	3.45414	3.40049	3.321	2.6523	4.38149	4.03993	3.67615	3.16451	3.88406	-0.412896	0.0885749
XLOC_219796	NC_lncRNA	1.28575	2.18191	1.77055	2.45748	1.76973	1.6656	2.09531	2.096	1.73468	1.50938	1.43188	1.08609	0.081268	0	0	1.68852	0.682137	1.33588	Gh_A08G0389	7.2394	7.16068	6.53569	3.14354	4.93557	4.31558	3.13029	3.11447	3.69367	3.45414	3.40049	3.321	2.6523	4.38149	4.03993	3.67615	3.16451	3.88406	0.175275	0.486642
XLOC_219812	NC_lncRNA	0.581163	0.821565	0.229475	0.176655	0.329689	0.569711	0.523543	0.275165	0.37975	0.272878	0.469081	0.36255	0.182851	0.184003	0.178154	0.545073	0.399885	0.453048	Gh_A08G0391	12.9083	13.005	11.1929	15.0079	14.645	16.2137	13.7151	11.9252	12.2297	11.8421	10.6268	10.9549	2.48447	1.97887	2.13904	9.44935	9.69075	8.44934	0.478507	0.0445575
XLOC_220100	C_lncRNA	7.46221	8.53016	7.92889	3.77832	3.674	3.27413	2.40494	2.28836	2.50849	3.07385	3.24207	3.37365	0.246164	0.240928	0.440147	1.67134	1.75243	1.33532	Gh_A08G0454	7.03678	5.96235	7.18929	3.3054	4.76483	4.62309	5.12852	4.80773	5.34854	6.80924	6.0996	4.87304	1.65393	1.34329	1.84222	3.84362	4.33213	4.76924	0.749256	0.000345009
XLOC_220111	C_lncRNA	0.924597	1.75156	0.728523	1.86468	1.41118	1.10802	0.867797	1.30903	1.50698	0.626661	0.62658	0.633112	0.230952	0.196076	0.244659	0.673786	0.364747	0.742912	Gh_A08G0458	19.5308	20.1773	21.8936	18.2263	18.9819	11.9772	23.9085	19.7193	23.1769	23.5315	23.9562	23.808	8.38011	8.24145	7.67001	18.2162	17.1058	18.863	0.416881	0.0852375
XLOC_220212	C_lncRNA	0	0	0	0	0	0	0	0	0	0	0	0	0	0	0	0	0	0	Gh_A08G0476	0.138084	0.673845	0.305093	0.680744	0.310534	0.781871	0.470353	0	0.72979	1.01639	1.1472	0.443751	0	0	0	0.713362	0.438999	0.920209	NA	NA
XLOC_220271	NC_lncRNA	0.951762	1.01189	0.953559	1.33584	1.38696	0.67236	1.29298	0.978736	1.63353	0.552315	0.836327	0.501968	0.106125	0.113624	0	0.397264	0.300119	0.587324	Gh_A08G0486	0	0	0	0	0	0	0	0	0	0	0	0	0	0	0	0	0.270663	0.090816	-0.258738	0.29987
XLOC_220459	NC_lncRNA	2.93907	2.82132	3.46927	2.14647	1.58969	1.16488	1.40799	1.80735	1.03355	2.09479	1.54432	1.2463	0.58621	0.322567	0	1.24731	1.20965	1.30724	Gh_A08G0520	1.2129	0.768061	1.0331	0.839661	0.771332	1.08835	3.00115	2.3325	2.77564	1.28154	1.12473	1.22619	0.491812	0.104434	0.824738	0.707439	1.11113	0.902633	0.0937736	0.711306
XLOC_220500	NC_lncRNA	2.13659	2.06877	2.40287	1.32069	0.869637	1.0018	0.902226	1.16418	1.52095	1.34557	0.921132	1.09918	2.00382	1.97633	2.03018	0.193492	0.218973	0.473403	Gh_A08G0526	0.008557	0.017616	0	0.238519	0.192303	0.120431	0.494209	0	0	0	0.048531	0.009586	0.067142	0.331323	0.091684	0.247233	0	0.032999	-0.184148	0.464487
XLOC_220825	NC_lncRNA	2.31133	2.63247	2.73775	0.902632	1.89584	1.34598	2.32249	2.41066	2.76143	2.11706	1.61357	1.58217	1.74378	1.92945	0.739229	1.69717	2.28731	1.23316	Gh_A08G0573	11.5067	9.94308	9.9505	4.40236	4.85373	4.10792	12.1305	10.0977	10.4318	6.86317	7.32537	6.18145	8.90888	8.49083	7.81548	7.98314	6.85912	8.1078	0.641	0.00414925
XLOC_221185	C_lncRNA	1.89146	1.47124	2.41937	6.1731	5.17978	4.17403	3.15604	2.00819	2.90977	1.9502	2.29486	2.59366	7.49528	6.26578	5.05725	3.24355	2.29846	2.95058	Gh_A08G0626	0	0	0	0	0	0.086311	0	0	0	0	0	0	0	0	0.268006	0.160971	0.133473	0.033815	0.102543	0.685558
XLOC_221339	C_lncRNA	3.29455	3.32628	3.05434	3.08111	3.20532	2.40635	2.50123	2.54121	2.71094	3.66444	2.43954	1.97528	0.456113	0.746817	0.686724	2.27912	1.89316	1.88491	Gh_A08G0645	0.222702	0.124368	0.112264	0.215854	0.207086	0.263941	0.18466	0.180456	0.121026	0.282145	0.189637	0.215549	0	0.04149	0	0	0	0	0.700893	0.00119426
XLOC_221346	C_lncRNA	0	0	0	0	0	0	0	0	0	0	0	0	0	0.496605	0.249421	0	0	0	Gh_A08G0645	0.222702	0.124368	0.112264	0.215854	0.207086	0.263941	0.18466	0.180456	0.121026	0.282145	0.189637	0.215549	0	0.04149	0	0	0	0	-0.353221	0.150479
XLOC_221348	C_lncRNA	0.263908	0.146705	0.541792	0	0	0.063174	0.225664	0	0.109663	0.075051	0.048879	0.050955	0	0	0	0	0	0	Gh_A08G0645	0.222702	0.124368	0.112264	0.215854	0.207086	0.263941	0.18466	0.180456	0.121026	0.282145	0.189637	0.215549	0	0.04149	0	0	0	0	0.211946	0.398497
XLOC_221622	C_lncRNA	4.90417	2.79938	4.8481	8.51371	8.43414	5.81762	8.68998	10.203	9.60257	7.39805	9.15167	8.45755	17.2417	17.1126	20.3137	4.22596	5.47711	3.57186	Gh_A08G0673	2.63455	3.1265	5.10763	6.24286	4.70862	5.03103	4.70198	3.92274	5.23865	3.1228	3.59289	2.78756	1.67636	1.34092	1.09961	4.80099	3.21064	3.20621	-0.563462	0.0148872
XLOC_221773	NC_lncRNA	7.72271	5.76176	5.38819	5.23071	3.36247	4.33718	2.91311	3.38179	4.60929	3.7061	3.15108	3.52484	0.551042	0.362984	0.119607	3.36173	3.23554	3.37064	Gh_A08G0697	0	0.099763	0.054267	0.002244	0.112165	0.035441	0	0	0.019948	0	0	0.031884	0.583984	0	0	0	0.179707	0	-0.323743	0.190009
XLOC_222300	NC_lncRNA	1.89124	1.39719	2.21175	1.42367	1.63028	1.8453	0.477381	0.591592	0.671164	0.840357	0.868265	0.917962	0.335187	0.592607	0.526002	0.757949	0.50232	0.891869	Gh_A08G0731	13.6735	13.2645	12.2665	14.7762	16.7569	16.2582	9.90379	10.5769	11.5628	13.8902	15.0368	15.7962	15.3711	15.4975	16.2572	8.21686	8.1004	8.36599	0.281872	0.257132
XLOC_222336	NC_lncRNA	10.0453	10.7694	9.95575	9.84675	3.52685	3.56569	2.30125	2.86521	2.92379	4.4072	4.95442	4.30809	0.063291	0.040051	0.197465	0.238665	0.231548	0.2103	Gh_A08G0733	16.5578	14.8499	16.7457	39.836	32.8666	26.9958	21.2704	20.193	20.1713	15.7719	21.9964	22.1152	5.70853	6.88495	7.17536	18.5728	17.32	15.69	0.393437	0.106244
XLOC_222337	NC_lncRNA	0.318953	0.646889	0.128098	0.395025	0.118529	0.06194	0.25238	0.182212	0.113771	0.06132	0.119808	0.199835	0	0	0	0	0	0	Gh_A08G0733	16.5578	14.8499	16.7457	39.836	32.8666	26.9958	21.2704	20.193	20.1713	15.7719	21.9964	22.1152	5.70853	6.88495	7.17536	18.5728	17.32	15.69	0.341625	0.165288
XLOC_222510	NC_lncRNA	0.192973	0	0.30992	0.235259	0.419392	0.085802	0.131032	0.171645	0.057597	0	0.083029	0.102364	0.741505	1.58719	1.239	0.093954	0.097734	0.216943	Gh_A08G0744	0	0	0	0	0	0	0	0	0	0	0	0	0	0	0	0	0	0	NA	NA
XLOC_222875	NC_lncRNA	0	0	0	0	0	0	0	0	0	0	0	0	0	0	0	0	0	0	Gh_A08G0767	0	0.107745	0.119461	0.122558	0	0	0	0	0	0	0	0	0	0	0	0	0	0	NA	NA
XLOC_222889	NC_lncRNA	0	0	0	0.058335	0	0	0	0	0	0	0	0	0	0	0	0	0	0	Gh_A08G0767	0	0.107745	0.119461	0.122558	0	0	0	0	0	0	0	0	0	0	0	0	0	0	0.574619	0.01262
XLOC_223070	NC_lncRNA	5.06797	5.19307	5.19559	7.68609	5.70877	4.98962	4.35309	3.59184	4.43136	5.33314	5.01177	5.78814	0.621686	0.810991	0.387951	4.13278	3.99557	5.73271	Gh_A08G0776	0.116841	0.128771	0.196705	0.061059	0.129326	0.241238	0.126334	0.189018	0.151089	0.042837	0.041568	0	0	0	0	0.179072	0	0.103833	0.369539	0.131226
XLOC_223104	NC_lncRNA	1.7979	1.40316	0.936675	1.41887	1.60028	1.32586	0.767435	0.950469	1.30763	1.10295	0.757573	1.21846	1.72913	1.95704	1.25258	1.31997	1.08342	0.907122	Gh_A08G0777	0.097072	0	0	0.184723	0.133772	0	0.149536	0	0.033207	0	0.060096	0.238936	0	0	0.015733	0.04066	0.043041	0	0.00214667	0.993255
XLOC_224570	NC_lncRNA	0	0.173367	0.258299	0	0.056365	0	0.031807	0	0	0	0	0	0	0	0	0	0	0	Gh_A08G0864	0	0	0	0	0	0	0	0	0	0	0.071969	0	0	0	0	0	0	0	-0.101364	0.689001
XLOC_224571	NC_lncRNA	0	0	0	0.128318	0	0	0	0	0	0	0	0	0	0	0	0	0	0	Gh_A08G0864	0	0	0	0	0	0	0	0	0	0	0.071969	0	0	0	0	0	0	0	-0.0588235	0.816654
XLOC_225620	NC_lncRNA	6.24969	5.55165	6.37881	3.24691	2.72433	3.09922	3.18767	2.86307	3.12791	3.30956	2.97327	2.43413	0.184599	0.091019	0.260789	1.78256	1.65053	1.66353	Gh_A08G0939	0.105979	0.197732	0.299746	0.162383	0.148163	0.454863	0.342714	0.402619	0.449285	0.264993	0.120868	0.277385	0.197491	0.091825	0.254825	0.169028	0.097706	0.122969	0.164905	0.513174
XLOC_225715	NC_lncRNA	0	0	0	0.055317	0	0	0	0	0	0	0	0	0	0	0	0	0	0	Gh_A08G0952	0.202923	0	0	0	0	0	0	0.134668	0.044115	0	0.037314	0.055477	0	0	0	0	0	0.0571	-0.131643	0.60258
XLOC_226816	NC_lncRNA	5.85	5.21899	6.45023	4.95315	2.59965	2.62711	2.64018	2.33674	3.2086	3.77337	4.42404	3.06867	0.184742	0.368762	0.295283	0.911452	0.747838	1.62244	Gh_A08G1029	0	0	0	0	0	0	0	0	0	0	0	0	0	0	0	0	0	0	NA	NA
XLOC_226977	NC_lncRNA	1.78454	1.70904	1.46522	0.679224	1.13992	1.31152	1.36715	1.5579	1.41714	1.31078	1.63045	1.06151	1.4324	1.33354	1.27465	0.587698	1.03117	0.590423	Gh_A08G1052	0.228769	0.169475	0.203649	0.165807	0.119257	0.072302	0.304082	0.296753	0.283186	0.45543	0.579189	0.471069	0.096448	0.196999	0.219138	0.500113	0.311542	0.483772	-0.278661	0.262823
XLOC_227011	NC_lncRNA	0	0	0	0.166306	0	0	0.236222	0	0	0.021937	0	0	0.731987	0.06487	0.989099	0	0	0	Gh_A08G1057	9.23302	8.67957	10.1113	4.85243	6.51284	6.05715	7.49682	7.0979	7.26496	9.95091	8.49128	7.10172	3.4116	3.94208	2.62834	6.52204	7.53136	6.48694	-0.695149	0.00136252
XLOC_227074	NC_lncRNA	0.047144	0.059314	0.264822	0.104717	0	0.12805	0	0	0	0.119164	0	0.076945	0	0	0	0	0	0	Gh_A08G1065	12.7963	14.7231	12.5852	13.7064	14.9235	15.7615	13.3934	11.8392	13.0942	16.7035	17.7584	16.3197	22.5217	20.0722	18.1914	41.2989	39.1626	38.6124	-0.35692	0.145954
XLOC_227856	NC_lncRNA	0.321358	0.374285	0.514543	0.649861	0.48196	0.381838	0.682747	0.927294	0.892959	0.363638	0.257433	0.394565	0.653693	0.730609	0.092352	0.793491	0.381418	0.512023	Gh_A08G1135	13.891	12.6883	16.4109	9.29755	7.8071	8.61032	10.1621	10.655	8.17042	7.93233	10.2624	8.11803	2.0897	4.09188	3.14767	5.67086	5.96198	5.66006	-0.0559805	0.825383
XLOC_227949	NC_lncRNA	1.34398	0.750682	1.10168	2.24771	1.99013	1.66331	2.10926	2.42477	2.08533	2.10754	2.20718	1.75056	0.093357	0.176339	0.171286	0.812837	0.394305	0.455368	Gh_A08G1151	8.99509	8.73417	9.98698	10.9898	11.3658	12.9098	9.94067	8.76163	9.20571	7.72513	8.10389	10.0656	4.21196	4.42277	2.88693	7.7668	7.37264	7.0091	0.715357	0.000845344
XLOC_228015	C_lncRNA	2.0593	1.57381	1.91135	3.13617	2.44152	1.9112	0.611115	0.915463	0.933828	0.63689	1.01486	0.948039	0.839005	1.53616	1.58127	1.73235	1.90109	1.73808	Gh_A08G1166	0.307797	0.107293	0.255112	0.494653	0.564272	0.403216	0.245419	0.227644	0.006174	0.00324	0.063939	0.077117	1.05083	1.04672	0.444936	0.434763	0.171572	0.181064	0.230598	0.357259
XLOC_228163	NC_lncRNA	2.81946	2.37433	2.98969	1.63621	1.85631	2.06412	1.52942	1.42042	1.34609	1.77014	1.63783	1.43784	0.785903	0.808846	0.529913	0.245556	0.335744	0.368083	Gh_A08G1191	5.98337	5.14645	5.81626	2.28894	2.30267	1.64159	9.10835	9.8435	10.1374	7.59551	9.8493	8.89971	90.0309	72.3454	93.1401	3.40619	2.55202	2.59008	-0.398856	0.10109
XLOC_228320	NC_lncRNA	0.57567	0.575219	0.336454	0.196604	0.227729	0.282198	0.181811	0.168039	0.130103	0.2816	0.069902	0.175896	0.05945	0.016955	0	0.205195	0.078563	0.078549	Gh_A08G1223	2.29764	1.79655	2.44831	0.892092	1.35684	0.556284	2.14068	1.5088	1.49861	1.03239	1.32905	1.45431	0.856587	0.5776	1.18683	1.25495	2.27045	1.25376	0.433828	0.0720633
XLOC_228324	NC_lncRNA	2.02675	1.35861	1.10981	1.33978	1.39873	0.652424	1.35261	0.709578	1.02456	1.22035	0.865697	1.48423	0.298156	0.107367	0.305359	0.621757	0.866715	0.634501	Gh_A08G1224	0	0	0	0	0	0	0	0.0101	0.007671	0	0	0	0.006513	0.089033	0	0	0	0	-0.47261	0.0476366
XLOC_228366	NC_lncRNA	6.63382	6.34922	6.90717	0.891503	0.885155	0.751833	0.518118	0.25436	0.758255	0.658204	0.17913	0.173517	0.288215	0.033755	0.000988	0.426269	0.459532	0.386727	Gh_A08G1232	1.60117	1.17075	1.01618	6.29556	5.75392	3.78253	1.16759	1.20782	1.2537	0.889347	1.40642	1.02903	0.718618	0.872697	0.770707	4.533	4.44763	4.4013	-0.19309	0.442686
XLOC_228486	C_lncRNA	6.97048	7.80051	7.51497	6.19613	6.66557	6.6693	4.84082	4.18866	4.70558	5.91237	5.67662	5.13748	1.15412	1.45005	1.26584	3.80149	3.88971	3.96882	Gh_A08G1243	16.4438	15.7292	16.9865	12.6877	15.1932	15.7886	15.4735	16.2689	16.4358	18.4979	19.1027	18.8933	22.6935	20.1235	20.3397	40.418	40.3919	42.8464	-0.386074	0.113546
XLOC_228534	NC_lncRNA	2.93592	3.00329	2.76482	2.12605	0.915196	1.16935	1.09673	1.21071	1.50911	1.73762	1.18267	1.82129	0.28288	0.30393	0.202653	0.335708	0.411841	0.273566	Gh_A08G1249	24.0525	26.8709	25.6286	41.8544	36.7579	30.8079	23.5888	23.4888	23.7428	28.1975	27.5212	27.5222	4.79016	5.62343	4.1788	22.0873	20.6998	23.6601	0.527027	0.0246171
XLOC_228636	NC_lncRNA	0.098707	0	0.283394	0.043872	0	0	0.074177	0.04836	0	0	0	0	0.066783	0	0	0	0	0.032166	Gh_A08G1274	3.64382	3.41395	3.70788	5.99742	4.52445	3.37317	3.4428	3.82838	3.67552	3.82548	4.16467	3.30465	9.0529	8.49492	7.32361	7.94749	9.70775	8.89461	-0.188957	0.452697
XLOC_228667	C_lncRNA	2.46088	2.04235	2.30816	4.26132	3.82714	3.63007	3.43408	3.24275	3.35929	2.39349	2.99998	2.79837	1.24285	1.29523	0.672729	0.82698	0.696367	1.08763	Gh_A08G1278	3.13127	3.13908	3.26735	4.26834	3.51097	2.81219	0.895601	0.996399	0.70516	1.19405	1.08263	1.37679	1.30688	1.31764	0.990085	6.10997	5.92725	5.06982	-0.298373	0.229113
XLOC_228797	NC_lncRNA	13.5236	12.1323	14.3619	18.7474	14.0477	11.8276	12.5115	13.0545	13.602	13.0829	16.4411	15.834	3.81418	5.19553	4.99752	2.86048	3.1809	3.16003	Gh_A08G1296	0	0	0	0	0	0	0	0	0	0	0	0	0	0	0	0	0	0	NA	NA
XLOC_228806	NC_lncRNA	0.922928	0.733892	0.83086	1.76597	1.41547	1.01701	0.679467	0.869329	0.69295	0.710136	0.703239	0.890591	0.407643	0.782041	0.368295	0.285989	0.272716	0.476286	Gh_A08G1303	14.0526	12.6864	13.7633	6.18914	6.75785	6.68982	18.7867	18.5994	17.604	10.7306	12.7241	12.0011	3.98275	4.34267	3.00278	21.9244	19.991	21.4604	-0.387236	0.11237
XLOC_229032	NC_lncRNA	1.5285	1.64474	0.659762	1.00094	5.3078	2.61832	0.504559	0.955842	2.05185	1.45499	0.989524	2.26582	1.53758	1.26303	1.10942	0.654953	1.69273	1.96018	Gh_A08G1337	8.29164	8.45973	7.45361	7.82382	8.68277	11.784	7.62106	6.72207	7.89802	7.27417	7.40035	7.12137	2.45245	2.75504	2.49326	4.96501	5.37573	5.81371	0.345196	0.160626
XLOC_229164	NC_lncRNA	3.75927	3.65309	4.03853	2.28857	1.94547	1.5889	2.41831	2.38824	2.28961	3.06581	2.49548	2.42924	0.862737	0.417081	0.289489	3.64873	3.62299	2.55841	Gh_A08G1349	7.09288	6.65025	6.87498	2.71286	4.27964	3.38709	4.423	6.12021	4.43581	5.70425	5.23396	5.65739	3.06309	3.2663	2.94182	4.05388	3.97686	3.86454	0.698988	0.00124802
XLOC_229445	C_lncRNA	6.22654	7.49928	5.87423	4.86849	4.17925	3.80339	4.6617	5.30348	3.78812	5.21345	4.00821	3.71783	0.704564	0.336932	0.427817	2.86093	2.87684	3.6133	Gh_A08G1401	0	0	0	0	0	0	0	0	0	0	0	0	0.188751	0.375985	0.418031	0	0	0	-0.769435	0.000189036
XLOC_229537	NC_lncRNA	2.21428	2.00034	2.27047	2.22885	2.17694	2.31273	1.65525	1.65874	1.46189	3.415	2.9424	2.94955	0.430753	0.207156	0.590906	1.90414	1.94988	2.58373	Gh_A08G1414	0	0	0	0	0	0	0	0	0	0	0	0	0	0	0	0	0	0	NA	NA
XLOC_229587	NC_lncRNA	1.5726	1.95481	1.93925	3.62898	2.44892	2.00434	3.80896	2.74096	2.45194	4.07757	3.9504	4.04674	0.243261	0.292518	0.180409	0.970844	1.69604	0.793627	Gh_A08G1425	5.34314	5.5018	5.42637	16.9776	12.8306	12.5934	6.45401	5.17478	5.49073	16.3464	14.6409	15.5594	1.7991	2.2888	2.17424	4.05804	3.85315	3.86781	0.816574	3.56e-05
XLOC_229770	C_lncRNA	4.88034	4.46437	5.91967	4.0093	3.28156	2.47576	2.49135	2.38547	2.0947	2.68411	3.05684	2.87978	0.323101	0.255235	0.138093	1.17648	1.50503	0.736132	Gh_A08G1457	7.98441	9.71852	9.56431	6.08208	5.80183	5.99919	9.51298	8.5492	8.65291	5.92653	5.85443	5.52438	9.47025	8.36099	8.79963	6.04464	4.95604	5.66271	0.103197	0.683651
XLOC_229817	NC_lncRNA	19.0938	24.7206	21.1811	9.36116	8.90331	8.49458	7.77281	8.02428	8.19714	9.51484	8.64999	8.52861	0.470541	1.20577	0.765301	3.33988	4.3385	4.01777	Gh_A08G1464	12.7997	14.5973	13.663	4.82354	7.67134	8.98047	11.8648	10.1378	11.2412	8.56946	9.37772	8.76848	3.80199	2.28285	2.50359	8.9388	9.08324	8.54998	0.79639	7.67e-05
XLOC_230040	NC_lncRNA	0.359018	0.112925	0.115121	0.133802	0.11663	0.162254	0.23923	0	0.12302	0	0.179365	0	0	0.109656	0	0.100421	0.101209	0	Gh_A08G1503	2.42649	2.31822	2.32967	7.31325	6.1394	4.87376	8.67064	8.11842	8.74892	5.78259	6.73666	6.03143	25.1995	32.1359	33.2949	1.35147	1.50186	1.3984	-0.291822	0.239992
XLOC_230176	NC_lncRNA	6.79393	6.95218	5.63251	6.2436	6.27868	4.53026	4.67539	4.79063	4.11541	4.39651	4.46138	3.77893	0.464532	0.769135	0.707566	2.51302	2.47236	2.52261	Gh_A08G1528	1.10014	0.449533	0.598439	0.324861	0.195517	0.400314	0.222711	0.355111	0.159462	0.396312	0.069232	0.115586	0.252347	0.069791	0.022841	0.128833	0.04107	0.373322	0.593916	0.00935448
XLOC_230297	NC_lncRNA	1.15551	2.0076	1.58458	1.86857	1.99621	0.99861	1.51936	2.08862	1.67208	1.60666	2.06357	1.79402	0.360611	0	0.084636	0.915937	1.31315	0.822047	Gh_A08G1544	4.53612	4.80134	4.60945	10.0414	10.2981	10.5196	9.26058	9.99254	8.49341	8.63342	8.07688	8.7634	1.56966	1.74428	2.30006	6.82027	6.38613	6.83295	0.720429	0.000745252
XLOC_230398	NC_lncRNA	7.06055	5.82548	8.17498	11.1552	6.03894	6.25637	2.63029	2.57192	3.47623	2.36294	3.79008	2.97685	0.276343	0.930779	0.364444	2.42843	2.29616	1.66217	Gh_A08G1555	5.32543	5.69666	5.70132	4.17364	5.61048	4.48307	7.26726	6.48692	7.89006	5.45462	5.80729	7.17148	3.28024	2.99663	1.76874	56.2466	58.7781	61.0092	-0.267394	0.283406
XLOC_230786	NC_lncRNA	3.74739	3.87625	4.21143	5.91084	4.84462	3.93186	3.39871	3.62232	4.39339	5.33045	4.72584	4.16245	2.206	2.23897	1.63515	2.86461	2.61775	2.70018	Gh_A08G1624	0	0.065991	0	0	0	0	0	0	0	0	0.018293	0	0.06293	0.005613	0	0	0	0.159995	-0.283515	0.25425
XLOC_230825	C_lncRNA	1.61111	1.52167	1.45302	1.08552	0.869454	1.52288	0.369795	0.262699	0.212126	0.18273	0.177094	0.534704	0.574796	0.293467	0.310435	0.884684	0.650803	1.0148	Gh_A08G1632	0.03838	0	0	0.178711	0.026475	0.111326	0.20277	0.319501	0.34269	0.230193	0.238154	0.041868	0.079345	0	0	0	0	0.334068	-0.393293	0.106384
XLOC_230914	NC_lncRNA	2.45646	2.93397	2.01167	2.34658	2.15377	2.08762	1.69924	0.859279	1.16267	1.62123	1.02064	1.55122	0.232103	0.43338	0.021892	1.06931	0.839533	0.912038	Gh_A08G1648	0.290274	0.338197	0.459685	1.1707	0.784653	0.834813	0.344176	0.291623	0.835189	0.561962	0.544154	1.01137	0.590242	0.519892	0.638478	1.2223	1.21728	1.13925	-0.146555	0.561718
[truncated: 2,800 more rows]
