# Supplementary material for: Functional examination of lncRNAs in allotetraploid Gossypium hirsutum
Source: BMC Genomics. 2021 Jun 13;22:443. doi: 10.1186/s12864-021-07771-3 (PMC8201905; doi:10.1186/s12864-021-07771-3)
Supplement: Supplementary file 8 — Additional file 8: Table S6. Expression, conservation level, and associated phenotype of lncRNAs subjected to VIGS. [file 12864_2021_7771_MOESM8_ESM.xlsx]

## Sheet: Sheet
Table S6: Expression, conservation level, and associated phenotype of lncRNAs subjected to VIGS.
lncRNA	Leaf_AVGERAGE_FPKM	C-lncRNA or NC-lncRNA	Height	Drought	NaCl	42 ℃	4 ℃
XLOC_008604	5.60893	C	NA#	NA#	NA#	——	——
XLOC_133330	3.83201	C	NA#	Sensetive	NA#	——	——
XLOC_150588	20.9713	C	NA#	tolerance#	——	——	——
XLOC_171460	1.60422	C	NA#	NA#	NA#	——	——
XLOC_192236	4.60008	C	NA#	——	——	——	——
XLOC_198443	128.247	C	NA#	NA#	NA#	——	——
XLOC_213468	4.35728	C	NA#	tolerance#	——	——	——
XLOC_214965	4.33207	C	NA#	NA#	——	——	——
XLOC_227558	18.5425	C	NA#	Sensetive	——	——	——
XLOC_266878	5.67338	C	NA#	tolerance#	——	——	——
XLOC_274585	14.4543	C	NA#	NA#	——	——	——
XLOC_009479	1.42949	C	NA#	Sensetive#	——	——	——
XLOC_275432	2.63048	C	Higher#	Sensetive#	——	——	——
XLOC_279868	31.4427	C	NA#	Sensetive#	——	——	——
XLOC_290555	4.23398	C	NA#	NA#	NA#	——	——
XLOC_305563	5.36991	C	NA#	NA#	——	——	——
XLOC_319652	24.4207	C	NA#	Sensetive#	——	——	——
XLOC_320793	10.1578	C	NA#	NA#	——	——	——
XLOC_373029	14.09	C	Higher**	NA#	NA#	NA#	NA#
XLOC_388248	18.8213	C	Lower#	NA#	——	——	——
XLOC_399903	8.74693	C	NA#	NA#	——	——	——
XLOC_472107	4.67039	C	NA#	——	——	——	——
XLOC_023950	2.7782	C	NA	tolerance#	——	——	——
XLOC_503574	19.724	C	NA#	Sensetive#	——	——	——
XLOC_530227	9.67972	C	NA#	tolerance	——	——	——
XLOC_541335	18.1364	C	Lower#	NA#	——	——	——
XLOC_545469	1.69124	C	NA#	tolerance#	——	——	——
XLOC_555396	3.45901	C	Lower*	——	——	——	——
XLOC_557982	11.1591	C	NA#	NA#	——	——	——
XLOC_575816	6.53554	C	NA#	tolerance#	——	——	——
XLOC_576223	531.524	C	NA	NA#	NA#	NA#	NA#
XLOC_633017	3158.9	C	NA	NA#	NA#	NA#	NA#
XLOC_644791	7.76282	C	NA#	Sensetive#	——	——	——
XLOC_056255	32.145	C	NA	NA#	NA#	NA#	tolerance#
XLOC_651279	55528.8	C	NA#	Sensetive#	——	——	tolerance#
XLOC_652536	90.6813	C	NA#	NA#	——	——	——
XLOC_692285	109.8	C	Lower*	NA#	NA#	NA#	NA#
XLOC_701363	10.3673	C	NA#	NA#	——	——	——
XLOC_747376	10.701	C	NA#	NA#	——	——	——
XLOC_060078	6.6353	C	NA#	NA#	——	——	——
XLOC_068534	4.80469	C	NA#	NA#	——	——	——
XLOC_101383	1.8804	C	NA#	tolerance#	——	——	——
XLOC_119650	4.95118	C	NA#	tolerance#	——	——	——
XLOC_125633	15.4191	C	NA#	tolerance#	——	——	——
XLOC_018636	59.7666	NC	NA#	NA#	NA#	——	——
XLOC_138783	517.559	NC	NA#	NA#	NA#	——	——
XLOC_148490	5.81378	NC	NA#	Sensetive	——	——	——
XLOC_170117	13.2628	NC	NA#	NA#	——	——	——
XLOC_178486	7.49416	NC	NA#	NA#	——	——	——
XLOC_180817	3.97081	NC	NA#	——	——	——	——
XLOC_189518	36.549	NC	NA#	NA#	NA#	——	——
XLOC_214610	9.51673	NC	NA#	tolerance#	——	——	——
XLOC_218667	5.2508	NC	Higher#	NA#	NA#	——	——
XLOC_222336	22.562	NC	NA#	tolerance	NA#	——	——
XLOC_237045	20.1252	NC	NA#	——	——	——	——
XLOC_061249	30.6134	NC	Higher*	——	——	——	——
XLOC_243319	0.103719	NC	NA	——	——	——	——
XLOC_259840	5.0517	NC	NA#	——	——	——	sensetive#
XLOC_265460	274.491	NC	NA#	NA#	——	——	——
XLOC_271275	13.803	NC	NA#	——	——	——	——
XLOC_278247	1.39781	NC	NA#	NA#	NA#	——	——
XLOC_280570	1098.84	NC	Lower#	NA#	NA#	——	——
XLOC_288968	7.83236	NC	NA#	——	——	——	——
XLOC_307535	31.1782	NC	Higher*	Sensetive#	——	——	——
XLOC_309335	2.73273	NC	NA#	NA#	——	——	——
XLOC_313039	3.62847	NC	NA#	NA#	NA#	NA#	NA#
XLOC_063285	2.3308	NC	NA#	——	——	——	NA#
XLOC_324509	17.2201	NC	NA#	NA#	——	——	——
XLOC_351026	47.5593	NC	NA#	NA#	NA#	——	——
XLOC_364871	3.3707	NC	Lower**	NA#	NA#	NA#	tolerance#
XLOC_382064	6.57458	NC	Higher#	NA#	NA#	——	——
XLOC_388066	27.0116	NC	NA#	NA#	NA#	——	——
XLOC_389350	0.991832	NC	NA#	——	——	——	Sensetive#
XLOC_394032	1.89505	NC	NA#	——	——	——	NA#
XLOC_396976	9.69192	NC	NA#	——	——	——	NA#
XLOC_409583	38.3519	NC	NA#	——	——	——	——
XLOC_409590	10.7992	NC	NA#	NA#	——	——	——
XLOC_074434	7.44874	NC	NA#	Sensetive#	——	——	——
XLOC_420524	142.576	NC	Higher*	——	——	——	——
XLOC_420526	33.5821	NC	Lower*	Sensetive#	NA#	Sensetive#	NA#
XLOC_434465	27.2416	NC	NA	NA#	NA#	NA#	NA#
XLOC_456373	4097.87	NC	NA#	NA#	NA#	——	——
XLOC_463643	3.1537	NC	NA#	Sensetive#	——	——	——
XLOC_477266	5.80001	NC	NA#	NA#	——	——	——
XLOC_477680	5.3221	NC	NA#	Sensetive#	——	——	——
XLOC_484587	13.52	NC	Higher#	NA#	——	——	——
XLOC_484991	4.20507	NC	NA#	NA#	NA#	——	——
XLOC_499884	6.03704	NC	NA#	tolerance	——	——	——
XLOC_090517	8.39037	NC	NA#	——	——	——	NA#
XLOC_512472	0.503129	NC	Higher#	NA#	NA#	——	——
XLOC_544245	2.45459	NC	NA#	——	——	——	NA#
XLOC_567394	17873	NC	NA#	Sensetive#	——	——	——
XLOC_577615	24.5328	NC	NA#	tolerance#	——	——	——
XLOC_584080	855.438	NC	NA#	Sensetive#	NA#	——	——
XLOC_676361	1.86037	NC	NA#	Sensetive#	——	——	——
XLOC_700613	12.6324	NC	NA#	NA#	NA#	NA#	tolerance#
XLOC_707056	3.782	NC	Higher#	NA#	——	——	——
XLOC_722811	3.99768	NC	NA#	——	——	——	NA#
XLOC_766032	136.826	NC	NA#	NA#	NA#	——	——
XLOC_107738	38.246	NC	NA	Sensetive	——	——	——
XLOC_801883	989.183	NC	NA	——	——	——	——
XLOC_807660	213.075	NC	NA#	NA#	NA#	——	——
XLOC_823188	358.213	NC	Higher**	——	——	——	——
XLOC_855149	1.66682	NC	Higher**	NA#	NA#	NA#	NA
XLOC_866511	414.797	NC	Lower	NA#	NA#	——	——
XLOC_872620	46.5761	NC	NA#	NA#	——	——	——
XLOC_874059	83.67	NC	NA#	NA#	NA#	——	——
XLOC_884825	6.12215	NC	NA#	NA#	——	——	——
XLOC_127222	1.36103	NC	NA	NA#	NA#	NA#	tolerance#
XLOC_132212	5.21121	NC	NA#	NA#	NA#	——	——
XLOC_138359	6.21268	NC	NA#	Sensetive#	——	——	——
——: not collect
NA: No significant difference was observed
**: P < 0.05
*: P < 0.01
#: No measurement data
The Drought Survival Rate of some silenced lncRNA
Drought	sruvival number/ total number	The survival rate
TRV2::XLOC_227558	8/16	0.5
TRV2::00	15/16	0.9375
Drought	sruvival number/ total number	The survival rate
TRV2::XLOC_107738	6/16	0.375
TRV2::00	16/16	1
Drought	sruvival number/ total number	The survival rate
TRV2::XLOC_133330	1/16	0.0625
TRV2::00	5/16	0.3125
Drought	sruvival number/ total number	The survival rate
TRV2::XLOC_499884	14/16	0.8125
TRV2::00	8/16	0.5
Drought	sruvival number/ total number	The survival rate
TRV2::XLOC_222336	13/16	0.866667
TRV2::00	6/16	0.375
Drought	sruvival number/ total number	The survival rate
TRV2::XLOC_148490	3/16	0.1875
TRV2::00	13/16	0.8125
Drought	sruvival number/ total number	The survival rate
TRV2::XLOC_307535	1/16	0.0625
TRV2::00	10/16	0.625
