# Supplementary material for: Functional examination of lncRNAs in allotetraploid Gossypium hirsutum
Source: BMC Genomics. 2021 Jun 13;22:443. doi: 10.1186/s12864-021-07771-3 (PMC8201905; doi:10.1186/s12864-021-07771-3)
Supplement: Supplementary file 9 — Additional file 9: Table S7. Annotations of genes co-expressed with Gh_A08G1105. [file 12864_2021_7771_MOESM9_ESM.xlsx]

## Sheet: Sheet
Table S7: Annotations of genes co-expressed with Gh_A08G1105.
ID	cacaoID	cacaoDesc	arabidopsisID	ArabDesc	Swissprot_id	SwissProt_desc	Trembl_id	Trembl_desc	KEGG_id	KEGG_desc	Pfam_ids	InterProt_ids	GO_ids
Gh_A08G1105	Thecc1EG005112t1	myb domain protein 7	AT1G22640	myb domain protein 3	Q9S9K9	MYB3_ARATH Transcription factor MYB3 OS=Arabidopsis thaliana GN=MYB3 PE=1 SV=1	D3XFF8	D3XFF8_THECC TT2 like MYB transcriptoin factor OS=Theobroma cacao GN=MYBPA PE=2 SV=1	ath:AT1G22640	MYB3; MYB3 (myb domain protein 3); DNA binding / transcription factor ; K09422 myb proto-oncogene protein, plant	PB005885|Pfam-B_5885; PF00249.26|Myb_DNA-binding; PB018780|Pfam-B_18780	IPR001005|SANT/Myb domain; IPR017930|Myb domain	GO:0003682|chromatin binding
Gh_A03G1372	Thecc1EG008183t2		AT2G20585	nuclear fusion defective 6			K7LW41	K7LW41_SOYBN Uncharacterized protein OS=Glycine max PE=4 SV=1
Gh_D03G1467	Thecc1EG016195t1	Protein of unknown function (DUF810)	AT4G11670	Protein of unknown function (DUF810)			D7TW52	D7TW52_VITVI Putative uncharacterized protein OS=Vitis vinifera GN=VIT_02s0025g04160 PE=4 SV=1			PB003390|Pfam-B_3390; PF05664.6|DUF810	IPR008528|Protein of unknown function DUF810; IPR014770|Munc13 homology 1; IPR014772|Mammalian uncoordinated homology 13, domain 2
Gh_D04G0245	Thecc1EG001385t1	receptor-like protein kinase 1	AT1G11300	protein serine/threonine kinases;protein kinases;ATP binding;sugar binding;kinases;carbohydrate binding	Q39202	RLK1_ARATH G-type lectin S-receptor-like serine/threonine-protein kinase RLK1 OS=Arabidopsis thaliana GN=RLK1 PE=2 SV=2	F6I0H7	F6I0H7_VITVI Putative uncharacterized protein OS=Vitis vinifera GN=VIT_04s0044g00720 PE=3 SV=1	ath:AT5G38990	protein kinase family protein ; K04733 interleukin-1 receptor-associated kinase 4 [EC:2.7.11.1]	PF00069.20|Pkinase; PF00954.15|S_locus_glycop; PF01453.19|B_lectin; PB003458|Pfam-B_3458	IPR000719|Protein kinase domain; IPR000858|S-locus glycoprotein; IPR001480|Bulb-type lectin domain; IPR002290|Serine/threonine- / dual specificity protein kinase, catalytic domain; IPR017441|Protein kinase, ATP binding site; IPR020635|Tyrosine-protein kinase, catalytic domain	GO:0004713|protein tyrosine kinase activity; GO:0005524|ATP binding ; GO:0004672|protein kinase activity ; GO:0048544|recognition of pollen ; GO:0006468|protein phosphorylation
Gh_D01G0322	Thecc1EG032287t1	Protein kinase superfamily protein	AT1G11300	protein serine/threonine kinases;protein kinases;ATP binding;sugar binding;kinases;carbohydrate binding	Q9FID6	Y5392_ARATH Probable receptor-like protein kinase At5g39020 OS=Arabidopsis thaliana GN=At5g39020 PE=2 SV=1	F6H855	F6H855_VITVI Putative uncharacterized protein OS=Vitis vinifera GN=VIT_00s0424g00010 PE=3 SV=1	ath:AT5G38990	protein kinase family protein ; K04733 interleukin-1 receptor-associated kinase 4 [EC:2.7.11.1]	PF00069.20|Pkinase; PB000663|Pfam-B_663; PF13947.1|GUB_WAK_bind; PB003458|Pfam-B_3458	IPR000719|Protein kinase domain; IPR002290|Serine/threonine- / dual specificity protein kinase, catalytic domain; IPR008271|Serine/threonine-protein kinase, active site; IPR017441|Protein kinase, ATP binding site; IPR020635|Tyrosine-protein kinase, catalytic domain; IPR025287|Wall-associated receptor kinase galacturonan-binding domain	GO:0004713|protein tyrosine kinase activity; GO:0005524|ATP binding ; GO:0004674|protein serine/threonine kinase activity ; GO:0030247|polysaccharide binding ; GO:0004672|protein kinase activity ; GO:0006468|protein phosphorylation
Gh_A08G2203	Thecc1EG037474t1		AT1G19240				B9RR54	B9RR54_RICCO Putative uncharacterized protein OS=Ricinus communis GN=RCOM_0709680 PE=4 SV=1
Gh_D10G1819	Thecc1EG014432t1	S-domain-2 5	AT1G11300	protein serine/threonine kinases;protein kinases;ATP binding;sugar binding;kinases;carbohydrate binding	Q8RWZ5	SD25_ARATH G-type lectin S-receptor-like serine/threonine-protein kinase SD2-5 OS=Arabidopsis thaliana GN=SD25 PE=1 SV=1	F6H542	F6H542_VITVI Putative uncharacterized protein OS=Vitis vinifera GN=VIT_12s0028g01530 PE=3 SV=1	ath:AT3G55450	protein kinase, putative ; K00924	PF00069.20|Pkinase; PB003458|Pfam-B_3458	IPR000719|Protein kinase domain; IPR002290|Serine/threonine- / dual specificity protein kinase, catalytic domain; IPR008271|Serine/threonine-protein kinase, active site; IPR017441|Protein kinase, ATP binding site; IPR020635|Tyrosine-protein kinase, catalytic domain	GO:0004713|protein tyrosine kinase activity; GO:0005524|ATP binding ; GO:0004674|protein serine/threonine kinase activity ; GO:0004672|protein kinase activity ; GO:0006468|protein phosphorylation
Gh_D10G2348	Thecc1EG019038t1	disease resistance protein (TIR-NBS-LRR class), putative	AT3G25510	disease resistance protein (TIR-NBS-LRR class), putative	Q40392	TMVRN_NICGU TMV resistance protein N OS=Nicotiana glutinosa GN=N PE=1 SV=1	B9N1M3	B9N1M3_POPTR Tir-nbs-lrr resistance protein OS=Populus trichocarpa GN=POPTRDRAFT_581005 PE=4 SV=1	ath:AT4G19050	mob1/phocein family protein ; K06685 maintenance of ploidy protein MOB1 (MPS1 binder 1)	PB006912|Pfam-B_6912; PB000088|Pfam-B_88; PF00931.17|NB-ARC; PF01582.15|TIR; PF00560.28|LRR_1; PB002632|Pfam-B_2632	IPR000157|Toll/interleukin-1 receptor homology (TIR) domain; IPR000767|Disease resistance protein; IPR001611|Leucine-rich repeat; IPR002182|NB-ARC	GO:0043531|ADP binding ; GO:0007165|signal transduction ; GO:0005515|protein binding ; GO:0006952|defense response
Gh_A06G0091	Thecc1EG035510t1	lectin protein kinase family protein	AT1G11300	protein serine/threonine kinases;protein kinases;ATP binding;sugar binding;kinases;carbohydrate binding	Q39202	RLK1_ARATH G-type lectin S-receptor-like serine/threonine-protein kinase RLK1 OS=Arabidopsis thaliana GN=RLK1 PE=2 SV=2	F6HW92	F6HW92_VITVI Serine/threonine-protein kinase OS=Vitis vinifera GN=VIT_18s0166g00230 PE=3 SV=1	ath:AT5G38990	protein kinase family protein ; K04733 interleukin-1 receptor-associated kinase 4 [EC:2.7.11.1]	PF00069.20|Pkinase; PF00954.15|S_locus_glycop; PF01453.19|B_lectin; PB003458|Pfam-B_3458	IPR000719|Protein kinase domain; IPR000858|S-locus glycoprotein; IPR001480|Bulb-type lectin domain; IPR002290|Serine/threonine- / dual specificity protein kinase, catalytic domain; IPR003609|Apple-like; IPR008271|Serine/threonine-protein kinase, active site; IPR017441|Protein kinase, ATP binding site; IPR020635|Tyrosine-protein kinase, catalytic domain	GO:0004713|protein tyrosine kinase activity; GO:0005524|ATP binding ; GO:0004674|protein serine/threonine kinase activity ; GO:0004672|protein kinase activity ; GO:0048544|recognition of pollen ; GO:0006468|protein phosphorylation
Gh_D11G1001	Thecc1EG005197t1	Nucleotide-sugar transporter family protein	AT5G41760	Nucleotide-sugar transporter family protein	Q8LGE9	CSTR1_ARATH CMP-sialic acid transporter 1 OS=Arabidopsis thaliana GN=At5g41760 PE=2 SV=1	B9T341	B9T341_RICCO Cmp-sialic acid transporter, putative OS=Ricinus communis GN=RCOM_0149740 PE=4 SV=1			PF04142.10|Nuc_sug_transp	IPR007271|Nucleotide-sugar transporter	GO:0008643|carbohydrate transport ; GO:0016021|integral to membrane ; GO:0005351|sugar:hydrogen symporter activity ; GO:0000139|Golgi membrane
