# Supplementary material for: Functional examination of lncRNAs in allotetraploid Gossypium hirsutum
Source: BMC Genomics. 2021 Jun 13;22:443. doi: 10.1186/s12864-021-07771-3 (PMC8201905; doi:10.1186/s12864-021-07771-3)
Supplement: Supplementary file 10 — Additional file 10: Table S8. Annotations of genes co-expressed with Gh_A05G0714. [file 12864_2021_7771_MOESM10_ESM.xlsx]

## Sheet: Sheet
Table S8: Annotations of genes co-expressed with Gh_A05G0714.
ID	cacaoID	cacaoDesc	arabidopsisID	ArabDesc	Swissprot_id	SwissProt_desc	Trembl_id	Trembl_desc	KEGG_id	KEGG_desc	Pfam_ids	InterProt_ids	GO_ids
Gh_A05G0714	Thecc1EG022658t1	Ribosomal protein S11 family protein	ATCG00750	ribosomal protein S11	Q2L937	RR11_GOSHI 30S ribosomal protein S11, chloroplastic OS=Gossypium hirsutum GN=rps11 PE=3 SV=1	I6M102	I6M102_9ROSI 30S ribosomal protein S11, chloroplastic OS=Gossypium robinsonii GN=rps11 PE=3 SV=1	vvi:ViviCp055	rps11; 30S ribosomal protein S11 ; K02948 small subunit ribosomal protein S11	PF00411.14|Ribosomal_S11	IPR001971|Ribosomal protein S11; IPR018102|Ribosomal S11, conserved site	GO:0005840|ribosome ; GO:0005622|intracellular ; GO:0006412|translation ; GO:0003735|structural constituent of ribosome
Gh_D05G1987	Thecc1EG034771t1	WPP domain protein 1	AT1G47200	WPP domain protein 2	Q9M7N6	MAF1_SOLLC MFP1 attachment factor 1 OS=Solanum lycopersicum GN=MAF1 PE=1 SV=1	B9MVW8	B9MVW8_POPTR Predicted protein OS=Populus trichocarpa GN=POPTRDRAFT_740524 PE=4 SV=1			PF13943.1|WPP	IPR025265|WPP domain
Gh_A07G1423	Thecc1EG030768t1	TATA BOX ASSOCIATED FACTOR II 59	AT1G04950	TATA BOX ASSOCIATED FACTOR II 59	O74462	TAF6_SCHPO Transcription initiation factor TFIID subunit 6 OS=Schizosaccharomyces pombe (strain 972 / ATCC 24843) GN=taf6 PE=1 SV=1	B9SYZ0	B9SYZ0_RICCO Transcription initiation factor tfiid, putative OS=Ricinus communis GN=RCOM_0547140 PE=4 SV=1	pop:POPTR_707589	hypothetical protein ; K03131 transcription initiation factor TFIID subunit D5	PF07571.8|DUF1546	IPR011442|Domain of unknown function DUF1546	GO:0005634|nucleus ; GO:0051090|regulation of sequence-specific DNA binding transcription factor activity
Gh_A02G0992	Thecc1EG046397t1	photosystem II reaction center protein B	ATCG00680	photosystem II reaction center protein B	Q2L932	PSBB_GOSHI Photosystem II CP47 chlorophyll apoprotein OS=Gossypium hirsutum GN=psbB PE=3 SV=1	B4Y1X1	B4Y1X1_9CARY PSII 47kDa protein (Fragment) OS=Silene flos-jovis GN=psbB PE=4 SV=1	vvi:ViviCp048	psbB; photosystem II P680 chlorophyll A apoprotein ; K02704 photosystem II PsbB protein	PF00421.14|PSII	IPR000932|Photosystem antenna protein-like	GO:0016020|membrane ; GO:0009521|photosystem ; GO:0019684|photosynthesis, light reaction ; GO:0009767|photosynthetic electron transport chain ; GO:0016168|chlorophyll binding
Gh_D01G1078	Thecc1EG034635t1	embryo defective 1273	AT1G49510	embryo defective 1273			B9R6U3	B9R6U3_RICCO Putative uncharacterized protein OS=Ricinus communis GN=RCOM_1585580 PE=4 SV=1
Gh_D07G1455	Thecc1EG046381t1	photosystem II reaction center protein C	ATCG00280	photosystem II reaction center protein C	Q9BBT1	PSBC_LOTJA Photosystem II CP43 chlorophyll apoprotein OS=Lotus japonicus GN=psbC PE=3 SV=2	Q66VR2	Q66VR2_9ERIC PsbC (Fragment) OS=Ipomopsis aggregata PE=4 SV=1	vvi:ViviCp017	psbC; PSII 43 kDa protein ; K02705 photosystem II PsbC protein	PF00421.14|PSII	IPR000932|Photosystem antenna protein-like	GO:0016020|membrane ; GO:0009521|photosystem ; GO:0019684|photosynthesis, light reaction ; GO:0009767|photosynthetic electron transport chain ; GO:0016168|chlorophyll binding
Gh_D13G0626	Thecc1EG045948t1						A5B4X8	A5B4X8_VITVI Putative uncharacterized protein OS=Vitis vinifera GN=VITISV_020318 PE=4 SV=1
Gh_D05G3443
Gh_D01G0353
