# Supplementary material for: Functional examination of lncRNAs in allotetraploid Gossypium hirsutum
Source: BMC Genomics. 2021 Jun 13;22:443. doi: 10.1186/s12864-021-07771-3 (PMC8201905; doi:10.1186/s12864-021-07771-3)
Supplement: Supplementary file 11 — Additional file 11: Table S9. The primers for lncRNA VIGS construct cloning. [file 12864_2021_7771_MOESM11_ESM.xlsx]

## Sheet: Sheet
Table S9: The primers for lncRNA VIGS construct cloning.
lncRNA id	recombination primer
XLOC_138359	F	GTGAGTAAGGTTACCGAATTCCACAGAAGATTTTGCAAATTCCTT	R	CGTGAGCTCGGTACCGGATCCATGTGGTTGCTATCTTCTTTCGC
XLOC_148490	F	GTGAGTAAGGTTACCGAATTCATGAGCATCAACATTTCCTAGTTTAGG	R	CGTGAGCTCGGTACCGGATCCCCATTTTGACGCAGCGTTTG
XLOC_192236	F	GTGAGTAAGGTTACCGAATTCCCATTGGCAGAGACGGCG	R	CGTGAGCTCGGTACCGGATCCTTGAAAGACATGGCTACTATCCTCTT
XLOC_180817	F	GTGAGTAAGGTTACCGAATTCTCTTCTTTGTTGTGCTCTCTAAATCA	R	CGTGAGCTCGGTACCGGATCCTCCAGTGCGGTAGCAAGGG
XLOC_237045	F	GTGAGTAAGGTTACCGAATTCGGTCCTTTACATCGTATTTGATTCAG	R	CGTGAGCTCGGTACCGGATCCAAGCTAGCCCAATAACCCAAGA
XLOC_271275	F	GTGAGTAAGGTTACCGAATTCCCTTTCATTTCCAAAAAACCCA	R	CGTGAGCTCGGTACCGGATCCGGATCAGATGGGAGTAATTCTTGC
XLOC_288968	F	GTGAGTAAGGTTACCGAATTCCCTGAAGTTGCAGTGGAACAGA	R	CGTGAGCTCGGTACCGGATCCTGACCACTCCATCACCATTTCG
XLOC_320793	F	GTGAGTAAGGTTACCGAATTCGCGGAAACAATTCACGACGA	R	CGTGAGCTCGGTACCGGATCCTTGAAAACCTAGGTAAGCCATTCTC
XLOC_307535	F	GTGAGTAAGGTTACCGAATTCCTTCCAAAGGCTTGCTATTCCT	R	CGTGAGCTCGGTACCGGATCCCGCTATGTGGGTCACCCCG
XLOC_309335	F	GTGAGTAAGGTTACCGAATTCCCCCGTCCGCATAATAGAGA	R	CGTGAGCTCGGTACCGGATCCTCGCTTGGCTAATGGCATG
XLOC_409590	F	GTGAGTAAGGTTACCGAATTCTAGCTGAGAGAATCCTCTGCATTC	R	CGTGAGCTCGGTACCGGATCCCCCAGAACATGTTGTTTGACTTAGG
XLOC_463643	F	GTGAGTAAGGTTACCGAATTCACCTTCCAAAGGGATATCGCTC	R	CGTGAGCTCGGTACCGGATCCATTGCCTAAACACGTGGTAGCC
XLOC_484587	F	GTGAGTAAGGTTACCGAATTCGCCCGGGCCCAAATCACA	R	CGTGAGCTCGGTACCGGATCCGGGCGTGAGGGTGCGCAT
XLOC_477266	F	GTGAGTAAGGTTACCGAATTCAAGCCCTTCAATTTTGCGAGG	R	CGTGAGCTCGGTACCGGATCCACTATTGGGATTTATCAGGGGCT
XLOC_477680	F	GTGAGTAAGGTTACCGAATTCTATTTTGATATTATTTTCTAGCCACTTTACTG	R	CGTGAGCTCGGTACCGGATCCAACTTTTTGGAAAAAGGTGGTAAAA
XLOC_499884	F	GTGAGTAAGGTTACCGAATTCGAGAGCCTTCATTGCAATAGTGTG	R	CGTGAGCTCGGTACCGGATCCGGTGTTCAAAAGGGGAAGGG
XLOC_707056	F	GTGAGTAAGGTTACCGAATTCCGACGGAAGACATGATTACTATCCT	R	CGTGAGCTCGGTACCGGATCCGATTTCGCTAGAAAGATCATACAGATTC
XLOC_280570	F	GTGAGTAAGGTTACCGAATTCAGCCTTTGCTCTTCTTTAGATCCC	R	CGTGAGCTCGGTACCGGATCCAATTATCCAGTTACAGAAGCGACCC
XLOC_420524	F	GTGAGTAAGGTTACCGAATTCCTCGGCCTTTTGGCTAAGATC	R	CGTGAGCTCGGTACCGGATCCCCAATGCACTCGAGGCTAGTG
XLOC_823188	F	GTGAGTAAGGTTACCGAATTCCTTCGTTCCTCAGCAAAGTGTTC	R	CGTGAGCTCGGTACCGGATCCTTTGACTGATTGTTCGCATCAGA
XLOC_801883	F	GTGAGTAAGGTTACCGAATTCATGGGCAAGGATAAGGTAATGG	R	CGTGAGCTCGGTACCGGATCCTTTGACCGACTCAATTAAGGTATTAGT
XLOC_584080	F	GTGAGTAAGGTTACCGAATTCAAAATAGAACCAAGGCACACATGG	R	CGTGAGCTCGGTACCGGATCCAGGGGAGAGAGTCTGTCAGACAAC
XLOC_700613	F	GTGAGTAAGGTTACCGAATTCTTCTCAAAAAAATCCCATTCTTTTT	R	CGTGAGCTCGGTACCGGATCCTCCCGAAAAGTCAAAAACTAAGTG
XLOC_061249	F	GTGAGTAAGGTTACCGAATTCGCCCGTCTGAGAGCTAGATTTG	R	CGTGAGCTCGGTACCGGATCCCTACTGCGAAGGCTACGAACTTAG
XLOC_107738	F	GTGAGTAAGGTTACCGAATTCGTCGAACCCATCATTGATTTGAG	R	CGTGAGCTCGGTACCGGATCCCGAAAATATAGGGCTATACGGACTC
XLOC_420526	F	GTGAGTAAGGTTACCGAATTCCGGCCTTTTGGCTAAGATCA	R	CGTGAGCTCGGTACCGGATCCCAGGACAGTAACACTATTATTATGTACTAGAAAT
XLOC_855149	F	GTGAGTAAGGTTACCGAATTCAGAGATAGTTTGCAAGTTTTGGGTC	R	CGTGAGCTCGGTACCGGATCCGGGGTGAGGTTGGAGGATAAA
XLOC_364871	F	GTGAGTAAGGTTACCGAATTCTAATTTCGTTTTTAATTTACTCACTGCA	R	CGTGAGCTCGGTACCGGATCCCTGCCATTTCTTTCCTCTTTTTATATT
XLOC_434465	F	GTGAGTAAGGTTACCGAATTCCGGCCTTTTGGCTAAGATCA	R	CGTGAGCTCGGTACCGGATCCTATCTTTAGAATAATTGCTAATATTGGAACTG
XLOC_127222	F	GTGAGTAAGGTTACCGAATTCAAGAGTTGGGATCTGCTGTAACTTT	R	CGTGAGCTCGGTACCGGATCCGGGAAATCTAGTGATCACCACACTAA
XLOC_313039	F	GTGAGTAAGGTTACCGAATTCCAAAGAGAGAAATGCTCCGTTTT	R	CGTGAGCTCGGTACCGGATCCGATCTGAAATAGCGGAGGCTTG
XLOC_884825	F	GTGAGTAAGGTTACCGAATTCTAATGATAGTATCTTGTACCTGAACCGG	R	CGTGAGCTCGGTACCGGATCCGTACGATCCATACTAGTTCTGACCAAC
XLOC_555396	F	GTGAGTAAGGTTACCGAATTCTGTAGCTCAGATGGTAGAGCGC	R	CGTGAGCTCGGTACCGGATCCTTGTTCCATCATTTACTGAACCACA
XLOC_243319	F	GTGAGTAAGGTTACCGAATTCGAAAGGGGCGATCTCGTAGTT	R	CGTGAGCTCGGTACCGGATCCGCGCGCCCCTGATAATTG
XLOC_633017	F	GTGAGTAAGGTTACCGAATTCGCCGAGCTTGGTGACGCA	R	CGTGAGCTCGGTACCGGATCCATGTTAGTCCAACCAGGGTTCG
XLOC_576223	F	GTGAGTAAGGTTACCGAATTCCCGAAAAACCCGATCCTTG	R	CGTGAGCTCGGTACCGGATCCGCAAAAACTCCTCCTTTGCCT
XLOC_692285	F	GTGAGTAAGGTTACCGAATTCCTCCTATACCCCAAATTATATGCTTTAA	R	CGTGAGCTCGGTACCGGATCCAAGAAAGAGAAGCCAAGAGTCCC
XLOC_373029	F	GTGAGTAAGGTTACCGAATTCCGTCAAATTGCAATTTTTGAATG	R	CGTGAGCTCGGTACCGGATCCCAAAAGAAAGTTCAAATTTGAAGCA
XLOC_279868	F	GTGAGTAAGGTTACCGAATTCCTGTCAACCAAAAAAACACCTAGAA	R	CGTGAGCTCGGTACCGGATCCGAATGGTGAATGGAGCGGC
XLOC_227558	F	GTGAGTAAGGTTACCGAATTCGATAGGAAAACAGCTATATCCCAAAA	R	CGTGAGCTCGGTACCGGATCCTGGAGATTTAAGAACTGTTATAAAAAATGC
XLOC_214965	F	GTGAGTAAGGTTACCGAATTCAAAGACAGGACAGCAAAAGAAACA	R	CGTGAGCTCGGTACCGGATCCAACAGAGCAGCAGTTCATACTCTTG
XLOC_388248	F	GTGAGTAAGGTTACCGAATTCCTCCAATCGTCGAGATGCAAT	R	CGTGAGCTCGGTACCGGATCCTAAACCCAGTAATAGGAAAAAGCATC
XLOC_068534	F	GTGAGTAAGGTTACCGAATTCCTTTTTAAAAACAAAGGTTCTTCCAA	R	CGTGAGCTCGGTACCGGATCCTTCGATAAATCAACAGTTTTTTTCAGT
XLOC_119650	F	GTGAGTAAGGTTACCGAATTCATCACCGACCTAACCATTAATGATAG	R	CGTGAGCTCGGTACCGGATCCAATTAGGAATTTTTATGGGCTTTAACA
XLOC_056255	F	GTGAGTAAGGTTACCGAATTCCGGCGCGAAAGGGGAGGG	R	CGTGAGCTCGGTACCGGATCCTCGGAGCTTGATATGGGATTTC
XLOC_060078	F	GTGAGTAAGGTTACCGAATTCTAATCAACCCCAGTCATTTTAACTACG	R	CGTGAGCTCGGTACCGGATCCTCAGAAAGTGTTAAACAACAGAAATAAAC
XLOC_472107	F	GTGAGTAAGGTTACCGAATTCTAAAAATAAAACATGGGATACTTAAAGGG	R	CGTGAGCTCGGTACCGGATCCCAAAAAAAATGTTTTTCGATTCATCC
XLOC_101383	F	GTGAGTAAGGTTACCGAATTCTGAATTGTCACCCACTCCACTTT	R	CGTGAGCTCGGTACCGGATCCCGATGAGTTAACAGTAATAAAAAATGTCA
XLOC_557982	F	GTGAGTAAGGTTACCGAATTCATACTGCTTGCAAAAATCAATGCC	R	CGTGAGCTCGGTACCGGATCCCAGCAGATGTCCAACAAAAACG
XLOC_074434	F	GTGAGTAAGGTTACCGAATTCTAGAATATGAAGACTTTCAAGTATGGAGAG	R	CGTGAGCTCGGTACCGGATCCTTGTAGGACACTGGCGAAAAATG
XLOC_324509	F	GTGAGTAAGGTTACCGAATTCATTAATATTAAACTGATATTTAATTTTTTAATTCTAA	R	CGTGAGCTCGGTACCGGATCCACCCAGTAGCCAAGGCGG
XLOC_644791	F	GTGAGTAAGGTTACCGAATTCGCATGGGCCTCCGCAGTG	R	CGTGAGCTCGGTACCGGATCCCAGATCTGGGGGACTGGATTT
XLOC_266878	F	GTGAGTAAGGTTACCGAATTCAATCTTTTAATTAAAAAGAACCAAAGCT	R	CGTGAGCTCGGTACCGGATCCAAAGGTGATTTCATATTCTGTTTATTCTT
XLOC_503574	F	GTGAGTAAGGTTACCGAATTCCGTCGTTTTGCGTCTGGG	R	CGTGAGCTCGGTACCGGATCCTCCCCGTCGTCGCTTGTC
XLOC_575816	F	GTGAGTAAGGTTACCGAATTCAAGCCAATAGAACATTGTCCGTG	R	CGTGAGCTCGGTACCGGATCCAACTGACGACAGAATATAAAATGGAGA
XLOC_701363	F	GTGAGTAAGGTTACCGAATTCATCAAATCTCAACCAGCCGAAT	R	CGTGAGCTCGGTACCGGATCCCAACCCTTAGAAAACAGAATCATGAA
XLOC_319652	F	GTGAGTAAGGTTACCGAATTCCAGTCCATTACCCAAAACTAAATACAA	R	CGTGAGCTCGGTACCGGATCCGTGTGGGTGTGCTGGCGC
XLOC_125633	F	GTGAGTAAGGTTACCGAATTCGTTTAAATTTATACAAGTTTATGTTCAAGACA	R	CGTGAGCTCGGTACCGGATCCATCCGATCTGACTGCAACATGC
XLOC_652536	F	GTGAGTAAGGTTACCGAATTCCTTGAACAGGATCTGTTCTATAGGCT	R	CGTGAGCTCGGTACCGGATCCATGTAGTTTGTCAGACAACTGTGTGACC
XLOC_274585	F	GTGAGTAAGGTTACCGAATTCACTATTTCTTCCCTTTTATAAAACCAAA	R	CGTGAGCTCGGTACCGGATCCCAGAATCGTTGGAATATCGTCAGA
XLOC_541335	F	GTGAGTAAGGTTACCGAATTCAAAAAACAACAACAAGGGAATAAACC	R	CGTGAGCTCGGTACCGGATCCCAGAGAAGCAAAAAAAGCAAAAAC
XLOC_133330	F	GTGAGTAAGGTTACCGAATTCTTAAAATAGTAACTCATAAACTTTAAACCCTT	R	CGTGAGCTCGGTACCGGATCCTTCACATGCTAAATTAACCATCACTACA
XLOC_213468	F	GTGAGTAAGGTTACCGAATTCGTTCCACTTCCACACTGAGGGC	R	CGTGAGCTCGGTACCGGATCCTTTTTCGGTGTCCGTGATATATGT
XLOC_275432	F	GTGAGTAAGGTTACCGAATTCATTTAGGTTAGATAAGTATAACATATATTAATATTATACTTAG	R	CGTGAGCTCGGTACCGGATCCAACATCTCTCAAAGTATATTTAATACCATCA
XLOC_651279	F	ATTCTGTGAGTAAGGTTACCGAATTCCATTAAGGTGGTTGGACTAT	R	AGACGCGTGAGCTCGGTACC GGATCCAAAAAAGTGGTTGTCCGTTT
XLOC_567394	F	ATTCTGTGAGTAAGGTTACCGAATTCTTGGTAACGCAAGCCTGTAA	R	AGACGCGTGAGCTCGGTACC GGATCCGTGATGGTTCATTTTGAGGT
XLOC_009479	F	GTGAGTAAGGTTACCGAATTCATGTAGTTTGTCAGACAACTGTGTGACC	R	CGTGAGCTCGGTACCGGATCCAGGATCTGTTCTATAGGCTCGTACTTC
XLOC_676361	F	GTGAGTAAGGTTACCGAATTCTTCATTGATTCTCTAGCTAGTATATGTGTTAA	R	CGTGAGCTCGGTACCGGATCCATCAGACAGTGAAGATTAATTTTGACG
XLOC_222336	F	GTGAGTAAGGTTACCGAATTCCGAAAACTCTCTTGAATGCT	R	CGTGAGCTCGGTACCGGATCCCAGGATTCTTTAGTTACGCA
XLOC_023950	F	GTGAGTAAGGTTACCGAATTCACCCAAGGAATAGAATGATCATAGTTT	R	CGTGAGCTCGGTACCGGATCCGTGGGTTCTAATGTTGGTAATAGTTCTT
XLOC_150588	F	GTGAGTAAGGTTACCGAATTCGCAAAAACCGTTCGTGGCC	R	CGTGAGCTCGGTACCGGATCCGCTAGATTATACTTTTATTTTATTACTTAAGCTTG
XLOC_530227	F	GTGAGTAAGGTTACCGAATTCAAAAAAAAACTGCAGAACTCTCTCAT	R	CGTGAGCTCGGTACCGGATCCCGGACGCCCCGTGACCGC
XLOC_545469	F	ATTCTGTGAGTAAGGTTACCGAATTCCTCTTTGCCTCGATCTAACT	R	AGACGCGTGAGCTCGGTACC GGATCCTCTAGCTAGCTCGAGGATTA
XLOC_214610	F	GTGAGTAAGGTTACCGAATTCCAAAAAGTTATACGGGTTGAAAACA	R	CGTGAGCTCGGTACCGGATCCTCCCTCTAATTTATTCCCCCTTT
XLOC_577615	F	GTGAGTAAGGTTACCGAATTCTCTTATTAAGTTTAAAACTAATATGTATTTACCATT	R	CGTGAGCTCGGTACCGGATCCTATATATTTGTTGATGGATTGAAAATAAAAT
XLOC_409583	F	ATTCTGTGAGTAAGGTTACCGAATTCAGTTGGTTACGTACGAGGAA	R	AGACGCGTGAGCTCGGTACC GGATCCTGTTGACACCGTGTTTCATT
XLOC_170117	F	ATTCTGTGAGTAAGGTTACCGAATTCTGGCCAGTCCCAAGAGGTAA	R	AGACGCGTGAGCTCGGTACCGGATCCAATCCTTATCTATGAGGCGG
XLOC_747376	F	GTGAGTAAGGTTACCGAATTCACCGGATATGTTGCTTCCATTG	R	CGTGAGCTCGGTACCGGATCCGGACGGTTGGCTATATTGCG
XLOC_399903	F	GTGAGTAAGGTTACCGAATTCATGTTTGTCTCCATTTTCCTGAAGC	R	CGTGAGCTCGGTACCGGATCCCTGTTCGCCGGATTTACCAA
XLOC_265460	F	GTGAGTAAGGTTACCGAATTCTAATGTTGTTAGTTTGTTACATTTTGATCA	R	CGTGAGCTCGGTACCGGATCCTGCTTGCATTTTTCATTGCACA
XLOC_189518	F	GTGAGTAAGGTTACCGAATTCTCAGCACAATCTGTGTAGCATTAACA	R	CGTGAGCTCGGTACCGGATCCAAATTTAGCTGACTTGGTTGACACA
XLOC_132212	F	GTGAGTAAGGTTACCGAATTCGAAAATCGTATGAAAATATTGATAGAAAAA	R	CGTGAGCTCGGTACCGGATCCGGAATACCAGCTTAGAGAACCCTC
XLOC_766032	F	GTGAGTAAGGTTACCGAATTCCGCGAGCTGGATAGATGTGTG	R	CGTGAGCTCGGTACCGGATCCCTGATGAAAAAGCCCTATATATTCTATTAG
XLOC_388066	F	GTGAGTAAGGTTACCGAATTCACAAGTGAAACTTTACAAATAGGGAGAG	R	CGTGAGCTCGGTACCGGATCCTGCGGGAAATTATTGAAGAGGG
XLOC_807660	F	GTGAGTAAGGTTACCGAATTCGTTAACCTCCAATTGCTTAGGGG	R	CGTGAGCTCGGTACCGGATCCGAGAGGTTTTTACCGTTTTCTCTTCT
XLOC_171460	F	ATTCTGTGAGTAAGGTTACCGAATTCCTGGAGGTAATTCGTGGATT	R	AGACGCGTGAGCTCGGTACC GGATCCGTCTGTCAAAATGACACGCT
XLOC_290555	F	ATTCTGTGAGTAAGGTTACCGAATTCAATACTGATGGTGCAGTGCA	R	AGACGCGTGAGCTCGGTACC GGATCCCATCTCATAAGAAGTGCGAA
XLOC_008604	F	ATTCTGTGAGTAAGGTTACCGAATTCTGGTTAGTGGTTGAAGGCTT	R	AGACGCGTGAGCTCGGTACC GGATCCTAGTCAGTACAAGCATGAGA
XLOC_456373	F	ATTCTGTGAGTAAGGTTACCGAATTTTGGTAACGCTTGCTTGTGA	R	AGACGCGTGAGCTCGGTACC GGATCCGATGATGGTCCAGTTAGGAT
XLOC_198443	F	ATTCTGTGAGTAAGGTTACCGAATTCAGGCAAAGGAGTTATTGCCA	R	AGACGCGTGAGCTCGGTACC GGATCCGATCAGACTGACGTGCAAAA
XLOC_138783	F	ATTCTGTGAGTAAGGTTACCGAATTCGCTTAAACTTTATGTCGATC	R	AGACGCGTGAGCTCGGTACC GGATCCTCTGACAGGACAAAGAAGTA
XLOC_866511	F	ATTCTGTGAGTAAGGTTACCGAATTCGAATTTTATCCTCCTCTATTGCGT	R	AGACGCGTGAGCTCGGTACC GGATCCTCTTTCCGCATCTTCACCTAAT
XLOC_874059	F	GTGAGTAAGGTTACCGAATTCAATTTGTAATAAACTCTTTCTTTATTAAATTCA	R	CGTGAGCTCGGTACCGGATCCGGCCGAGTGGTTCAAGGC
XLOC_351026	F	ATTCTGTGAGTAAGGTTACCGAATTCGCCCTTTCCCCTTTTCATAATA	R	AGACGCGTGAGCTCGGTACC GGATCCGCCTCAACCCCCTAAATAAAAT
XLOC_018636	F	ATTCTGTGAGTAAGGTTACCGAATTCGGAATCTCACTCTTAGCTCTTGTT	R	AGACGCGTGAGCTCGGTACC GGATCCAAGGGGTTAGTTATTCGTTAGC
XLOC_484991	F	ATTCTGTGAGTAAGGTTACCGAATTCCTTTTGCGTTTTGCTCACACT	R	AGACGCGTGAGCTCGGTACC GGATCCTTTTGACACAAGGAAGGAGGG
XLOC_278247	F	ATTCTGTGAGTAAGGTTACCGAATTCTACCCTTTTGGTCGGTTTGAT	R	AGACGCGTGAGCTCGGTACC GGATCCTTAGTAAATGATGCGGAGAAGG
XLOC_512472	F	GTGAGTAAGGTTACCGAATTCGTCTAGGTGGTTAGGATACTCGGC	R	CGTGAGCTCGGTACCGGATCCGCATTGTGTCAGTATATATGGGAATG
XLOC_382064	F	GTGAGTAAGGTTACCGAATTCAAACAATAAATGAGAAATAAGGGGTTC	R	CGTGAGCTCGGTACCGGATCCCCGCTGCGCATGCAGCCA
XLOC_178486	F	GTGAGTAAGGTTACCGAATTCCAAAAACGTTTTTGAGATGAGCA	R	CGTGAGCTCGGTACCGGATCCCTGACTGGTCAATGGAGCGAC
XLOC_305563	F	GTGAGTAAGGTTACCGAATTCTCAGAGTATTATCCCATCAATCCTATCA	R	CGTGAGCTCGGTACCGGATCCTCTACTTATGTTTTGGCTACAGAGGG
XLOC_872620	F	GTGAGTAAGGTTACCGAATTCGAAAAAGATGGTCCATTGTTCAG	R	CGTGAGCTCGGTACCGGATCC CTGCAAGAATTCTTCGAATCCCTCT
XLOC_218667	F	GTGAGTAAGGTTACCGAATTCTAGTTAGTTTAGTTCCAATAAAG	R	CGTGAGCTCGGTACCGGATCCACTATGCCGCCACTCGGAC
XLOC_544245	F	gtgagtaaggttaccgaattcGCTAAGGTATTCTAGTTATTTTAGTTTTTTCC	R	cgtgagctcggtaccggatccGACAATCATGCAGAGCATGTTCTC
XLOC_063285	F	gtgagtaaggttaccgaattcGGAGTAAGTAAACTCAAGTGATTCGAGT	R	cgtgagctcggtaccggatccTTACCAATCACTTAATCCTGCATTAGT
XLOC_394032	F	gtgagtaaggttaccgaattcGTTCTTTCTCTCTTTTCTTTTGCTCA	R	cgtgagctcggtaccggatccCAAATCAAACCACAAACTAAAAAATTG
XLOC_722811	F	gtgagtaaggttaccgaattcAACGCGGTAGAGGGAGTCAGG	R	cgtgagctcggtaccggatccAAACAAACCCAACTCACACCTCTC
XLOC_259840	F	gtgagtaaggttaccgaattcGGCCCAGGCAAATAAACAAA	R	cgtgagctcggtaccggatccGCGTCGTGCGACGCGTGG
XLOC_090517	F	gtgagtaaggttaccgaattcAAAAAAACATAATTGTTTACTTAGCCATT	R	cgtgagctcggtaccggatccCTGAAATGAGTCTCCGTTGAAGC
XLOC_396976	F	gtgagtaaggttaccgaattcGCGGCGTGTTCAAATTCTGA	R	cgtgagctcggtaccggatccTTACTAATATCAAGTAAAGGCTCTAAGCTTC
XLOC_389350	F	gtgagtaaggttaccgaattcGCCTCTTTTCTACTTTGATATAGATTCAA	R	cgtgagctcggtaccggatccTAATAGGTTTAGTGGGTTTATTTAGGATTG
