# Supplementary material for: Functional examination of lncRNAs in allotetraploid Gossypium hirsutum
Source: BMC Genomics. 2021 Jun 13;22:443. doi: 10.1186/s12864-021-07771-3 (PMC8201905; doi:10.1186/s12864-021-07771-3)
Supplement: Supplementary file 12 — Additional file 12: Table S10. qPCR primers used in this study. [file 12864_2021_7771_MOESM12_ESM.xlsx]

## Sheet: Table S12
Table S10: qPCR primers used in this study.
ID	qPCR primer
XLOC_499884	F	TCGTTTCAAATCCACCCACCAG	R	GCAATGAAGGCTCTCAAGAGTG
XLOC_707056	F	AGGCGACACTGTTCATTTGT	R	TAGTTACTGATGCTCGCCGT
XLOC_107738	F	GAATCAGAGCACACGGAACC	R	TCGAACCGTAGACCTTCTCG
XLOC_420526	F	CGCACCACACCTAATTCCAG	R	CAAATTGCCACATTCCAAGCA
XLOC_127222	F	GCTGAGCATCTTCTCACAATCT	R	GCCCTGGATTTGTTGTATTTGA
XLOC_227558	F	CCTCCATCCAGGTAATGAC	R	ACAAGCAGTAAGGTTAGTGA
XLOC_541335	F	ACATTGCAATCACCTTTGGAGT	R	ACAGAAAACACAGCAGAAAAGAG
XLOC_133330	F	CCTGCTTGAAGTTGATTAAACC	R	AACGCTGCTATTGCTCTATG
Gh_A08G1105	F	GCAGGCTGAGATGGATGAAC	R	CGATTCCTTGGCTTAGAAGTCT
Gh_A05G0714	F	TGGTTCACGTAGGAATGGGC	R	TGAGCAGTAAAAGGGGTCCC
Gh_ABF1	F	GGAGTTTTTGGTCAGAGCCGGT	R	TGGTTGCTGCTGAAGCTGAGTT
Gh_PYL9	F	TGCAATGGCAGCTACTAGCACA	R	TGCTCACAGCCAGCCAAGTTAG
Gh_RD22A	F	CGGGGCAACAATGAGCCTACA	R	CCTCTCCTTCAATCGCTGGCTG
Gh_RD22D	F	ACACACCGGACACAAGGGAAAG	R	AGCCACATTCGGATCGTCATGG
