# Supplementary material for: Functional examination of lncRNAs in allotetraploid Gossypium hirsutum
Source: BMC Genomics. 2021 Jun 13;22:443. doi: 10.1186/s12864-021-07771-3 (PMC8201905; doi:10.1186/s12864-021-07771-3)
Supplement: Supplementary file 13 — Additional file 13: Table S11. Statistics of RNA-seq libraries in this study. [file 12864_2021_7771_MOESM13_ESM.xlsx]

## Sheet: Sheet
Table S11: Statistics of RNAseq libraries in this study.
Species	bioproject_accession	Description	library_ID	Clean Reads	Clean Base(G)	SRA_accession
TM-1	PRJNA631851	Drought	TM1_Drought_1	27755801	4.9G	SRR11774457
TM-1	PRJNA631851	Drought	TM1_Drought_2	28073215	4.5G	SRR11774456
TM-1	PRJNA631851	Drought	TM1_Drought_3	27214782	4.5G	SRR11774447
TM-1	PRJNA631851	NaCl	TM1_NaCl_1	27849418	4.6G	SRR11774446
TM-1	PRJNA631851	NaCl	TM1_NaCl_2	42611727	6.8G	SRR11774445
TM-1	PRJNA631851	NaCl	TM1_NaCl_3	34181143	5.5G	SRR11774444
TM-1	PRJNA631851	42 ℃	TM1_42 ℃_1	37621241	6G	SRR11774443
TM-1	PRJNA631851	42 ℃	TM1_42 ℃_2	29857269	4.9G	SRR11774442
TM-1	PRJNA631851	42 ℃	TM1_42 ℃_3	26746671	4.3G	SRR11774441
TM-1	PRJNA631851	CK	TM1_CK_1	33991836	5.6G	SRR11774440
TM-1	PRJNA631851	CK	TM1_CK_2	28830257	4.7G	SRR11774455
TM-1	PRJNA631851	CK	TM1_CK_3	27521034	4.5G	SRR11774454
TM-1	PRJNA631851	4 ℃	TM1_4 ℃_1	21611656	2.9G	SRR11774453
TM-1	PRJNA631851	4 ℃	TM1_4 ℃_2	20459576	2.8G	SRR11774452
TM-1	PRJNA631851	4 ℃	TM1_4 ℃_3	19800007	2.7G	SRR11774451
TM-1	PRJNA631851	4 ℃_CK	TM1_4 ℃_CK_1	22010193	2.9G	SRR11774450
TM-1	PRJNA631851	4 ℃_CK	TM1_4 ℃_CK_2	21837650	2.9G	SRR11774449
TM-1	PRJNA631851	4 ℃_CK	TM1_4 ℃_CK_3	21669341	2.9G	SRR11774448
